# Supplementary material for: Crystal structure of chlorido­{4,5-dimeth­oxy-2-[(2,3-η)-2-prop-2-en-1-yl]phenyl-κC 1}(piperidine-κN)platinum(II) ethanol monosolvate
Source: Acta Crystallogr Sect E Struct Rep Online. 2014 Oct 31;70(Pt 11):435–7. doi: 10.1107/S1600536814023575 (PMC4257290; doi:10.1107/S1600536814023575)
Supplement: Supplementary file 1 [file e-70-00435-sup1.cif]

##############################################################################
#                                                                            #
# This CIF contains the data in a paper accepted for publication in          #
# Acta Crystallographica Section E. It conforms to the requirements of       #
# Notes for Authors for Acta Crystallographica Section E, and has been       #
# peer reviewed under the auspices of the IUCr Commission on Journals.       #
#                                                                            #
# Full details of the Crystallographic Information File format               #
# are given in the paper "The Crystallographic Information File (CIF):       #
# a New Standard Archive File for Crystallography" by S. R. Hall, F. H.      #
# Allen and I. D. Brown [Acta Cryst. (1991), A47, 655-685].                  #
#                                                                            #
# The current version of the core CIF dictionary is obtainable from          #
# ftp://ftp.iucr.org/pub/cif_core.dic.                                       #
#                                                                            #
# Software is freely available for graphical display of the structure(s)     #
# in this CIF. For information consult the CIF software page                 #
# http://www.iucr.org/resources/cif/software.                                #
#                                                                            #
# This file may be used for bona fide research purposes within the           #
# scientific community so long as proper attribution is given to the journal # 
# article from which it was obtained.                                        #
#                                                                            #
##############################################################################
data_I
_audit_creation_method
;
Olex2 1.2
(compiled 2014.08.28 svn.r2986 for OlexSys, GUI svn.r4874)
;
_journal_date_recd_electronic     2014-09-30
_journal_date_accepted     2014-10-27
_journal_name_full     'Acta Crystallographica, Section E'
_journal_year     2014
_journal_volume     70
_journal_issue     11
_journal_page_first     435
_journal_page_last     437
_journal_paper_category     GM
_journal_paper_doi     10.1107/S1600536814023575
_journal_coeditor_code     RZ5134
_publ_contact_author_name     'Luc Van Meervelt'
_publ_contact_author_address
;
Chemistry Department
KU Leuven
Celestijnenlaan 200F
B-3001, Leuven (Heverlee)
Belgium
;
_publ_contact_author_email     'luc.vanmeervelt@chem.kuleuven.be'
_publ_contact_author_fax     '32-16-327990'
_publ_contact_author_phone     '32-16-327609'
_publ_section_title
;\
Crystal structure of
chlorido{4,5-dimethoxy-2-[(2,3-\h)-2-prop-2-en-1-yl]phenyl-\k<i>C</i>^1^}\
(piperidine-\k<i>N</i>)platinum(II) ethanol monosolvate
;
_publ_section_title_footnote     .
loop_
    _publ_author_name
    _publ_author_footnote
    _publ_author_address
    'Mangwala Kimpende, Peter' .
;
Chemistry Department
University of Kinshasa
Kinshasa XI BP 190
D.R. Congo
;
    'Thi Da, Tran' .
;
Chemistry Department
Hanoi National University of Education
136 -- Xuan Thuy -- Cau Giay
Hanoi
Vietnam
;
    'Nguyen Huu, Dinh' .
;
Chemistry Department
Hanoi National University of Education
136 -- Xuan Thuy -- Cau Giay
Hanoi
Vietnam
;
    'Van Meervelt, Luc' .
;
Chemistry Department
KU Leuven
Celestijnenlaan 200F
B-3001, Leuven (Heverlee)
Belgium
;
_publ_section_synopsis
;
The title platinum(II) complex shows a trigonal--bipyramidal coordination and
intermolecular C---H...Cl, C---H...\p and (C/O)---H...O hydrogen bonds.
;
_chemical_name_systematic
;\
Chlorido{4,5-dimethoxy-2-[(2,3-\h)-2-prop-2-en-1-yl]phenyl-\
\k<i>C</i>^1^}(piperidine-\k<i>N</i>)platinum(II) ethanol monosolvate
;
_chemical_name_common     ?
_chemical_formula_moiety     'C16 H24 Cl N O2 Pt, C2 H6 O'
_chemical_formula_sum     'C18 H30 Cl N O3 Pt'
_chemical_formula_iupac     '[Pt (C11 H13 O2) Cl (C5 H11 N)], C2 H6 O'
_chemical_formula_weight     538.97
_chemical_melting_point     ?
_symmetry_cell_setting     triclinic
_symmetry_space_group_name_H-M     'P -1'
_symmetry_space_group_name_Hall     '-P 1'
loop_
    _space_group_symop_id
    _space_group_symop_operation_xyz
    1 'x, y, z'
    2 '-x, -y, -z'
_cell_length_a     8.5280(2)
_cell_length_b     8.7520(2)
_cell_length_c     13.3309(3)
_cell_angle_alpha     97.9050(10)
_cell_angle_beta     97.6840(10)
_cell_angle_gamma     99.8800(10)
_cell_volume     958.21(4)
_cell_formula_units_Z     2
_cell_measurement_reflns_used     5133
_cell_measurement_theta_min     3.392
_cell_measurement_theta_max     70.577
_cell_measurement_temperature     100(2)
_exptl_crystal_description     Plate
_exptl_crystal_colour     Colourless
_exptl_crystal_size_max     0.6
_exptl_crystal_size_mid     0.15
_exptl_crystal_size_min     0.07
_exptl_crystal_density_diffrn     1.868
_exptl_crystal_density_meas     ?
_exptl_crystal_density_method     'not measured'
_exptl_crystal_F_000     528
_exptl_absorpt_coefficient_mu     15.104
_exptl_absorpt_correction_type     multi-scan
_exptl_absorpt_process_details
;
(SADABS; Bruker, 2003)
;
_exptl_absorpt_correction_T_min     0.107
_exptl_absorpt_correction_T_max     0.347
_exptl_special_details     ?
_diffrn_ambient_temperature     100(2)
_diffrn_radiation_type     CuK\a
_diffrn_radiation_wavelength     1.54178
_diffrn_radiation_source     'fine-focus sealed tube'
_diffrn_radiation_monochromator     'Crossed Globel mirrors'
_diffrn_measurement_device_type     'Bruker SMART 6000'
_diffrn_measurement_method     '\w and \f scan'
_diffrn_detector_area_resol_mean     ?
_diffrn_reflns_number     13448
_diffrn_reflns_av_R_equivalents     0.0503
_diffrn_reflns_av_sigmaI/netI     0.0470
_diffrn_reflns_theta_min     3.39
_diffrn_reflns_theta_max     70.60
_diffrn_reflns_theta_full     67.70
_diffrn_measured_fraction_theta_max     0.958
_diffrn_measured_fraction_theta_full     0.977
_diffrn_reflns_limit_h_min     -10
_diffrn_reflns_limit_h_max     9
_diffrn_reflns_limit_k_min     -10
_diffrn_reflns_limit_k_max     10
_diffrn_reflns_limit_l_min     -16
_diffrn_reflns_limit_l_max     16
_diffrn_standards_number     ?
_diffrn_standards_interval_count     ?
_diffrn_standards_interval_time     ?
_diffrn_standards_decay_%     ?
loop_
    _refln_index_h
    _refln_index_k
    _refln_index_l
    _refln_F_squared_meas
    -1 0 0 -5.24
    -1 0 0 -4.55
    -1 0 0 1.0701
    -2 0 0 9939.42
    -2 0 0 9953.46
    -3 0 0 9.9609
    -3 0 0 7.5307
    -3 0 0 10.241
    -4 0 0 831.9
    -4 0 0 779.48
    -4 0 0 776.67
    -4 0 0 692.17
    -5 0 0 135.47
    5 0 0 115.18
    -5 0 0 109.98
    6 0 0 491.86
    -6 0 0 433.17
    -7 0 0 753.97
    -7 0 0 838.94
    -8 0 0 69.377
    -9 1 0 561.07
    -9 1 0 511.47
    -8 1 0 143.31
    -8 1 0 150.6
    -8 1 0 164.85
    -7 1 0 286.07
    -7 1 0 263.12
    -7 1 0 289.02
    6 -1 0 433.49
    -6 1 0 459.28
    5 -1 0 632.61
    -5 1 0 638.15
    4 -1 0 2925.14
    -4 1 0 2903.55
    -3 1 0 1615.63
    3 -1 0 1567.65
    -2 1 0 9999
    2 -1 0 7888.85
    -2 1 0 9450.15
    -1 1 0 760.58
    1 -1 0 750.86
    1 -1 0 661.24
    0 -1 0 4396.91
    0 1 0 4173.03
    1 1 0 1.8602
    -1 -1 0 2.6603
    -1 -1 0 1.9202
    -2 -1 0 244.12
    -2 -1 0 243.92
    -2 -1 0 241.68
    -3 -1 0 408.54
    -3 -1 0 376.75
    -3 -1 0 436.08
    -4 -1 0 415.93
    -4 -1 0 292.4
    -4 -1 0 343.79
    -4 -1 0 394.76
    5 1 0 699.42
    -5 -1 0 793.24
    -5 -1 0 795.74
    -5 -1 0 656.54
    -10 2 0 2.6302
    -9 2 0 398.04
    -9 2 0 379.5
    -9 2 0 409.25
    -8 2 0 87.638
    -8 2 0 90.549
    -8 2 0 91.929
    -7 2 0 871.28
    -7 2 0 850.4
    -7 2 0 810.63
    -6 2 0 172.78
    -6 2 0 225.88
    -6 2 0 197.75
    6 -2 0 161.41
    5 -2 0 2002.97
    -5 2 0 2019.69
    -4 2 0 1277.8
    4 -2 0 1299.03
    3 -2 0 821.84
    -3 2 0 791.71
    2 -2 0 3767.37
    -2 2 0 4005.47
    1 -2 0 227.28
    1 -2 0 189.88
    -1 2 0 210.13
    0 -2 0 931.69
    0 2 0 927.92
    0 -2 0 890.64
    -1 -2 0 111.78
    1 2 0 106.3
    -1 -2 0 85.298
    -2 -2 0 1177.41
    -2 -2 0 1248.84
    -2 -2 0 1212.32
    2 2 0 1083.38
    -3 -2 0 320.6
    -3 -2 0 408.88
    -3 -2 0 432.53
    3 2 0 290.29
    -4 -2 0 1533.19
    -4 -2 0 1373.59
    4 2 0 1104.76
    -5 -2 0 1150.8
    -5 -2 0 1163.92
    -6 -2 0 143.18
    -10 3 0 10.471
    -10 3 0 3.3403
    -9 3 0 466.86
    -9 3 0 465.97
    -9 3 0 452.2
    -8 3 0 60.656
    -8 3 0 57.225
    -8 3 0 54.375
    -7 3 0 1391.85
    -7 3 0 1340.05
    -7 3 0 1426.22
    -7 3 0 1371.26
    -6 3 0 814.51
    -6 3 0 890.86
    -6 3 0 888.05
    -6 3 0 886.9
    6 -3 0 865.39
    -6 3 0 982
    -5 3 0 852.73
    5 -3 0 866.02
    -4 3 0 2836.74
    4 -3 0 3004.09
    -3 3 0 218.03
    3 -3 0 270.03
    -2 3 0 3676.99
    2 -3 0 3745.1
    2 -3 0 3683.77
    -1 3 0 163.02
    1 -3 0 152.96
    1 -3 0 132.93
    0 3 0 3328.49
    0 -3 0 2841.64
    0 -3 0 3672.38
    -1 -3 0 35.543
    -1 -3 0 25.952
    -1 -3 0 43.204
    1 3 0 38.294
    2 3 0 3603.97
    -2 -3 0 3557.24
    -2 -3 0 3744.03
    -3 -3 0 580.06
    3 3 0 555.97
    -3 -3 0 546.88
    -4 -3 0 974.86
    -4 -3 0 1001.11
    4 3 0 1036.32
    -5 -3 0 587.71
    -5 -3 0 532.37
    -5 -3 0 590.73
    -5 -3 0 579.62
    -5 -3 0 515.27
    -5 -3 0 538.87
    -5 -3 0 562.83
    -6 -3 0 144.62
    -6 -3 0 140.97
    -6 -3 0 157.97
    -6 -3 0 147.11
    -10 4 0 4.9905
    -10 4 0 2.8003
    -9 4 0 586.48
    -9 4 0 582.71
    -9 4 0 598.96
    -8 4 0 143.68
    -8 4 0 152.23
    -8 4 0 169.38
    -8 4 0 152.51
    -7 4 0 1072.44
    -7 4 0 1025.79
    -7 4 0 1018.62
    -7 4 0 1093.28
    -6 4 0 1187.47
    -6 4 0 929.38
    6 -4 0 1073.02
    -6 4 0 1170.87
    -6 4 0 1164.7
    -6 4 0 1184.51
    5 -4 0 434.44
    -5 4 0 464.63
    -4 4 0 1834.76
    4 -4 0 1903.68
    3 -4 0 279.02
    -3 4 0 325.45
    -2 4 0 1547.36
    2 -4 0 1438.27
    -2 4 0 1350.06
    -1 4 0 305.41
    1 -4 0 353.5
    1 -4 0 337.31
    -1 4 0 347.14
    0 -4 0 2024.92
    0 -4 0 1963.22
    0 4 0 1959.87
    0 -4 0 1981.22
    -1 -4 0 242.97
    1 4 0 263.23
    -1 -4 0 287.14
    -2 -4 0 1484.39
    -2 -4 0 1639.25
    2 4 0 1560.54
    -3 -4 0 715.95
    -3 -4 0 707.44
    3 4 0 658.84
    -4 -4 0 340.09
    -4 -4 0 364.59
    -4 -4 0 334.63
    -4 -4 0 373.88
    -4 -4 0 355.62
    -4 -4 0 353.47
    -4 -4 0 331.24
    -5 -4 0 382.6
    -5 -4 0 381.36
    -5 -4 0 381.41
    -5 -4 0 365.56
    -5 -4 0 393.97
    -5 -4 0 430.13
    -6 -4 0 232.83
    -6 -4 0 213.82
    -6 -4 0 224.86
    -6 -4 0 272.59
    -6 -4 0 222.91
    -6 -4 0 224.85
    -7 -4 0 529.35
    -7 -4 0 527.32
    -7 -4 0 511.98
    -9 5 0 576.29
    -9 5 0 644.3
    -9 5 0 602.59
    9 -5 0 592.53
    -8 5 0 251.64
    -8 5 0 253.52
    -8 5 0 255.89
    -8 5 0 267.7
    -7 5 0 464
    -7 5 0 485.74
    -7 5 0 434.06
    -7 5 0 481.07
    -6 5 0 427.38
    -6 5 0 399.97
    -6 5 0 413.18
    -6 5 0 404.17
    -5 5 0 484.01
    5 -5 0 403.45
    -5 5 0 518.46
    -5 5 0 458.89
    -5 5 0 467.64
    -5 5 0 426.46
    -5 5 0 410.72
    4 -5 0 658.61
    -4 5 0 676.28
    3 -5 0 295.53
    -3 5 0 327.93
    -2 5 0 1435.03
    -2 5 0 1440.89
    2 -5 0 1587.09
    1 -5 0 75.857
    -1 5 0 96.229
    -1 5 0 84.458
    1 -5 0 71.417
    0 -5 0 1811.24
    0 -5 0 1941.54
    0 5 0 2143.45
    1 5 0 513.76
    -1 -5 0 562.27
    -1 -5 0 522.46
    2 5 0 1055.66
    -2 -5 0 1032.05
    -2 -5 0 911.3
    -3 -5 0 321.66
    -3 -5 0 281.99
    -3 -5 0 246.94
    -3 -5 0 311.8
    -3 -5 0 242.75
    -3 -5 0 311.45
    -3 -5 0 283.59
    -3 -5 0 303.71
    -4 -5 0 645.3
    -4 -5 0 638.68
    -4 -5 0 562.52
    -4 -5 0 641.53
    -4 -5 0 556.07
    -4 -5 0 571.69
    -5 -5 0 580.59
    -5 -5 0 687.76
    -5 -5 0 665.48
    -5 -5 0 655.58
    -5 -5 0 633.77
    -6 -5 0 261.87
    -6 -5 0 250.9
    -6 -5 0 268.68
    -6 -5 0 242.39
    -6 -5 0 256.45
    -6 -5 0 228.44
    -7 -5 0 848.18
    -7 -5 0 817.59
    -7 -5 0 790.67
    -9 6 0 443.66
    -9 6 0 456.02
    9 -6 0 431.39
    -9 6 0 457.61
    -8 6 0 130.21
    8 -6 0 119.56
    -8 6 0 129.04
    -8 6 0 123.63
    -7 6 0 397.3
    -7 6 0 352.62
    -7 6 0 372.47
    -6 6 0 441.61
    -6 6 0 477.72
    -6 6 0 406.81
    -6 6 0 472.51
    -5 6 0 623
    -5 6 0 585.67
    5 -6 0 595.29
    -5 6 0 552.4
    -5 6 0 574.74
    4 -6 0 1520.07
    -4 6 0 1333.99
    -4 6 0 1428.54
    -4 6 0 1325.19
    4 -6 0 1381.33
    -4 6 0 1470.47
    3 -6 0 478.88
    3 -6 0 460.75
    3 -6 0 447.09
    -3 6 0 428.16
    -3 6 0 474.89
    -2 6 0 1417.17
    -2 6 0 1535.96
    -1 6 0 2.9103
    -1 6 0 5.361
    0 -6 0 734.62
    0 6 0 762.22
    0 6 0 805.47
    0 -6 0 787.94
    0 -6 0 684.95
    -1 -6 0 151.7
    -1 -6 0 156.5
    -1 -6 0 120.78
    -1 -6 0 151.34
    -1 -6 0 159.27
    -1 -6 0 152.07
    1 6 0 201.66
    -1 -6 0 159.66
    -1 -6 0 149.46
    -2 -6 0 692.09
    -2 -6 0 739.28
    -2 -6 0 761.18
    -2 -6 0 704.68
    -2 -6 0 759.2
    -2 -6 0 647.93
    -2 -6 0 724.62
    -2 -6 0 712.36
    -3 -6 0 442.89
    -3 -6 0 469.95
    -3 -6 0 433.16
    -3 -6 0 466.57
    -3 -6 0 485.23
    -3 -6 0 401.42
    -3 -6 0 435.43
    -4 -6 0 608.2
    -4 -6 0 671.46
    -4 -6 0 697.32
    -4 -6 0 702.01
    -4 -6 0 668.47
    -4 -6 0 755.05
    -4 -6 0 757.88
    -5 -6 0 781.3
    -5 -6 0 738.84
    -5 -6 0 803.84
    -5 -6 0 865.64
    -5 -6 0 744.43
    -5 -6 0 814.43
    -6 -6 0 130.6
    -6 -6 0 135.12
    -6 -6 0 113.21
    -6 -6 0 124.27
    -7 -6 0 396.09
    -8 7 0 66.526
    -8 7 0 55.375
    8 -7 0 61.766
    7 -7 0 601.88
    -7 7 0 622.49
    -7 7 0 589.67
    -6 7 0 567.29
    6 -7 0 611.37
    -6 7 0 606.01
    5 -7 0 773.55
    5 -7 0 768.1
    -5 7 0 722.2
    -5 7 0 767.29
    -5 7 0 685.57
    -4 7 0 879.43
    4 -7 0 826.79
    4 -7 0 860.9
    3 -7 0 84.348
    3 -7 0 83.538
    -3 7 0 95.889
    -2 7 0 471.92
    2 -7 0 497.59
    -2 7 0 454.38
    2 -7 0 482.41
    1 -7 0 3.8804
    -1 7 0 -7.341
    1 -7 0 -0.5401
    1 -7 0 4.6204
    -1 7 0 3.6803
    -1 7 0 4.0104
    1 -7 0 8.1508
    0 -7 0 879.83
    0 -7 0 951.31
    0 -7 0 956.23
    0 7 0 951.43
    0 -7 0 1068.21
    0 -7 0 927.8
    1 7 0 87.848
    -1 -7 0 97.799
    -1 -7 0 85.768
    -1 -7 0 77.497
    -1 -7 0 84.318
    -1 -7 0 76.557
    -1 -7 0 93.739
    -2 -7 0 1218.57
    -2 -7 0 1176.51
    -2 -7 0 1110.73
    -2 -7 0 1157.51
    2 7 0 1293.34
    -2 -7 0 1197.06
    -2 -7 0 1173.46
    -3 -7 0 534.87
    -3 -7 0 541.79
    3 7 0 559.74
    -3 -7 0 492.35
    -3 -7 0 543.64
    -3 -7 0 556.3
    -4 -7 0 300.88
    -4 -7 0 286.11
    -4 -7 0 314.99
    -4 -7 0 390.04
    -4 -7 0 307.21
    -4 -7 0 302.05
    4 7 0 276.58
    -5 -7 0 426.41
    -5 -7 0 443.78
    -5 -7 0 465.15
    -5 -7 0 445.51
    -5 -7 0 432.78
    -6 -7 0 14.331
    -6 -7 0 22.492
    -6 -7 0 21.182
    8 -8 0 123.09
    7 -8 0 383.95
    -7 8 0 357.58
    7 -8 0 485.25
    6 -8 0 614.12
    -6 8 0 582.08
    5 -8 0 146.26
    -5 8 0 154.59
    5 -8 0 153.5
    -4 8 0 919.93
    4 -8 0 876.32
    4 -8 0 828.86
    -3 8 0 32.803
    3 -8 0 18.292
    3 -8 0 21.172
    2 -8 0 1362.77
    2 -8 0 1246.28
    -2 8 0 1328.02
    1 -8 0 3.0703
    1 -8 0 1.8102
    -1 8 0 0.27
    1 -8 0 -2.43
    0 -8 0 1491.53
    0 8 0 1641.36
    0 -8 0 1671.56
    0 -8 0 1563.66
    0 8 0 1704.96
    -1 -8 0 221.27
    -1 -8 0 258.05
    -1 -8 0 277.34
    -1 -8 0 275.02
    1 8 0 292.78
    -1 -8 0 269.57
    -2 -8 0 799.98
    2 8 0 839.33
    -2 -8 0 785.3
    -2 -8 0 785.94
    -2 -8 0 749.37
    -2 -8 0 734.32
    -2 -8 0 759.44
    -3 -8 0 607.92
    -3 -8 0 636.9
    -3 -8 0 581.05
    -3 -8 0 634.03
    -3 -8 0 618.56
    -3 -8 0 698.1
    -4 -8 0 197.61
    -4 -8 0 206.96
    -4 -8 0 214.76
    -4 -8 0 211.34
    -5 -8 0 254.04
    -5 -8 0 234.74
    -5 -8 0 233.61
    -5 -8 0 218.75
    7 -9 0 285.72
    6 -9 0 486.11
    -5 9 0 165.57
    5 -9 0 157.2
    5 -9 0 135.15
    4 -9 0 588.74
    4 -9 0 645.51
    -4 9 0 600.6
    3 -9 0 127.35
    3 -9 0 107.89
    -3 9 0 113.35
    2 -9 0 1649.13
    2 -9 0 1450.67
    -2 9 0 1529.81
    1 -9 0 16.272
    -1 9 0 18.612
    1 -9 0 17.092
    0 -9 0 836.93
    0 9 0 991.12
    0 -9 0 911.2
    0 -9 0 826.64
    -1 -9 0 302.24
    -1 -9 0 313.1
    -1 -9 0 312.81
    1 9 0 337.53
    -2 -9 0 214.05
    -2 -9 0 187.07
    -2 -9 0 190.95
    -2 -9 0 188.75
    2 9 0 224.26
    -3 -9 0 200.13
    -3 -9 0 181.17
    3 9 0 205.72
    -3 -9 0 205.31
    -3 -9 0 251.99
    -3 -9 0 173.54
    4 -10 0 707.36
    -4 10 0 636.1
    4 -10 0 570.33
    3 -10 0 62.156
    3 -10 0 63.796
    -3 10 0 41.444
    2 -10 0 827.19
    -2 10 0 758.5
    1 -10 0 58.896
    -1 10 0 67.266
    0 -10 0 242.05
    0 10 0 257.03
    0 -10 0 250.14
    1 10 0 79.928
    -1 -10 0 78.747
    -1 -10 1 75.237
    1 10 -1 86.408
    0 10 -1 622.74
    0 -10 1 634.23
    1 -10 1 5.5205
    -1 10 -1 8.0808
    2 -10 1 1158.81
    -2 10 -1 1068.13
    2 -10 1 1021.22
    -3 10 -1 111.1
    3 -10 1 94.949
    3 -10 1 130.55
    -4 10 -1 483.68
    4 -10 1 427.09
    4 -10 1 526.16
    5 -10 1 244.12
    3 9 -1 301.23
    -3 -9 1 300.9
    -3 -9 1 286.93
    -3 -9 1 264.1
    -3 -9 1 276.02
    -3 -9 1 272.87
    -2 -9 1 440.4
    -2 -9 1 392.06
    -2 -9 1 418.56
    -2 -9 1 428.82
    2 9 -1 439.84
    -2 -9 1 408.76
    -1 -9 1 237.83
    1 9 -1 205.27
    -1 -9 1 204.94
    -1 -9 1 209.5
    0 -9 1 916.08
    0 -9 1 858.24
    0 9 -1 874.21
    0 -9 1 787.94
    -1 9 -1 4.6004
    1 -9 1 4.6104
    1 -9 1 4.79
    2 -9 1 680.08
    2 -9 1 616.2
    -2 9 -1 650.17
    3 -9 1 21.762
    -3 9 -1 18.542
    3 -9 1 23.902
    4 -9 1 380.92
    -4 9 -1 424.64
    4 -9 1 425.28
    5 -9 1 157.11
    -5 9 -1 183.27
    6 -9 1 427.47
    7 -9 1 450.39
    -5 -8 1 363.84
    -5 -8 1 370.15
    -5 -8 1 356.36
    -5 -8 1 385.05
    -4 -8 1 250.22
    -4 -8 1 225.29
    -4 -8 1 280.15
    -4 -8 1 256.8
    4 8 -1 254.19
    -4 -8 1 259.85
    -3 -8 1 586.41
    -3 -8 1 567.58
    -3 -8 1 578.16
    -3 -8 1 645.11
    2 8 -1 834.5
    -2 -8 1 783.03
    -2 -8 1 774.1
    -2 -8 1 748.33
    -2 -8 1 793.14
    -2 -8 1 858.18
    -1 -8 1 123.65
    -1 -8 1 122.14
    1 8 -1 134.34
    -1 -8 1 116
    1 8 -1 110.96
    -1 -8 1 116.95
    0 -8 1 947.4
    0 -8 1 1068.45
    0 8 -1 900.52
    0 8 -1 944.52
    0 -8 1 909.53
    0 -8 1 885.8
    -1 8 -1 -0.9901
    1 -8 1 4.7104
    1 -8 1 4.2004
    -1 8 -1 -2.36
    1 -8 1 1.3901
    -2 8 -1 682.29
    2 -8 1 779.47
    2 -8 1 680.19
    3 -8 1 10.361
    -3 8 -1 9.3809
    3 -8 1 8.6408
    4 -8 1 963.96
    -4 8 -1 1059.89
    4 -8 1 1021.42
    5 -8 1 330.55
    5 -8 1 280.43
    -5 8 -1 271.01
    -6 8 -1 543.42
    6 -8 1 628.14
    6 -8 1 725.14
    7 -8 1 470.89
    7 -8 1 588.76
    -6 -7 1 79.287
    -6 -7 1 87.658
    -6 -7 1 82.868
    -6 -7 1 96.699
    -5 -7 1 840.35
    -5 -7 1 857.22
    -5 -7 1 813.37
    -5 -7 1 808.08
    -5 -7 1 805.52
    -4 -7 1 343.39
    4 7 -1 382.7
    -4 -7 1 429.15
    -4 -7 1 396.58
    -4 -7 1 407.52
    -4 -7 1 434.95
    -4 -7 1 384.57
    -3 -7 1 211.23
    -3 -7 1 190.15
    -3 -7 1 211.03
    3 7 -1 203.77
    -3 -7 1 199.73
    -3 -7 1 204.28
    -3 -7 1 196.7
    -2 -7 1 748.12
    2 7 -1 726.42
    -2 -7 1 717.5
    -2 -7 1 751.7
    -2 -7 1 821.14
    -2 -7 1 750.47
    -2 -7 1 696.23
    -1 -7 1 5.2705
    -1 -7 1 5.1405
    -1 -7 1 1.3701
    -1 -7 1 1.1801
    -1 -7 1 3.0603
    -1 -7 1 5.6705
    1 7 -1 8.5108
    -1 -7 1 -0.28
    0 -7 1 1174.98
    0 -7 1 1229.82
    0 -7 1 1142.6
    0 7 -1 1206.53
    0 -7 1 1163.28
    0 -7 1 1167.43
    -1 7 -1 11.761
    1 -7 1 8.7208
    -1 7 -1 -0.81
    1 -7 1 8.6008
    -1 7 -1 8.8008
    1 -7 1 11.101
    2 -7 1 2001.04
    -2 7 -1 1956.44
    -2 7 -1 1899.02
    -2 7 -1 2096.21
    2 -7 1 1971.36
    3 -7 1 52.785
    -3 7 -1 44.814
    3 -7 1 55.415
    -4 7 -1 1317.63
    4 -7 1 1240.76
    -4 7 -1 1269.62
    4 -7 1 1246.72
    -5 7 -1 413.99
    -5 7 -1 501.41
    -5 7 -1 462.71
    5 -7 1 470.89
    -6 7 -1 229.54
    -6 7 -1 218.51
    6 -7 1 218.67
    -6 7 -1 221.16
    7 -7 1 484.57
    -7 7 -1 481.57
    -7 7 -1 421.67
    -8 7 -1 42.414
    8 -7 1 71.337
    -8 7 -1 73.467
    -8 7 -1 60.866
    -7 -6 1 860.94
    -7 -6 1 858.4
    -6 -6 1 112.28
    -6 -6 1 111.88
    -6 -6 1 117.2
    -6 -6 1 114.46
    -5 -6 1 622.48
    -5 -6 1 627.91
    -5 -6 1 577.73
    -5 -6 1 586.95
    -5 -6 1 655.1
    5 6 -1 569.93
    -5 -6 1 600.31
    -4 -6 1 508.23
    -4 -6 1 486.2
    -4 -6 1 545
    -4 -6 1 399.19
    -4 -6 1 508.6
    -4 -6 1 469.21
    -4 -6 1 466.34
    -3 -6 1 55.885
    -3 -6 1 61.626
    -3 -6 1 49.125
    -3 -6 1 58.355
    -3 -6 1 78.097
    -3 -6 1 57.895
    -3 -6 1 62.636
    -2 -6 1 1090.07
    -2 -6 1 966.6
    -2 -6 1 1037.65
    -2 -6 1 1045.07
    -2 -6 1 1036.16
    -2 -6 1 877.22
    -2 -6 1 1018.82
    -2 -6 1 998.29
    -1 -6 1 129.91
    -1 -6 1 140.27
    -1 -6 1 129.68
    -1 -6 1 125.15
    -1 -6 1 118.63
    -1 -6 1 138.44
    1 6 -1 122
    -1 -6 1 123.46
    1 6 -1 130.61
    0 6 -1 1940.93
    0 6 -1 2021.42
    0 -6 1 1799.88
    -1 6 -1 144.24
    -1 6 -1 120.87
    -2 6 -1 2130.44
    -2 6 -1 2017.03
    2 -6 1 2219.29
    3 -6 1 283.8
    -3 6 -1 246.91
    -3 6 -1 196.43
    3 -6 1 263.91
    3 -6 1 282.91
    4 -6 1 832.15
    -4 6 -1 798.66
    -4 6 -1 821.56
    4 -6 1 820
    4 -6 1 804.45
    -4 6 -1 821.83
    -5 6 -1 439.13
    -5 6 -1 467.46
    -5 6 -1 469
    -6 6 -1 222.03
    -6 6 -1 230.09
    -6 6 -1 257.73
    -6 6 -1 224.34
    7 -6 1 283.81
    -7 6 -1 270.1
    -7 6 -1 263.98
    -7 6 -1 280.52
    -8 6 -1 186.73
    8 -6 1 173.69
    -8 6 -1 177.66
    -8 6 -1 168.52
    -9 6 -1 457.41
    -9 6 -1 471.74
    -9 6 -1 516.23
    -7 -5 1 905.55
    -7 -5 1 929.07
    -7 -5 1 877.69
    -6 -5 1 278.13
    -6 -5 1 311.31
    -6 -5 1 280.35
    -6 -5 1 288.87
    -6 -5 1 304.32
    -5 -5 1 368.4
    -5 -5 1 378.78
    -5 -5 1 320.2
    -5 -5 1 373.03
    -5 -5 1 357.89
    -5 -5 1 376.1
    -4 -5 1 361.82
    -4 -5 1 357.47
    -4 -5 1 277.44
    -4 -5 1 373.75
    -4 -5 1 351.17
    -4 -5 1 368.65
    -4 -5 1 346.66
    -3 -5 1 334.12
    -3 -5 1 325.2
    -3 -5 1 247.01
    -3 -5 1 307.73
    -3 -5 1 326.24
    -3 -5 1 336.71
    -3 -5 1 317.99
    -3 -5 1 365.64
    -2 -5 1 1185.99
    -2 -5 1 1441.55
    2 5 -1 1315.08
    -1 -5 1 400.74
    -1 -5 1 343.81
    1 5 -1 411.02
    0 5 -1 3198.9
    0 -5 1 3028.03
    0 5 -1 3305.76
    -1 5 -1 22.522
    1 -5 1 19.892
    1 -5 1 13.581
    -1 5 -1 29.453
    -2 5 -1 1356.16
    2 -5 1 1387.85
    -2 5 -1 1482.74
    3 -5 1 159.11
    -3 5 -1 194.58
    -4 5 -1 165.67
    4 -5 1 227.89
    -5 5 -1 161.35
    -5 5 -1 195.33
    5 -5 1 178.11
    -5 5 -1 207.67
    -5 5 -1 123.67
    -5 5 -1 145.05
    -5 5 -1 182.24
    -6 5 -1 252.31
    -6 5 -1 242.76
    -6 5 -1 263.33
    -6 5 -1 236.24
    -6 5 -1 256.11
    -7 5 -1 916.07
    -7 5 -1 886.23
    -7 5 -1 910.71
    -7 5 -1 921.98
    -8 5 -1 100.72
    -8 5 -1 79.697
    -8 5 -1 99.509
    -9 5 -1 997.49
    -9 5 -1 967.01
    -9 5 -1 1010.78
    -7 -4 1 445.17
    -7 -4 1 456.67
    -6 -4 1 244.48
    -6 -4 1 247.92
    -6 -4 1 229.8
    -6 -4 1 223.28
    -6 -4 1 242.53
    -5 -4 1 377.8
    -5 -4 1 385.75
    -5 -4 1 376.91
    -5 -4 1 372
    -5 -4 1 345.45
    -4 -4 1 807.2
    -4 -4 1 843.6
    -4 -4 1 692.4
    -4 -4 1 784.23
    -4 -4 1 816.83
    -4 -4 1 795.83
    -3 -4 1 746.84
    -3 -4 1 745.92
    3 4 -1 620.22
    -2 -4 1 2678.3
    -2 -4 1 2802.03
    2 4 -1 2789.4
    -1 -4 1 450.38
    -1 -4 1 406.64
    1 4 -1 398.04
    -1 -4 1 346.07
    0 -4 1 2500.24
    0 4 -1 2231.64
    0 -4 1 2039.95
    0 -4 1 2199.35
    -1 4 -1 64.806
    1 -4 1 66.826
    -1 4 -1 67.136
    1 -4 1 58.145
    -2 4 -1 503.12
    -2 4 -1 493.46
    2 -4 1 486.22
    3 -4 1 96.059
    -3 4 -1 82.968
    -3 4 -1 82.618
    4 -4 1 880.98
    -4 4 -1 885.43
    -5 4 -1 322.6
    5 -4 1 397.14
    -6 4 -1 921.73
    -6 4 -1 1016.51
    -6 4 -1 1017.33
    6 -4 1 910.27
    -6 4 -1 981.26
    -6 4 -1 1033.76
    -7 4 -1 1270.07
    -7 4 -1 1226.25
    -7 4 -1 1242.47
    -7 4 -1 1210.17
    -8 4 -1 136.58
    -8 4 -1 134.38
    -8 4 -1 140.75
    -9 4 -1 653.99
    -9 4 -1 659.63
    -9 4 -1 640.4
    -6 -3 1 158.86
    -6 -3 1 154.67
    -6 -3 1 155.46
    -6 -3 1 139.67
    -6 -3 1 141.81
    -5 -3 1 1150.44
    -5 -3 1 1526.01
    -5 -3 1 1358.31
    -5 -3 1 1294.84
    -5 -3 1 1424.51
    -5 -3 1 1424.06
    -4 -3 1 1627.66
    -4 -3 1 1655.85
    -3 -3 1 1050.42
    -3 -3 1 1022.98
    -3 -3 1 1143.5
    3 3 -1 978.38
    2 3 -1 1971.3
    -2 -3 1 2215.63
    -2 -3 1 2257.29
    -2 -3 1 2168.45
    -1 -3 1 5.02
    -1 -3 1 18.172
    -1 -3 1 16.582
    1 3 -1 11.361
    0 -3 1 1031.48
    0 3 -1 1107.9
    0 -3 1 1080.13
    -1 3 -1 2.0802
    1 -3 1 0.48
    1 -3 1 -1.01
    2 -3 1 3268.26
    -2 3 -1 3321.44
    3 -3 1 6.8306
    -3 3 -1 8.671
    4 -3 1 3527.15
    -4 3 -1 3485.8
    -5 3 -1 933.88
    5 -3 1 1023.19
    -6 3 -1 633.53
    -6 3 -1 722.37
    6 -3 1 675.67
    -6 3 -1 710.29
    -6 3 -1 526.93
    -6 3 -1 711.01
    -6 3 -1 690.97
    -7 3 -1 1041.24
    -7 3 -1 1085.22
    -7 3 -1 1001.81
    -8 3 -1 45.464
    -8 3 -1 49.045
    -8 3 -1 28.913
    -9 3 -1 489.16
    -9 3 -1 486.13
    -9 3 -1 500.59
    -10 3 -1 5.2805
    -10 3 -1 5.3805
    -5 -2 1 1065.11
    -5 -2 1 1145.36
    -4 -2 1 1706.58
    -4 -2 1 1448.25
    4 2 -1 1322.88
    -4 -2 1 1585.94
    -3 -2 1 230.85
    3 2 -1 201.1
    -3 -2 1 245.46
    -3 -2 1 227.83
    -2 -2 1 879.25
    2 2 -1 745.46
    -2 -2 1 948.4
    1 2 -1 67.026
    -1 -2 1 67.976
    -1 -2 1 49.775
    0 -2 1 1824.07
    0 2 -1 1680.18
    0 -2 1 1689.85
    -1 2 -1 116.38
    1 -2 1 97.599
    1 -2 1 94.689
    -2 2 -1 4860.35
    2 -2 1 4316.29
    -3 2 -1 820.02
    3 -2 1 838.9
    -4 2 -1 1421.42
    -4 2 -1 1235.9
    4 -2 1 1456.41
    -5 2 -1 2465.2
    5 -2 1 2403.51
    -6 2 -1 190.57
    -6 2 -1 172.14
    -6 2 -1 176.71
    -6 2 -1 161.55
    6 -2 1 151.13
    -7 2 -1 1588.5
    -7 2 -1 1628.12
    -7 2 -1 1552.13
    -8 2 -1 64.366
    -8 2 -1 69.667
    -8 2 -1 69.517
    -9 2 -1 915.79
    -9 2 -1 894.06
    -5 -1 1 267.94
    -5 -1 1 279.04
    -5 -1 1 289
    -5 -1 1 167.23
    -4 -1 1 1356.45
    -4 -1 1 1359.51
    -4 -1 1 1314.2
    -3 -1 1 139.34
    -3 -1 1 125.85
    -3 -1 1 47.995
    -2 -1 1 390.81
    -2 -1 1 247.95
    -2 -1 1 325.53
    -1 -1 1 757
    -1 -1 1 664.44
    1 1 -1 596.73
    0 -1 1 2566.21
    0 -1 1 2372.69
    0 1 -1 2579.8
    -1 1 -1 113.06
    2 -1 1 2085.19
    -2 1 -1 2269.23
    -2 1 -1 2124.21
    -3 1 -1 4502.24
    -3 1 -1 4105.83
    3 -1 1 4289.02
    -4 1 -1 973.45
    -4 1 -1 1065.12
    4 -1 1 1074.83
    5 -1 1 1989.48
    -5 1 -1 2061
    -5 1 -1 2077.42
    -6 1 -1 1298.64
    -6 1 -1 1223.88
    -6 1 -1 1312.75
    6 -1 1 1227.97
    -7 1 -1 859.62
    -7 1 -1 834.64
    -8 1 -1 330.58
    -8 1 -1 329.03
    -9 1 -1 511.39
    -9 1 -1 432.46
    -8 0 1 211.65
    -7 0 1 411.55
    -7 0 1 429.91
    6 0 -1 788.3
    -5 0 1 820.61
    -5 0 1 702.76
    4 0 -1 743.09
    -4 0 1 797.28
    -4 0 1 739.41
    -3 0 1 1962.34
    -3 0 1 1968.18
    -3 0 1 2111
    -2 0 1 1318.14
    -2 0 1 1125.82
    -2 0 1 1270.09
    -1 0 1 100.04
    1 0 -1 130.02
    -1 0 1 131.49
    0 0 -1 3359.47
    -1 0 -1 931.82
    1 0 1 915.89
    -1 0 -1 747.9
    -2 0 -1 7434.14
    -2 0 -1 9058.57
    2 0 1 7294.74
    3 0 1 1330.29
    -3 0 -1 1479.99
    -3 0 -1 1362.29
    4 0 1 4583.09
    -4 0 -1 5038.04
    -4 0 -1 4378.31
    -4 0 -1 4134.52
    5 0 1 276.49
    -5 0 -1 266.16
    -5 0 -1 275.67
    -6 0 -1 1095.22
    -6 0 -1 779.6
    -6 0 -1 985.54
    -7 0 -1 383.94
    -8 0 -1 1.6202
    -9 1 1 490.46
    -8 1 1 304.84
    -8 1 1 291.27
    -8 1 1 239.18
    -7 1 1 504.37
    -7 1 1 573.09
    -7 1 1 560.14
    6 -1 -1 434.47
    -6 1 1 356.71
    5 -1 -1 1039.15
    -5 1 1 920.62
    -4 1 1 1300.57
    -4 1 1 1277.91
    -3 1 1 528.59
    3 -1 -1 526.62
    -3 1 1 580.28
    -2 1 1 7528.96
    -2 1 1 7733.77
    -1 1 1 13.981
    -1 1 1 13.731
    1 -1 -1 14.181
    0 1 1 5468.84
    0 -1 -1 6319.59
    0 -1 -1 6860.84
    -1 -1 -1 361.12
    -1 -1 -1 300.76
    1 1 1 227.63
    -2 -1 -1 3996.32
    -2 -1 -1 3552.76
    -2 -1 -1 3063.72
    -3 -1 -1 664.35
    -3 -1 -1 613.18
    -3 -1 -1 664.52
    4 1 1 2506.16
    -4 -1 -1 2609.7
    -4 -1 -1 2611.85
    -4 -1 -1 2368.92
    -5 -1 -1 1388.53
    -5 -1 -1 1350.96
    -5 -1 -1 1307.52
    -6 -1 -1 209.49
    6 1 1 150.05
    -6 -1 -1 199.09
    -6 -1 -1 210.25
    -10 2 1 14.191
    -9 2 1 363.64
    -9 2 1 390.92
    -9 2 1 436.52
    -8 2 1 84.568
    -8 2 1 83.768
    -8 2 1 77.397
    -8 2 1 96.229
    -7 2 1 1066.49
    -7 2 1 1098.95
    -7 2 1 1053.48
    -7 2 1 1206.7
    -6 2 1 503.95
    6 -2 -1 503.61
    -6 2 1 551.52
    -6 2 1 556.2
    -5 2 1 1088.87
    5 -2 -1 1148
    4 -2 -1 1603.3
    -4 2 1 1502.74
    -3 2 1 111.32
    3 -2 -1 97.929
    2 -2 -1 1468.16
    2 -2 -1 1552.37
    -2 2 1 1538.71
    1 -2 -1 13.321
    -1 2 1 2.0602
    1 -2 -1 4.7404
    0 -2 -1 2297.16
    0 2 1 2324.1
    0 -2 -1 2814.15
    -1 -2 -1 957.04
    -1 -2 -1 877.57
    1 2 1 923.08
    -2 -2 -1 3750.27
    2 2 1 2888.81
    -2 -2 -1 3464.57
    -2 -2 -1 3903.55
    -3 -2 -1 1835.6
    3 2 1 1595.54
    -3 -2 -1 1718.83
    -4 -2 -1 1211.09
    -4 -2 -1 1162.17
    4 2 1 1094.82
    -5 -2 -1 1028.73
    5 2 1 928.14
    -5 -2 -1 1038.39
    -6 -2 -1 80.498
    -6 -2 -1 77.947
    -6 -2 -1 66.346
    -6 -2 -1 65.776
    -10 3 1 2.3902
    -10 3 1 -1.36
    -10 3 1 9.9909
    -9 3 1 693.72
    -9 3 1 647.32
    -9 3 1 651
    -8 3 1 49.995
    -8 3 1 57.135
    -8 3 1 45.844
    -8 3 1 38.584
    -7 3 1 1171.33
    -7 3 1 1165.88
    -7 3 1 1171.07
    -7 3 1 1150.71
    6 -3 -1 367.38
    -6 3 1 444.29
    -6 3 1 437.47
    -6 3 1 388.41
    -6 3 1 453.15
    -6 3 1 455.48
    5 -3 -1 296.55
    -5 3 1 335.88
    4 -3 -1 1211.69
    -4 3 1 1158.15
    3 -3 -1 43.094
    -3 3 1 23.942
    -2 3 1 2419.37
    2 -3 -1 2734.6
    2 -3 -1 2378.25
    1 -3 -1 168.08
    1 -3 -1 190.67
    -1 3 1 208.12
    0 3 1 4091.03
    0 -3 -1 4489.79
    0 -3 -1 4946.38
    1 3 1 147.99
    -1 -3 -1 169.4
    -1 -3 -1 187.1
    -2 -3 -1 3790.14
    -2 -3 -1 3736.76
    2 3 1 3831.22
    -3 -3 -1 719.72
    3 3 1 565.84
    -3 -3 -1 712.03
    -4 -3 -1 427.02
    4 3 1 365.84
    -4 -3 -1 442.61
    -5 -3 -1 304.93
    -5 -3 -1 306.16
    -5 -3 -1 315.58
    -5 -3 -1 311.48
    5 3 1 228.19
    -5 -3 -1 282.13
    -5 -3 -1 305.3
    -6 -3 -1 114.62
    -6 -3 -1 109.61
    -6 -3 -1 102.98
    -6 -3 -1 120.35
    -6 -3 -1 101.9
    -7 -3 -1 363.33
    -7 -3 -1 361.79
    -7 -3 -1 339.89
    -10 4 1 2.4102
    -10 4 1 5.4405
    -10 4 1 0.7701
    -9 4 1 733.89
    -9 4 1 764.23
    -9 4 1 764.64
    -9 4 1 691.34
    -8 4 1 230.38
    -8 4 1 229.76
    -8 4 1 232.88
    -8 4 1 237.84
    -7 4 1 357.81
    -7 4 1 343.13
    -7 4 1 354.53
    -7 4 1 358.76
    -6 4 1 660.34
    -6 4 1 590.87
    -6 4 1 648.07
    -6 4 1 661.06
    -6 4 1 674.61
    6 -4 -1 634.01
    5 -4 -1 73.047
    -5 4 1 95.239
    -4 4 1 1708.73
    4 -4 -1 1640.54
    -3 4 1 343.86
    3 -4 -1 384.28
    -2 4 1 5100.05
    2 -4 -1 5172.55
    1 -4 -1 110.98
    1 -4 -1 110.47
    -1 4 1 141.31
    1 -4 -1 100.51
    0 -4 -1 4356.85
    0 4 1 4439.86
    0 -4 -1 4191.74
    -1 -4 -1 94.179
    1 4 1 114.5
    -1 -4 -1 105.88
    -2 -4 -1 913.3
    -2 -4 -1 823.92
    2 4 1 918.65
    -3 -4 -1 188.66
    -3 -4 -1 188.57
    3 4 1 202.76
    -4 -4 -1 274.18
    -4 -4 -1 279.47
    -4 -4 -1 301.07
    -4 -4 -1 275.52
    -4 -4 -1 287.73
    -4 -4 -1 209.45
    -4 -4 -1 279.51
    4 4 1 179.87
    -5 -4 -1 425.07
    -5 -4 -1 477.75
    -5 -4 -1 455.11
    -5 -4 -1 528.92
    -5 -4 -1 457.42
    -5 -4 -1 456.71
    -6 -4 -1 288.96
    -6 -4 -1 267.92
    -6 -4 -1 242.87
    -6 -4 -1 280.9
    -6 -4 -1 283.17
    -7 -4 -1 834.31
    -7 -4 -1 827.06
    -9 5 1 403.66
    -9 5 1 448.11
    -9 5 1 457.72
    -8 5 1 206.61
    -8 5 1 194.04
    -8 5 1 188.25
    -8 5 1 195.8
    -7 5 1 207.44
    -7 5 1 220.22
    -7 5 1 207.65
    -7 5 1 210.29
    -6 5 1 609.68
    -6 5 1 587.39
    -6 5 1 600.09
    -6 5 1 576.53
    5 -5 -1 486
    -5 5 1 490.15
    5 -5 -1 469.76
    -5 5 1 465.26
    -5 5 1 443.25
    -5 5 1 512.81
    -5 5 1 492.21
    -4 5 1 1556.58
    4 -5 -1 1775.55
    -3 5 1 775.67
    3 -5 -1 696.53
    2 -5 -1 2271.44
    -2 5 1 2233.71
    -1 5 1 0.97
    -1 5 1 1.8802
    1 -5 -1 -7.461
    0 5 1 1368.42
    0 -5 -1 1392.1
    0 -5 -1 1358.01
    -1 -5 -1 217.7
    -1 -5 -1 211.45
    1 5 1 233.43
    -2 -5 -1 746.07
    -2 -5 -1 671.53
    2 5 1 664.86
    -3 -5 -1 217.82
    -3 -5 -1 245.08
    -3 -5 -1 192.9
    -3 -5 -1 227.51
    -3 -5 -1 173.03
    -3 -5 -1 234.28
    -3 -5 -1 212.42
    -3 -5 -1 232.5
    3 5 1 156.66
    -4 -5 -1 785.46
    -4 -5 -1 728.19
    -4 -5 -1 765.67
    -4 -5 -1 712.36
    -4 -5 -1 759.84
    -4 -5 -1 748.3
    -5 -5 -1 760.07
    -5 -5 -1 729.56
    -5 -5 -1 790.53
    -5 -5 -1 746.98
    -5 -5 -1 757.02
    -5 -5 -1 716.37
    -6 -5 -1 248.21
    -6 -5 -1 245.59
    -6 -5 -1 212.59
    -6 -5 -1 147.46
    -6 -5 -1 211.4
    -6 -5 -1 227.15
    -7 -5 -1 714.98
    -7 -5 -1 778.55
    -7 -5 -1 698.97
    -9 6 1 334.79
    -9 6 1 347.81
    -9 6 1 332.95
    9 -6 -1 317.66
    -8 6 1 107.76
    -8 6 1 88.998
    -8 6 1 92.609
    -7 6 1 636.83
    -7 6 1 603.47
    -7 6 1 626.5
    -7 6 1 638.62
    -6 6 1 291.96
    -6 6 1 307.31
    6 -6 -1 283.49
    -6 6 1 315.77
    5 -6 -1 749.25
    -5 6 1 784.29
    -5 6 1 802.58
    -5 6 1 752.42
    -4 6 1 1247.93
    -4 6 1 1141
    4 -6 -1 1226.22
    -4 6 1 1158.61
    -4 6 1 990.98
    -3 6 1 2.3602
    3 -6 -1 3.6203
    -3 6 1 4.61
    -3 6 1 6.291
    3 -6 -1 -0.45
    2 -6 -1 1253.98
    -2 6 1 1210.47
    -1 6 1 94.359
    1 -6 -1 78.467
    -1 6 1 65.796
    1 -6 -1 89.248
    0 -6 -1 1256.91
    0 -6 -1 1166.33
    0 -6 -1 1271.33
    0 6 1 1302.99
    0 -6 -1 1011.78
    1 6 1 4.39
    -1 -6 -1 6.6906
    -1 -6 -1 6.8006
    -1 -6 -1 14.501
    -1 -6 -1 4.3104
    -1 -6 -1 1.7002
    -1 -6 -1 3.2603
    -1 -6 -1 2.2102
    -1 -6 -1 11.421
    2 6 1 1129.68
    -2 -6 -1 1029.19
    -2 -6 -1 877.5
    -2 -6 -1 1025.16
    -2 -6 -1 1025.74
    -2 -6 -1 956.41
    -2 -6 -1 941.9
    -2 -6 -1 1102.12
    -2 -6 -1 990.06
    -3 -6 -1 445.07
    -3 -6 -1 387.95
    -3 -6 -1 448.33
    -3 -6 -1 354.24
    -3 -6 -1 436.73
    -3 -6 -1 419.66
    -3 -6 -1 436.06
    -4 -6 -1 330.16
    -4 -6 -1 347.16
    -4 -6 -1 307.01
    -4 -6 -1 329.64
    -4 -6 -1 323.4
    -4 -6 -1 331.05
    -5 -6 -1 1225.09
    -5 -6 -1 1103.71
    -5 -6 -1 1258.58
    -5 -6 -1 1224.19
    -5 -6 -1 1263.67
    -5 -6 -1 1213.98
    -6 -6 -1 17.172
    -6 -6 -1 15.941
    -6 -6 -1 9.8709
    -6 -6 -1 19.362
    -6 -6 -1 13.101
    8 -7 -1 47.314
    -8 7 1 37.754
    -8 7 1 54.335
    -7 7 1 423.25
    -7 7 1 436.96
    7 -7 -1 462.07
    -6 7 1 425.27
    6 -7 -1 446.46
    -6 7 1 471
    6 -7 -1 480.59
    5 -7 -1 131.48
    -5 7 1 90.519
    -5 7 1 150.52
    5 -7 -1 136.73
    4 -7 -1 933.8
    4 -7 -1 950.44
    -4 7 1 908.88
    -4 7 1 977.41
    3 -7 -1 3.8404
    -3 7 1 3.7604
    3 -7 -1 3.0703
    -2 7 1 841.38
    2 -7 -1 814.39
    2 -7 -1 818.57
    1 -7 -1 3.3403
    1 -7 -1 9.5909
    1 -7 -1 3.1403
    0 -7 -1 1154.55
    0 -7 -1 1165.59
    0 7 1 1179.84
    0 -7 -1 1033.99
    0 -7 -1 1129.85
    -1 -7 -1 84.628
    1 7 1 106.1
    -1 -7 -1 86.498
    -1 -7 -1 87.078
    -1 -7 -1 90.579
    -1 -7 -1 96.209
    -1 -7 -1 101.04
    -2 -7 -1 689.04
    -2 -7 -1 875.2
    -2 -7 -1 837.52
    -2 -7 -1 762.95
    -2 -7 -1 716.94
    -2 -7 -1 823.77
    -3 -7 -1 889.09
    -3 -7 -1 841.24
    -3 -7 -1 826.75
    -3 -7 -1 857.56
    -3 -7 -1 963.77
    -3 -7 -1 979.87
    -4 -7 -1 197.43
    -4 -7 -1 188.25
    -4 -7 -1 176.66
    -4 -7 -1 195.51
    4 7 1 173.85
    -4 -7 -1 189.45
    -5 -7 -1 579.19
    -5 -7 -1 590.64
    -5 -7 -1 471.09
    -5 -7 -1 574.78
    -5 -7 -1 598.28
    -6 -7 -1 17.762
    -6 -7 -1 21.992
    8 -8 -1 115.19
    -7 8 1 272.05
    7 -8 -1 295.67
    7 -8 -1 354.55
    6 -8 -1 459.22
    -6 8 1 444.05
    6 -8 -1 453.59
    5 -8 -1 35.393
    -5 8 1 29.343
    5 -8 -1 44.104
    4 -8 -1 498.23
    -4 8 1 446.85
    4 -8 -1 507.63
    3 -8 -1 58.656
    -3 8 1 56.185
    3 -8 -1 68.256
    -2 8 1 1506.04
    2 -8 -1 1538.55
    2 -8 -1 1581.68
    1 -8 -1 35.493
    -1 8 1 42.154
    1 -8 -1 27.573
    0 -8 -1 1871.18
    0 -8 -1 2015.48
    0 8 1 1943.74
    0 -8 -1 1831.69
    -1 -8 -1 158.28
    1 8 1 174.7
    -1 -8 -1 194.61
    -1 -8 -1 176.31
    -1 -8 -1 164.18
    2 8 1 663.98
    -2 -8 -1 652.8
    -2 -8 -1 642.57
    -2 -8 -1 573.31
    -2 -8 -1 645.83
    -2 -8 -1 653.96
    -3 -8 -1 315.32
    -3 -8 -1 321.09
    -3 -8 -1 342.17
    -3 -8 -1 338.06
    -3 -8 -1 392.35
    -3 -8 -1 338.96
    -4 -8 -1 145.05
    -4 -8 -1 126.15
    -4 -8 -1 130.36
    -4 -8 -1 129.62
    -4 -8 -1 141.6
    6 -9 -1 428.65
    5 -9 -1 179.43
    5 -9 -1 182.1
    4 -9 -1 943.07
    -4 9 1 876.74
    4 -9 -1 990.19
    3 -9 -1 176.82
    -3 9 1 141.34
    3 -9 -1 197.94
    2 -9 -1 1755.79
    -2 9 1 1675.4
    -1 9 1 19.462
    1 -9 -1 7.7007
    1 -9 -1 9.5209
    0 9 1 993.78
    0 -9 -1 913.14
    0 -9 -1 876.28
    -1 -9 -1 260.91
    -1 -9 -1 265.04
    1 9 1 280.92
    -1 -9 -1 238.61
    -2 -9 -1 350.6
    2 9 1 325.92
    -2 -9 -1 270.19
    -2 -9 -1 292.62
    -2 -9 -1 316.46
    -3 -9 -1 202.82
    3 9 1 202.23
    -3 -9 -1 200.35
    4 -10 -1 729.54
    3 -10 -1 37.674
    -3 10 1 30.833
    2 -10 -1 739.9
    -2 10 1 770.84
    -1 10 1 151.94
    1 -10 -1 134.64
    0 -10 -1 267.11
    0 10 1 273.37
    1 10 1 207.27
    -1 -10 2 145.87
    1 10 -2 163.35
    1 10 -2 154.84
    0 10 -2 914.45
    0 -10 2 949.2
    0 10 -2 952.23
    -1 10 -2 5.9106
    1 -10 2 7.061
    1 -10 2 5.7305
    2 -10 2 909.47
    2 -10 2 1076.32
    -2 10 -2 962.1
    3 -10 2 140.3
    -3 10 -2 94.019
    3 -10 2 92.439
    -4 10 -2 491.44
    4 -10 2 491.37
    5 -10 2 86.238
    -3 -9 2 363.17
    -3 -9 2 364.02
    -3 -9 2 339.29
    -3 -9 2 373.66
    -3 -9 2 375.9
    3 9 -2 365.78
    -2 -9 2 613.7
    -2 -9 2 616
    -2 -9 2 609.12
    2 9 -2 639.81
    -1 -9 2 64.186
    -1 -9 2 71.557
    1 9 -2 59.806
    -1 -9 2 65.506
    0 -9 2 1160.2
    0 9 -2 1045.89
    0 -9 2 1051.47
    1 -9 2 84.158
    1 -9 2 61.016
    -1 9 -2 60.246
    -1 9 -2 65.996
    2 -9 2 553.12
    2 -9 2 666.81
    -2 9 -2 611.55
    -3 9 -2 53.255
    3 -9 2 62.156
    3 -9 2 50.275
    4 -9 2 424.93
    4 -9 2 482.02
    -4 9 -2 452.82
    5 -9 2 107.5
    -5 9 -2 117.51
    6 -9 2 443.1
    -6 9 -2 504.76
    -5 -8 2 552.17
    -5 -8 2 576.04
    -5 -8 2 554.26
    -5 -8 2 598.79
    -4 -8 2 317.66
    -4 -8 2 310.56
    4 8 -2 339.06
    -4 -8 2 305.62
    -4 -8 2 328.57
    -4 -8 2 344.07
    3 8 -2 368
    -3 -8 2 388.31
    -3 -8 2 384.34
    -3 -8 2 386.78
    3 8 -2 372.74
    -3 -8 2 365.62
    -3 -8 2 367.43
    2 8 -2 948.74
    2 8 -2 983.05
    -2 -8 2 939.27
    -2 -8 2 953.71
    -2 -8 2 986.14
    -2 -8 2 925.79
    -2 -8 2 917.73
    -1 -8 2 14.481
    1 8 -2 9.7609
    -1 -8 2 13.951
    -1 -8 2 13.731
    -1 -8 2 12.311
    -1 -8 2 9.3309
    1 8 -2 11.871
    0 -8 2 1020.83
    0 -8 2 916.98
    0 -8 2 876.08
    0 8 -2 937.25
    0 -8 2 908.25
    0 8 -2 877.96
    1 -8 2 16.102
    -1 8 -2 16.902
    -1 8 -2 4.7604
    1 -8 2 9.8309
    1 -8 2 10.291
    -2 8 -2 731.48
    2 -8 2 781.87
    -2 8 -2 782.47
    2 -8 2 748.89
    3 -8 2 8.3808
    -3 8 -2 3.8404
    3 -8 2 -1.18
    4 -8 2 891.06
    -4 8 -2 802.59
    4 -8 2 806.56
    4 -8 2 814.64
    5 -8 2 438.77
    -5 8 -2 434.23
    5 -8 2 412.95
    6 -8 2 384.3
    -6 8 -2 382.82
    6 -8 2 341.21
    7 -8 2 650.78
    7 -8 2 559.71
    -6 -7 2 131.98
    -6 -7 2 153.65
    -6 -7 2 131.74
    -6 -7 2 141.77
    -5 -7 2 562.66
    -5 -7 2 586.57
    -5 -7 2 513.1
    -5 -7 2 553.36
    -5 -7 2 561.45
    4 7 -2 849.64
    -4 -7 2 947.49
    -4 -7 2 856.36
    -4 -7 2 971.8
    -4 -7 2 1013.61
    -4 -7 2 886.67
    -3 -7 2 263.19
    -3 -7 2 259.76
    -3 -7 2 258.56
    -3 -7 2 271.71
    3 7 -2 254.95
    -3 -7 2 274.29
    -3 -7 2 250.61
    -2 -7 2 998.37
    2 7 -2 954.02
    -2 -7 2 1002.33
    -2 -7 2 947.86
    -2 -7 2 982.38
    -2 -7 2 994.4
    -2 -7 2 997.33
    -2 -7 2 988.72
    -1 -7 2 98.639
    -1 -7 2 86.588
    -1 -7 2 85.578
    -1 -7 2 86.428
    -1 -7 2 116.69
    -1 -7 2 86.168
    1 7 -2 99.729
    -1 -7 2 103.85
    0 -7 2 686.04
    0 7 -2 611.18
    0 -7 2 609.52
    0 7 -2 636.93
    0 -7 2 640.8
    0 -7 2 642.8
    -1 7 -2 20.702
    1 -7 2 27.463
    1 -7 2 27.933
    1 -7 2 25.502
    -1 7 -2 25.362
    -2 7 -2 1237.62
    -2 7 -2 1125.68
    2 -7 2 1156.04
    -2 7 -2 1112.9
    -2 7 -2 1107.4
    2 -7 2 1188.61
    3 -7 2 297.95
    3 -7 2 301.97
    3 -7 2 295.2
    -3 7 -2 293.26
    -4 7 -2 1266.47
    4 -7 2 1292.74
    -4 7 -2 1207.29
    -5 7 -2 717.94
    -5 7 -2 710.18
    5 -7 2 722.1
    -6 7 -2 310.85
    -6 7 -2 275.3
    6 -7 2 311
    -6 7 -2 326.86
    -7 7 -2 378.94
    -7 7 -2 227.67
    7 -7 2 284.42
    -7 7 -2 236.65
    -7 7 -2 282.84
    -8 7 -2 70.327
    8 -7 2 71.617
    -8 7 -2 61.346
    -7 -6 2 545.49
    -7 -6 2 472.48
    -7 -6 2 543.73
    -6 -6 2 496.11
    -6 -6 2 482.94
    -6 -6 2 476.56
    -6 -6 2 443.28
    5 6 -2 479.87
    -5 -6 2 436.43
    -5 -6 2 546.87
    -5 -6 2 531.9
    -5 -6 2 523.36
    -5 -6 2 473.44
    -4 -6 2 648.59
    -4 -6 2 741.83
    -4 -6 2 725.3
    4 6 -2 689.42
    -4 -6 2 672.49
    -4 -6 2 716.23
    -4 -6 2 707.95
    -3 -6 2 251.43
    -3 -6 2 232.74
    3 6 -2 228.66
    -3 -6 2 237.36
    -3 -6 2 219.65
    -3 -6 2 246.89
    -3 -6 2 257.24
    -2 -6 2 726.04
    -2 -6 2 695.01
    -2 -6 2 707
    -2 -6 2 592.9
    -2 -6 2 731.54
    -2 -6 2 753.22
    -2 -6 2 729.03
    -2 -6 2 698.51
    2 6 -2 765.94
    -1 -6 2 182.42
    -1 -6 2 156.69
    -1 -6 2 170.67
    -1 -6 2 171.57
    -1 -6 2 170.59
    1 6 -2 173.45
    -1 -6 2 158.4
    -1 -6 2 157.84
    -1 -6 2 164.78
    0 6 -2 1684.68
    0 6 -2 1732.59
    -1 6 -2 43.694
    1 -6 2 34.153
    -1 6 -2 56.525
    -2 6 -2 2118.13
    -2 6 -2 2063.45
    2 -6 2 2345.86
    3 -6 2 731.9
    -3 6 -2 715.97
    3 -6 2 701.19
    -3 6 -2 772.55
    -3 6 -2 659.82
    3 -6 2 733.54
    -3 6 -2 760
    4 -6 2 925.42
    -4 6 -2 976.39
    -4 6 -2 1004.06
    -4 6 -2 861.9
    4 -6 2 965.66
    -5 6 -2 389.12
    -5 6 -2 338.5
    -5 6 -2 360.3
    -5 6 -2 360.75
    5 -6 2 357.82
    -6 6 -2 513.31
    -6 6 -2 520.7
    -6 6 -2 519.69
    6 -6 2 542.56
    -6 6 -2 523.72
    7 -6 2 281.8
    -7 6 -2 346.81
    -7 6 -2 262.68
    -7 6 -2 264.63
    -7 6 -2 278.63
    -8 6 -2 207.83
    8 -6 2 232.68
    -8 6 -2 223.47
    -8 6 -2 217.7
    -9 6 -2 368.23
    -9 6 -2 324.66
    -7 -5 2 873.6
    -7 -5 2 840
    -7 -5 2 857.83
    6 5 -2 370.98
    -6 -5 2 394.29
    -6 -5 2 424.03
    -6 -5 2 413.59
    -6 -5 2 379.77
    -6 -5 2 321.25
    -5 -5 2 818.42
    -5 -5 2 766.8
    -5 -5 2 815.01
    -5 -5 2 584.28
    -5 -5 2 804.35
    -5 -5 2 783.73
    -4 -5 2 588.7
    -4 -5 2 633.21
    -4 -5 2 641.74
    -4 -5 2 679.44
    -4 -5 2 718.65
    -4 -5 2 653.17
    -4 -5 2 696.57
    -4 -5 2 707.97
    -3 -5 2 969.23
    -3 -5 2 910.85
    -3 -5 2 961.82
    -3 -5 2 863.57
    -3 -5 2 952.67
    -3 -5 2 906.21
    -3 -5 2 916.18
    -2 -5 2 1484.79
    -2 -5 2 1223.49
    -1 -5 2 326.51
    1 5 -2 396.6
    1 5 -2 374.04
    0 -5 2 2095.35
    0 5 -2 2103.7
    0 5 -2 2019.13
    0 -5 2 2410.4
    -1 5 -2 305.3
    1 -5 2 346.87
    -1 5 -2 308.88
    -2 5 -2 2052.57
    -2 5 -2 2114.71
    2 -5 2 1929.42
    -3 5 -2 593.63
    3 -5 2 597.32
    -3 5 -2 583.05
    -4 5 -2 1146.75
    4 -5 2 1170.83
    -5 5 -2 97.899
    -5 5 -2 115.91
    -5 5 -2 119.95
    -5 5 -2 138.61
    -5 5 -2 134.05
    5 -5 2 82.698
    -5 5 -2 88.948
    -6 5 -2 567.38
    -6 5 -2 598.81
    -6 5 -2 591.87
    -6 5 -2 583.45
    -6 5 -2 615.39
    -7 5 -2 403.15
    -7 5 -2 399.07
    -7 5 -2 474.94
    -7 5 -2 433.14
    -8 5 -2 45.084
    -8 5 -2 54.785
    -8 5 -2 62.316
    -9 5 -2 630.24
    -9 5 -2 623.92
    -9 5 -2 613.42
    -7 -4 2 663.85
    -7 -4 2 721.38
    -7 -4 2 748.68
    -6 -4 2 177.09
    -6 -4 2 181.6
    -6 -4 2 205.36
    -6 -4 2 201.16
    -6 -4 2 199.57
    -5 -4 2 1048.71
    -5 -4 2 1020.23
    -5 -4 2 942.15
    -5 -4 2 1064.17
    -5 -4 2 987.49
    -5 -4 2 853.18
    -4 -4 2 993.05
    -4 -4 2 930.46
    -4 -4 2 909.9
    -4 -4 2 872.08
    -4 -4 2 930.88
    -4 -4 2 912.89
    -3 -4 2 607.43
    -3 -4 2 739.42
    -2 -4 2 2572.56
    -2 -4 2 2800.1
    -2 -4 2 2437.29
    2 4 -2 2591.2
    1 4 -2 20.052
    -1 -4 2 12.331
    -1 -4 2 18.772
    -1 -4 2 17.862
    0 4 -2 2019.89
    0 4 -2 1868.98
    0 -4 2 2106.42
    0 -4 2 1749.59
    -1 4 -2 113.87
    1 -4 2 162.24
    1 -4 2 146.22
    -1 4 -2 152.48
    -2 4 -2 1165.45
    -2 4 -2 1199.69
    2 -4 2 1146.12
    3 -4 2 24.062
    -3 4 -2 10.201
    -3 4 -2 9.661
    -4 4 -2 583.38
    4 -4 2 691.04
    -4 4 -2 663.2
    -5 4 -2 448.54
    5 -4 2 477.72
    -5 4 -2 528.23
    -5 4 -2 502.79
    -5 4 -2 509.9
    -6 4 -2 126.8
    -6 4 -2 148.51
    -6 4 -2 122.33
    -6 4 -2 112.34
    -6 4 -2 122.96
    6 -4 2 102.94
    -6 4 -2 113.04
    -7 4 -2 1176.03
    -7 4 -2 1107.63
    -7 4 -2 1066.66
    -7 4 -2 1153.55
    -8 4 -2 4.1304
    -8 4 -2 5.2705
    -8 4 -2 12.031
    -9 4 -2 619.2
    -9 4 -2 592.33
    -9 4 -2 589.77
    -6 -3 2 282.25
    -6 -3 2 288.66
    -6 -3 2 263.33
    -5 -3 2 779.43
    -5 -3 2 760.84
    -5 -3 2 742.39
    -5 -3 2 747.25
    -5 -3 2 752.67
    -5 -3 2 623.38
    -4 -3 2 1924.17
    -4 -3 2 1868.9
    -3 -3 2 98.029
    -3 -3 2 136.61
    -3 -3 2 151.75
    -2 -3 2 2484.19
    -2 -3 2 2289.2
    -2 -3 2 2200.42
    2 3 -2 2043.86
    1 3 -2 2.4302
    -1 -3 2 6.2906
    -1 -3 2 5.0505
    -1 -3 2 -0.99
    0 3 -2 1542.73
    0 -3 2 1556.66
    0 3 -2 1556.1
    0 -3 2 1830.86
    -1 3 -2 3.7504
    1 -3 2 4.7204
    -1 3 -2 8.5608
    -2 3 -2 1524.44
    2 -3 2 1458.74
    -2 3 -2 1393.66
    -3 3 -2 103.69
    -3 3 -2 72.117
    3 -3 2 103.32
    -4 3 -2 540.33
    -5 3 -2 972.72
    5 -3 2 1034.73
    -6 3 -2 391.7
    -6 3 -2 388.96
    -6 3 -2 380.46
    -6 3 -2 376.39
    -6 3 -2 371.17
    6 -3 2 347.44
    -7 3 -2 850.07
    -7 3 -2 818.75
    -7 3 -2 792.89
    -7 3 -2 665.57
    -8 3 -2 134.09
    -8 3 -2 133.89
    -8 3 -2 143
    -9 3 -2 461.1
    -9 3 -2 447.12
    -9 3 -2 419.1
    -6 -2 2 481.5
    -5 -2 2 576.66
    -5 -2 2 680.54
    -4 -2 2 2500.95
    -4 -2 2 1870.47
    -4 -2 2 2250.54
    -3 -2 2 85.518
    -3 -2 2 145.78
    -3 -2 2 146.05
    3 2 -2 117.84
    2 2 -2 1643.33
    -2 -2 2 1791.94
    -2 -2 2 1976.38
    1 2 -2 801.4
    -1 -2 2 1014.8
    0 -2 2 3580.78
    0 -2 2 3384.37
    0 2 -2 3597.34
    -1 2 -2 164.58
    -1 2 -2 158.67
    1 -2 2 172.89
    -2 2 -2 3178.18
    2 -2 2 3254.73
    3 -2 2 777.81
    -3 2 -2 886.07
    -3 2 -2 613.97
    -4 2 -2 762.47
    -4 2 -2 910.6
    4 -2 2 879.28
    5 -2 2 970.85
    -5 2 -2 801.08
    -5 2 -2 889.48
    -6 2 -2 441.14
    -6 2 -2 536.05
    -6 2 -2 524.65
    6 -2 2 444.77
    -6 2 -2 500.84
    -6 2 -2 418.71
    -7 2 -2 787.32
    -7 2 -2 816.59
    -7 2 -2 743.97
    -8 2 -2 204.37
    -8 2 -2 189.32
    -8 2 -2 171.49
    -9 2 -2 1109.66
    -9 2 -2 1024.27
    -6 -1 2 627.78
    -6 -1 2 686.37
    -5 -1 2 399.62
    5 1 -2 324.15
    -4 -1 2 803.23
    -4 -1 2 813.77
    -3 -1 2 398.05
    -3 -1 2 432.93
    -3 -1 2 280.05
    -2 -1 2 2020.3
    -2 -1 2 2238.55
    -2 -1 2 1899.61
    1 1 -2 23.012
    -1 -1 2 27.013
    0 1 -2 3230.84
    0 1 -2 3524.84
    0 -1 2 2706.33
    1 -1 2 258.28
    -1 1 -2 196.9
    -1 1 -2 254.61
    -2 1 -2 992.09
    -2 1 -2 950.72
    2 -1 2 1071.34
    -3 1 -2 983.02
    -3 1 -2 723.42
    -3 1 -2 921.94
    3 -1 2 880.62
    -4 1 -2 322.38
    4 -1 2 354.53
    -4 1 -2 355.85
    -5 1 -2 1386.01
    -5 1 -2 1359.6
    5 -1 2 1362.68
    -6 1 -2 405.23
    -6 1 -2 302.49
    -6 1 -2 307.42
    -6 1 -2 385.77
    6 -1 2 361.77
    -7 1 -2 2194.19
    -7 1 -2 2176.51
    -8 1 -2 69.467
    -8 1 -2 83.768
    -9 1 -2 851.05
    -8 0 2 254.53
    -8 0 2 274.86
    -7 0 2 322.92
    -7 0 2 322.83
    -7 0 2 320.18
    -6 0 2 402.2
    -5 0 2 305.7
    -5 0 2 234.09
    4 0 -2 962.34
    -4 0 2 920.28
    -4 0 2 896.93
    -3 0 2 390.45
    -3 0 2 390.42
    3 0 -2 388.44
    -2 0 2 5328.87
    2 0 -2 5718.05
    -2 0 2 5507.9
    1 0 -2 10.291
    -1 0 2 17.662
    -1 0 2 19.992
    0 0 -2 2367.38
    0 0 -2 2965.37
    0 0 2 2528.63
    -1 0 -2 95.749
    -1 0 -2 120.85
    1 0 2 84.628
    2 0 2 363.62
    -2 0 -2 376.91
    -2 0 -2 342.36
    -3 0 -2 568.07
    -3 0 -2 565.63
    3 0 2 576.08
    -3 0 -2 549.64
    4 0 2 2209.85
    -4 0 -2 2248.25
    -4 0 -2 1991.38
    -4 0 -2 2018.11
    -5 0 -2 1195.5
    -5 0 -2 1496.31
    -6 0 -2 925.51
    -6 0 -2 777.32
    -6 0 -2 778.14
    -6 0 -2 883.78
    -7 0 -2 1181.91
    -7 0 -2 1348.25
    -8 0 -2 8.3608
    -9 1 2 339.64
    -9 1 2 338.2
    -8 1 2 149.3
    -8 1 2 141.52
    -8 1 2 145.33
    -8 1 2 149.08
    -7 1 2 857.88
    -7 1 2 799.24
    -7 1 2 806.35
    -7 1 2 830.32
    6 -1 -2 371.23
    -5 1 2 1394.55
    -5 1 2 1285.11
    -4 1 2 1967.31
    4 -1 -2 2021.47
    -4 1 2 2098.85
    -3 1 2 67.066
    -3 1 2 104.99
    3 -1 -2 77.417
    -2 1 2 4233.24
    2 -1 -2 3195.51
    -2 1 2 3662.51
    1 -1 -2 21.902
    -1 1 2 35.493
    -1 1 2 34.613
    0 -1 -2 3556.41
    0 1 2 3010.21
    0 1 2 3658.41
    1 1 2 255.86
    -1 -1 -2 319.53
    -2 -1 -2 4328.87
    2 1 2 4263.36
    -2 -1 -2 4284.15
    3 1 2 283.84
    -3 -1 -2 197.25
    -3 -1 -2 254.36
    -3 -1 -2 228.27
    -4 -1 -2 2101.01
    -4 -1 -2 1868.46
    -4 -1 -2 1865.95
    -5 -1 -2 1654.71
    -5 -1 -2 1407.12
    6 1 2 77.217
    -6 -1 -2 109.23
    -6 -1 -2 114.74
    -6 -1 -2 122.37
    -6 -1 -2 93.809
    -7 -1 -2 937.75
    -7 -1 -2 680.15
    -10 2 2 11.941
    -10 2 2 3.6403
    -9 2 2 498.38
    -9 2 2 531.02
    -9 2 2 527.26
    -8 2 2 22.192
    -8 2 2 21.502
    -8 2 2 16.272
    -8 2 2 28.403
    -7 2 2 1122.65
    -7 2 2 1234.17
    -7 2 2 1258.42
    -7 2 2 1149.51
    6 -2 -2 358.8
    -6 2 2 426.36
    -6 2 2 423.48
    -6 2 2 458.01
    -6 2 2 519.37
    5 -2 -2 464.62
    -5 2 2 462.39
    -4 2 2 2327.74
    -4 2 2 2142.81
    3 -2 -2 2.9103
    -3 2 2 4.2304
    -3 2 2 -1.23
    -2 2 2 2105.53
    2 -2 -2 2074.09
    -2 2 2 2026.83
    1 -2 -2 81.348
    1 -2 -2 77.657
    -1 2 2 85.248
    0 2 2 1145.52
    0 -2 -2 1118.56
    1 2 2 125.05
    -1 -2 -2 118.14
    -2 -2 -2 2579.17
    -2 -2 -2 2466.46
    2 2 2 2715.73
    -3 -2 -2 2657.2
    -3 -2 -2 2765.95
    3 2 2 2940.02
    -4 -2 -2 683.81
    4 2 2 762.37
    -4 -2 -2 706.53
    5 2 2 2267.19
    -5 -2 -2 2316.93
    -5 -2 -2 2483.12
    -5 -2 -2 2317.26
    -5 -2 -2 2297.2
    -6 -2 -2 93.339
    -6 -2 -2 97.779
    -6 -2 -2 113.9
    -6 -2 -2 98.059
    -7 -2 -2 706.02
    -7 -2 -2 744.99
    -7 -2 -2 745.07
    -10 3 2 2.5302
    -10 3 2 7.8907
    -9 3 2 786.66
    -9 3 2 786.13
    -9 3 2 815.68
    -9 3 2 818.67
    -8 3 2 178.3
    -8 3 2 191.08
    -8 3 2 159.98
    -8 3 2 182.06
    -7 3 2 823.99
    -7 3 2 792
    -7 3 2 833.87
    -7 3 2 814.28
    -6 3 2 1103.19
    6 -3 -2 936.49
    -6 3 2 1149.54
    -6 3 2 1102.26
    -6 3 2 1100.22
    -6 3 2 1163.61
    -5 3 2 196.03
    5 -3 -2 206.71
    -4 3 2 1182.36
    4 -3 -2 1240.25
    3 -3 -2 307.11
    -3 3 2 236.56
    -2 3 2 1498.8
    2 -3 -2 1691.21
    2 -3 -2 1614.9
    -1 3 2 27.303
    1 -3 -2 23.492
    1 -3 -2 14.601
    0 -3 -2 3556.37
    0 -3 -2 3953.29
    0 3 2 3892.18
    1 3 2 1781.19
    -1 -3 -2 1867.91
    -1 -3 -2 1753.59
    -2 -3 -2 2462.28
    2 3 2 2320.37
    -2 -3 -2 2764.55
    -3 -3 -2 1639.75
    -3 -3 -2 1463.76
    3 3 2 1376.19
    4 3 2 716.13
    -4 -3 -2 853.93
    -4 -3 -2 747.71
    -5 -3 -2 501.71
    -5 -3 -2 535.71
    5 3 2 457.81
    -5 -3 -2 532.18
    -5 -3 -2 521.18
    -5 -3 -2 535.19
    -6 -3 -2 367.31
    -6 -3 -2 376.22
    -6 -3 -2 398.36
    -6 -3 -2 414.56
    -6 -3 -2 390.37
    -7 -3 -2 489.42
    -7 -3 -2 438.12
    -7 -3 -2 425.92
    -7 -3 -2 485.4
    -10 4 2 14.121
    -10 4 2 19.472
    -9 4 2 759.26
    -9 4 2 728.19
    -9 4 2 724.86
    -9 4 2 745.54
    -8 4 2 462
    -8 4 2 488.37
    -8 4 2 442.41
    -8 4 2 469.6
    -7 4 2 596
    -7 4 2 602.92
    -7 4 2 637.88
    -7 4 2 577.86
    -6 4 2 885.89
    -6 4 2 948.27
    -6 4 2 866.7
    -6 4 2 862.38
    6 -4 -2 760.84
    -6 4 2 944.59
    -6 4 2 689.34
    -5 4 2 453.58
    5 -4 -2 514.32
    -4 4 2 833.58
    4 -4 -2 831.41
    3 -4 -2 507.61
    -3 4 2 519.97
    -2 4 2 1790.36
    2 -4 -2 1845.24
    2 -4 -2 1752.98
    1 -4 -2 192.36
    1 -4 -2 184.46
    -1 4 2 272.85
    0 -4 -2 3797.63
    0 -4 -2 3573.41
    0 4 2 4019.89
    -1 -4 -2 803.75
    1 4 2 810.93
    -1 -4 -2 752.4
    -2 -4 -2 1874.1
    2 4 2 1896.39
    -2 -4 -2 1931.26
    -3 -4 -2 93.919
    -3 -4 -2 87.498
    3 4 2 41.914
    -4 -4 -2 560.01
    -4 -4 -2 620.83
    -4 -4 -2 582.82
    -4 -4 -2 505.03
    -4 -4 -2 550.83
    -4 -4 -2 584.76
    -4 -4 -2 400.53
    -5 -4 -2 181.88
    -5 -4 -2 175.54
    -5 -4 -2 177.91
    -5 -4 -2 169.56
    -5 -4 -2 174.63
    -5 -4 -2 196.63
    -6 -4 -2 154.89
    -6 -4 -2 189.68
    -6 -4 -2 168.93
    -6 -4 -2 145.86
    -6 -4 -2 151.52
    -7 -4 -2 627.92
    -7 -4 -2 536.77
    -7 -4 -2 625.33
    -9 5 2 456.64
    -9 5 2 437.09
    -9 5 2 476.89
    -9 5 2 449.55
    -8 5 2 197.11
    -8 5 2 210.8
    -8 5 2 213.86
    -8 5 2 215.68
    -7 5 2 331.43
    -7 5 2 329.23
    -7 5 2 372
    -7 5 2 353.32
    -6 5 2 289.43
    -6 5 2 253.27
    -6 5 2 254.17
    6 -5 -2 263.46
    -6 5 2 274.22
    -5 5 2 417.97
    5 -5 -2 416.3
    5 -5 -2 427.47
    -5 5 2 487.42
    -5 5 2 424.37
    -5 5 2 362.12
    -4 5 2 1139.18
    4 -5 -2 1271.21
    -4 5 2 1441.27
    3 -5 -2 29.743
    -3 5 2 32.643
    -2 5 2 2202.68
    1 -5 -2 129.33
    -1 5 2 183.48
    0 -5 -2 1192.33
    0 5 2 1382.81
    0 -5 -2 1267.96
    -1 -5 -2 22.462
    1 5 2 23.052
    -1 -5 -2 17.792
    -2 -5 -2 719.79
    -2 -5 -2 757.28
    -2 -5 -2 783.83
    -2 -5 -2 761.18
    2 5 2 849.62
    -2 -5 -2 745.49
    -2 -5 -2 734.99
    -2 -5 -2 616.12
    -3 -5 -2 180.54
    -3 -5 -2 218.93
    -3 -5 -2 204.74
    -3 -5 -2 208.87
    -3 -5 -2 129.79
    -3 -5 -2 187.33
    3 5 2 163.15
    -3 -5 -2 189.36
    -4 -5 -2 488.93
    -4 -5 -2 495.7
    -4 -5 -2 576.78
    -4 -5 -2 537.67
    -4 -5 -2 503.59
    -4 -5 -2 442.56
    -5 -5 -2 708.35
    -5 -5 -2 841.82
    -5 -5 -2 858.18
    -5 -5 -2 812.93
    -5 -5 -2 871.26
    -5 -5 -2 855.25
    -6 -5 -2 77.767
    -6 -5 -2 71.067
    -6 -5 -2 78.627
    -6 -5 -2 69.797
    -7 -5 -2 526.39
    -7 -5 -2 450.33
    -7 -5 -2 430.7
    -9 6 2 364.81
    9 -6 -2 384.43
    -9 6 2 363.6
    -9 6 2 374.34
    -8 6 2 115.97
    -8 6 2 138.32
    -8 6 2 132.28
    -7 6 2 482.22
    -7 6 2 482.79
    -7 6 2 443.09
    7 -6 -2 476.8
    -7 6 2 497.2
    -6 6 2 661.17
    -6 6 2 762.63
    6 -6 -2 676.16
    -6 6 2 727.33
    5 -6 -2 502.24
    -5 6 2 483.42
    -5 6 2 568.34
    -5 6 2 423.37
    4 -6 -2 1306.18
    -4 6 2 1156.36
    -4 6 2 1057.76
    -4 6 2 1205.77
    -3 6 2 46.784
    3 -6 -2 35.693
    -3 6 2 59.426
    -3 6 2 35.013
    2 -6 -2 810.81
    -2 6 2 775.78
    -2 6 2 848.11
    2 -6 -2 813.26
    1 -6 -2 63.996
    1 -6 -2 57.345
    1 -6 -2 57.455
    -1 6 2 63.446
    0 -6 -2 1158.62
    0 -6 -2 1097.56
    0 -6 -2 981.84
    0 -6 -2 1010.05
    0 -6 -2 1014.1
    0 -6 -2 925.38
    0 6 2 1271.85
    -1 -6 -2 113.67
    -1 -6 -2 89.088
    -1 -6 -2 98.319
    -1 -6 -2 112.02
    1 6 2 147.3
    -1 -6 -2 111.64
    -1 -6 -2 121.97
    -1 -6 -2 108.69
    -1 -6 -2 123.23
    -2 -6 -2 1369.18
    -2 -6 -2 1259.67
    -2 -6 -2 1336.76
    -2 -6 -2 1245.16
    -2 -6 -2 1218.29
    -2 -6 -2 1326.31
    -3 -6 -2 552.2
    -3 -6 -2 607.95
    -3 -6 -2 553.75
    -3 -6 -2 627.39
    -3 -6 -2 547.63
    -3 -6 -2 627.05
    -4 -6 -2 594.99
    -4 -6 -2 583.97
    -4 -6 -2 604.36
    -4 -6 -2 580
    -4 -6 -2 582.05
    -4 -6 -2 561.22
    -5 -6 -2 705.85
    -5 -6 -2 638.01
    -5 -6 -2 672.32
    -5 -6 -2 744.13
    -6 -6 -2 41.804
    -6 -6 -2 37.704
    -6 -6 -2 35.723
    -6 -6 -2 41.464
    -8 7 2 197.38
    8 -7 -2 190.05
    -8 7 2 150.06
    7 -7 -2 605.65
    -7 7 2 557.18
    -7 7 2 510.35
    7 -7 -2 587.6
    6 -7 -2 698.62
    6 -7 -2 701.19
    -6 7 2 547.29
    -6 7 2 678.13
    5 -7 -2 142.14
    5 -7 -2 138.23
    -5 7 2 136.5
    -4 7 2 551.08
    4 -7 -2 569.79
    4 -7 -2 509.39
    3 -7 -2 3.4403
    -3 7 2 11.891
    -3 7 2 5.17
    3 -7 -2 5.8806
    2 -7 -2 688.45
    2 -7 -2 707.53
    2 -7 -2 678.97
    -2 7 2 696.3
    1 -7 -2 3.0403
    1 -7 -2 0.6901
    1 -7 -2 2.7403
    0 -7 -2 1239.99
    0 -7 -2 1395.35
    0 -7 -2 1196.35
    0 7 2 1335.87
    0 -7 -2 1220.26
    -1 -7 -2 301.41
    -1 -7 -2 289.6
    -1 -7 -2 337.92
    -1 -7 -2 258.46
    1 7 2 339.18
    -1 -7 -2 326.07
    -1 -7 -2 257.47
    -2 -7 -2 718.98
    -2 -7 -2 704.8
    -2 -7 -2 689.33
    -2 -7 -2 632.43
    -2 -7 -2 672.18
    -2 -7 -2 686.75
    -3 -7 -2 791.35
    -3 -7 -2 877.88
    -3 -7 -2 804.6
    -3 -7 -2 854.85
    -3 -7 -2 870.38
    -3 -7 -2 868.39
    -4 -7 -2 178.89
    -4 -7 -2 171.69
    -4 -7 -2 170.33
    -4 -7 -2 165.44
    -4 -7 -2 162.03
    -5 -7 -2 531.57
    -5 -7 -2 429.51
    -5 -7 -2 443.46
    -5 -7 -2 409.76
    -5 -7 -2 490.53
    8 -8 -2 273.07
    -7 8 2 139.42
    7 -8 -2 133.75
    6 -8 -2 325.64
    6 -8 -2 343.02
    -6 8 2 341.77
    5 -8 -2 66.446
    5 -8 -2 50.025
    -5 8 2 74.267
    -4 8 2 294.16
    4 -8 -2 320.09
    4 -8 -2 346.86
    3 -8 -2 18.092
    3 -8 -2 16.792
    -3 8 2 25.452
    2 -8 -2 924.06
    -2 8 2 894.66
    2 -8 -2 862.34
    -1 8 2 70.377
    1 -8 -2 78.447
    1 -8 -2 73.757
    0 -8 -2 944.24
    0 -8 -2 1091.74
    -1 -8 -2 465.42
    1 8 2 428.31
    -1 -8 -2 470.35
    -1 -8 -2 453.47
    -1 -8 -2 468.7
    -1 -8 -2 419.8
    -2 -8 -2 543.28
    -2 -8 -2 604.81
    -2 -8 -2 689.29
    -2 -8 -2 606.18
    -2 -8 -2 546.79
    -2 -8 -2 611.53
    -3 -8 -2 248.74
    -3 -8 -2 276.2
    -3 -8 -2 281.82
    -3 -8 -2 267.82
    -3 -8 -2 266.67
    -4 -8 -2 269.94
    -4 -8 -2 307.65
    -4 -8 -2 279.67
    -4 -8 -2 256.74
    -4 -8 -2 306.02
    6 -9 -2 235.68
    6 -9 -2 243.36
    5 -9 -2 149.64
    5 -9 -2 176.77
    4 -9 -2 989.57
    4 -9 -2 939.98
    3 -9 -2 61.706
    -3 9 2 74.417
    2 -9 -2 1492.85
    -2 9 2 1495.83
    1 -9 -2 35.623
    -1 9 2 44.454
    1 -9 -2 45.584
    0 -9 -2 889.74
    0 9 2 816.7
    0 -9 -2 893.61
    1 9 2 66.096
    -1 -9 -2 73.117
    -1 -9 -2 94.519
    -2 -9 -2 528.94
    -2 -9 -2 540.35
    -2 -9 -2 518.92
    2 9 2 598.71
    3 9 2 99.769
    4 -10 -2 862.8
    3 -10 -2 2.7203
    2 -10 -2 697.58
    -2 10 2 742.92
    -1 10 2 25.972
    1 -10 -2 23.042
    0 -10 -2 459.33
    0 10 2 460.31
    -2 -10 3 302.91
    1 10 -3 43.524
    -1 -10 3 36.803
    1 10 -3 36.713
    0 10 -3 1094.41
    0 10 -3 1019.42
    0 -10 3 1035.65
    0 -10 3 1015.24
    1 -10 3 61.896
    -1 10 -3 60.056
    1 -10 3 43.134
    -1 10 -3 64.876
    2 -10 3 819.62
    2 -10 3 978.62
    -2 10 -3 853.49
    -3 10 -3 108.71
    3 -10 3 124.89
    4 -10 3 386.08
    -4 10 -3 382.4
    5 -10 3 98.579
    3 9 -3 205.83
    -3 -9 3 224.72
    -3 -9 3 200.05
    -3 -9 3 212.19
    -3 -9 3 210.85
    -3 -9 3 201.58
    -2 -9 3 1019.99
    -2 -9 3 967.87
    -2 -9 3 953.41
    2 9 -3 972.68
    -2 -9 3 934.34
    -1 -9 3 22.082
    -1 -9 3 15.541
    -1 -9 3 39.024
    -1 -9 3 26.572
    1 9 -3 21.942
    0 -9 3 1096.66
    0 9 -3 1097.05
    0 9 -3 1231.65
    0 -9 3 1260.08
    1 -9 3 3.5303
    -1 9 -3 5.5405
    1 -9 3 1.8902
    -1 9 -3 -0.23
    -1 9 -3 1.7902
    -2 9 -3 620.08
    2 -9 3 598.46
    2 -9 3 706.95
    -2 9 -3 695.32
    3 -9 3 32.513
    -3 9 -3 30.683
    3 -9 3 40.604
    -4 9 -3 562.28
    4 -9 3 573.03
    -5 9 -3 330.13
    5 -9 3 323.95
    5 -9 3 410.48
    6 -9 3 537.74
    6 -9 3 419.26
    -6 9 -3 504.52
    -5 -8 3 541.98
    -5 -8 3 543.73
    -5 -8 3 555.63
    -5 -8 3 550.9
    -5 -8 3 563.88
    -4 -8 3 341.33
    -4 -8 3 342.33
    -4 -8 3 336.05
    -4 -8 3 375.79
    -4 -8 3 342.64
    -3 -8 3 293.1
    -3 -8 3 309.22
    -3 -8 3 308.22
    3 8 -3 285.39
    -3 -8 3 350.86
    -3 -8 3 285.63
    3 8 -3 301.64
    -2 -8 3 625.03
    -2 -8 3 646.61
    2 8 -3 617.8
    -2 -8 3 643.62
    -2 -8 3 606.32
    -2 -8 3 621.64
    -1 -8 3 25.172
    -1 -8 3 22.352
    -1 -8 3 27.983
    -1 -8 3 14.381
    1 8 -3 25.422
    1 8 -3 23.322
    -1 -8 3 24.092
    0 -8 3 533.71
    0 -8 3 584.43
    0 -8 3 611.85
    0 8 -3 535.32
    0 8 -3 565.74
    -1 8 -3 6.1706
    1 -8 3 2.3102
    -1 8 -3 6.8206
    -1 8 -3 2.2502
    1 -8 3 3.7304
    -2 8 -3 787.9
    2 -8 3 765.65
    -2 8 -3 725.26
    2 -8 3 748.21
    -2 8 -3 788.45
    3 -8 3 103.84
    3 -8 3 84.858
    3 -8 3 142.87
    -3 8 -3 97.599
    4 -8 3 778.79
    4 -8 3 834.27
    -4 8 -3 776.32
    5 -8 3 581.74
    -5 8 -3 523.64
    5 -8 3 553.96
    6 -8 3 199.64
    6 -8 3 240.85
    -6 8 -3 199.12
    7 -8 3 434.49
    -7 8 -3 561.81
    7 -8 3 462.61
    -6 -7 3 60.846
    -6 -7 3 85.988
    -6 -7 3 71.947
    -6 -7 3 68.436
    -6 -7 3 63.196
    -5 -7 3 225.02
    -5 -7 3 192.71
    -5 -7 3 211.87
    -5 -7 3 201.95
    -5 -7 3 200.67
    -4 -7 3 433.13
    -4 -7 3 428.38
    4 7 -3 412.45
    -4 -7 3 432.6
    -4 -7 3 399.73
    -4 -7 3 439.79
    -3 -7 3 7.5907
    -3 -7 3 2.2102
    -3 -7 3 9.2109
    -3 -7 3 6.5506
    -3 -7 3 -7.611
    3 7 -3 6.2306
    -3 -7 3 4.9105
    -3 -7 3 9.3409
    -2 -7 3 1012.82
    -2 -7 3 1016.05
    -2 -7 3 998.9
    2 7 -3 1011.21
    -2 -7 3 1019.68
    -2 -7 3 1069.42
    -1 -7 3 33.563
    1 7 -3 27.463
    1 7 -3 27.613
    -1 -7 3 31.713
    -1 -7 3 35.093
    -1 -7 3 38.904
    -1 -7 3 40.334
    -1 -7 3 35.453
    0 -7 3 1973.4
    0 7 -3 2017.08
    0 -7 3 1943.05
    0 7 -3 1829.88
    0 -7 3 1825.41
    1 -7 3 1.5501
    -1 7 -3 3.6803
    1 -7 3 13.351
    1 -7 3 7.0507
    -1 7 -3 7.6307
    -2 7 -3 1704.62
    2 -7 3 1745.11
    -2 7 -3 1579.73
    -2 7 -3 1793.95
    2 -7 3 1734.55
    2 -7 3 1585.24
    3 -7 3 446.61
    -3 7 -3 430.16
    -3 7 -3 418.76
    3 -7 3 449.28
    -4 7 -3 669
    4 -7 3 678.67
    -5 7 -3 640.53
    5 -7 3 647.27
    -5 7 -3 627.53
    -6 7 -3 237.37
    6 -7 3 280.69
    -6 7 -3 209.4
    -7 7 -3 393.35
    -7 7 -3 440.98
    7 -7 3 503.12
    8 -7 3 154.26
    -8 7 -3 107.17
    -8 7 -3 128.53
    -7 -6 3 172.04
    -7 -6 3 170.85
    -7 -6 3 168.76
    -6 -6 3 361.04
    -6 -6 3 299.7
    -6 -6 3 386.51
    -6 -6 3 394.28
    -6 -6 3 357.24
    5 6 -3 78.167
    -5 -6 3 68.516
    -5 -6 3 83.008
    -5 -6 3 68.846
    -5 -6 3 60.306
    -5 -6 3 72.577
    -4 -6 3 911.61
    -4 -6 3 900.01
    4 6 -3 912.24
    -4 -6 3 931.1
    -4 -6 3 954.34
    -4 -6 3 918.71
    3 6 -3 178.66
    -3 -6 3 173.81
    -3 -6 3 183.57
    -3 -6 3 176.39
    -3 -6 3 164.42
    -3 -6 3 164.72
    -3 -6 3 176.04
    -3 -6 3 145.42
    -2 -6 3 1883.74
    2 6 -3 1931.9
    -2 -6 3 1933.74
    -2 -6 3 1928.9
    -2 -6 3 1931.12
    -2 -6 3 1981.66
    -2 -6 3 1899.05
    -2 -6 3 1852.06
    -1 -6 3 212.06
    -1 -6 3 224.98
    -1 -6 3 238.7
    -1 -6 3 232.05
    -1 -6 3 224.59
    -1 -6 3 219.03
    -1 -6 3 240.32
    1 6 -3 226.07
    0 6 -3 2995.53
    -1 6 -3 61.796
    -1 6 -3 71.997
    1 -6 3 53.935
    -2 6 -3 1979.39
    2 -6 3 2107.02
    2 -6 3 1836.95
    -2 6 -3 1986.29
    -2 6 -3 1911.02
    -3 6 -3 367.32
    -3 6 -3 376.8
    3 -6 3 355.06
    -3 6 -3 373.28
    -3 6 -3 361.75
    3 -6 3 378.8
    4 -6 3 747.55
    4 -6 3 705.17
    -4 6 -3 619.63
    -4 6 -3 725.64
    -4 6 -3 762.44
    -5 6 -3 159.81
    -5 6 -3 201.14
    5 -6 3 232.65
    -5 6 -3 226.82
    -5 6 -3 197.18
    -6 6 -3 311.31
    -6 6 -3 319.87
    -6 6 -3 272.87
    6 -6 3 356.31
    -6 6 -3 299.41
    -7 6 -3 486.89
    7 -6 3 497.55
    -7 6 -3 545.65
    -7 6 -3 501.79
    -7 6 -3 466.13
    -8 6 -3 135.31
    -8 6 -3 151.37
    -8 6 -3 143.03
    -8 6 -3 133.59
    9 -6 3 524.71
    -9 6 -3 406.57
    -7 -5 3 409.8
    -7 -5 3 405.87
    -7 -5 3 372.68
    -6 -5 3 124.94
    -6 -5 3 120.58
    -6 -5 3 115.39
    -6 -5 3 83.778
    -6 -5 3 121.18
    -5 -5 3 596.18
    -5 -5 3 648.5
    -5 -5 3 617.69
    5 5 -3 552.93
    -5 -5 3 565.61
    -5 -5 3 605.6
    -4 -5 3 571.22
    -4 -5 3 470.22
    -4 -5 3 564.84
    -4 -5 3 553.72
    -4 -5 3 535.07
    4 5 -3 623.75
    -4 -5 3 583.49
    -3 -5 3 868.09
    3 5 -3 832.71
    -3 -5 3 843
    -3 -5 3 754.19
    -3 -5 3 862
    -3 -5 3 843.87
    -3 -5 3 888.15
    2 5 -3 2935.05
    -2 -5 3 2810.56
    1 5 -3 196.81
    -1 -5 3 179.23
    -1 -5 3 168.42
    0 -5 3 3022.04
    0 5 -3 2431.76
    0 5 -3 2408.83
    -1 5 -3 7.911
    -1 5 -3 4.7404
    1 -5 3 22.152
    -2 5 -3 667.8
    2 -5 3 574.98
    -2 5 -3 653.99
    -3 5 -3 36.683
    3 -5 3 18.132
    -3 5 -3 32.963
    4 -5 3 591.02
    4 -5 3 574.78
    -4 5 -3 651.41
    -4 5 -3 637.4
    -4 5 -3 550.76
    -4 5 -3 566.73
    5 -5 3 550.54
    -5 5 -3 588.56
    -5 5 -3 505.62
    5 -5 3 545.34
    -5 5 -3 536.66
    -5 5 -3 564.55
    -5 5 -3 465.81
    6 -5 3 392.76
    -6 5 -3 376.57
    -6 5 -3 373.59
    -6 5 -3 333.91
    -6 5 -3 408.67
    -7 5 -3 1077.46
    -7 5 -3 1020.9
    -7 5 -3 1056.77
    -7 5 -3 1099.25
    -8 5 -3 76.437
    -8 5 -3 66.566
    -8 5 -3 49.645
    -8 5 -3 44.014
    -9 5 -3 307.52
    -9 5 -3 296.17
    -7 -4 3 595.64
    -7 -4 3 656.53
    -7 -4 3 668.64
    -6 -4 3 184.55
    -6 -4 3 165.28
    -6 -4 3 170.38
    -6 -4 3 165.54
    -5 -4 3 1104.38
    -5 -4 3 1130.08
    -5 -4 3 1096.15
    -5 -4 3 1183.2
    -5 -4 3 1229.12
    -5 -4 3 1025.49
    -5 -4 3 1189.13
    -4 -4 3 1876.48
    -4 -4 3 2059.59
    -4 -4 3 1977.94
    -4 -4 3 1937.78
    -4 -4 3 2101.28
    -3 -4 3 749.96
    -3 -4 3 871.58
    -3 -4 3 629.4
    -2 -4 3 3294.02
    -2 -4 3 3403.86
    -2 -4 3 3285.94
    -1 -4 3 33.123
    -1 -4 3 11.731
    1 4 -3 27.433
    1 4 -3 23.482
    0 -4 3 1175.18
    0 4 -3 1318.24
    0 4 -3 1269.75
    1 -4 3 96.409
    -1 4 -3 83.248
    -1 4 -3 93.079
    -1 4 -3 67.186
    -2 4 -3 1361.7
    2 -4 3 1435.09
    -2 4 -3 1404.96
    -3 4 -3 506.61
    3 -4 3 551.66
    -3 4 -3 591.51
    4 -4 3 1187.73
    -4 4 -3 1257.7
    -4 4 -3 1054.33
    -5 4 -3 1508.73
    -5 4 -3 1469.23
    -5 4 -3 1443.16
    5 -4 3 1240
    -5 4 -3 1465.59
    -5 4 -3 1290.43
    -6 4 -3 293.48
    -6 4 -3 298.05
    -6 4 -3 287.09
    -6 4 -3 289.05
    -7 4 -3 1062.26
    -7 4 -3 1021.9
    -7 4 -3 1103.02
    -7 4 -3 1047.56
    -8 4 -3 31.413
    -8 4 -3 33.173
    -8 4 -3 10.741
    -8 4 -3 23.062
    -9 4 -3 386.04
    -9 4 -3 415.19
    -9 4 -3 391.42
    -7 -3 3 808.86
    -7 -3 3 828.91
    -6 -3 3 1136.59
    -6 -3 3 1046.4
    -6 -3 3 767.82
    -6 -3 3 979.4
    -5 -3 3 1338.51
    5 3 -3 1341.02
    -5 -3 3 1316.07
    -5 -3 3 1494.41
    -5 -3 3 1370.4
    -5 -3 3 1292.41
    -5 -3 3 1187.68
    -4 -3 3 2911.33
    -4 -3 3 3474.27
    -3 -3 3 270.16
    -3 -3 3 334.52
    -3 -3 3 275.41
    -2 -3 3 1890.87
    -2 -3 3 2053.97
    -2 -3 3 2054.04
    -1 -3 3 4.1604
    -1 -3 3 -0.9
    1 3 -3 0.12
    1 3 -3 0.42
    0 -3 3 1469.37
    0 3 -3 1740.29
    0 3 -3 1812.71
    0 3 -3 1743.78
    -1 3 -3 88.058
    -1 3 -3 76.847
    1 -3 3 75.797
    -1 3 -3 73.957
    -2 3 -3 3282.77
    2 -3 3 3868.5
    -2 3 -3 3517.5
    -3 3 -3 1009.77
    -3 3 -3 1061.05
    3 -3 3 993.01
    4 -3 3 1007.23
    -4 3 -3 948.55
    -4 3 -3 1020.41
    5 -3 3 845.69
    -5 3 -3 924.05
    -5 3 -3 687.92
    -6 3 -3 107.12
    6 -3 3 125.48
    -6 3 -3 138.78
    -6 3 -3 115.78
    -6 3 -3 131.17
    -6 3 -3 129.69
    -7 3 -3 240.71
    -7 3 -3 258.78
    -7 3 -3 268.93
    -7 3 -3 232.32
    -8 3 -3 138.98
    -8 3 -3 108.72
    -8 3 -3 107.96
    -8 3 -3 102.39
    -9 3 -3 339.66
    -9 3 -3 384.75
    -7 -2 3 709.98
    -6 -2 3 845.39
    -6 -2 3 669.25
    -6 -2 3 872.35
    -6 -2 3 858.52
    -5 -2 3 885.13
    5 2 -3 829.67
    -4 -2 3 716.31
    -4 -2 3 664.15
    4 2 -3 538.17
    -3 -2 3 256.65
    -3 -2 3 299.92
    2 2 -3 514.25
    -2 -2 3 638.41
    -1 -2 3 42.174
    1 2 -3 39.164
    1 2 -3 48.765
    0 -2 3 3022.51
    0 2 -3 4034.88
    0 2 -3 3741.01
    -1 2 -3 239.74
    -1 2 -3 209.24
    1 -2 3 234.7
    2 -2 3 2903.22
    -2 2 -3 2596.78
    -2 2 -3 2365.71
    -2 2 -3 3042.98
    3 -2 3 559.71
    -3 2 -3 596.19
    -3 2 -3 534.13
    -4 2 -3 431.28
    -5 2 -3 222.59
    -5 2 -3 287.56
    5 -2 3 264.48
    -6 2 -3 318.56
    -6 2 -3 352.2
    -6 2 -3 331.86
    6 -2 3 264.78
    -6 2 -3 326.1
    -6 2 -3 328.83
    -7 2 -3 330.51
    -7 2 -3 294.12
    -7 2 -3 303.04
    -8 2 -3 82.408
    -8 2 -3 86.568
    -8 2 -3 70.797
    -9 2 -3 528.67
    -9 2 -3 671.62
    -7 -1 3 728.8
    -7 -1 3 732.8
    -7 -1 3 533.27
    -6 -1 3 529.57
    -6 -1 3 466.62
    -6 -1 3 599.1
    -6 -1 3 696.48
    5 1 -3 388.8
    -5 -1 3 369.7
    4 1 -3 574.73
    -4 -1 3 494.12
    3 1 -3 347.64
    -3 -1 3 425.12
    -3 -1 3 313.57
    -2 -1 3 2848.7
    2 1 -3 2851.33
    1 1 -3 27.193
    -1 -1 3 -1.04
    0 1 -3 6019.05
    0 1 -3 5961.83
    -1 1 -3 1779.27
    -1 1 -3 1691.66
    1 -1 3 1894.04
    -2 1 -3 1929.01
    -2 1 -3 1825.6
    2 -1 3 1850.72
    -3 1 -3 516.27
    -3 1 -3 542.9
    3 -1 3 483.5
    -4 1 -3 1058.12
    4 -1 3 1216.58
    -4 1 -3 1241.82
    -5 1 -3 319.94
    -5 1 -3 311.52
    5 -1 3 298.44
    -6 1 -3 508.07
    -6 1 -3 534.81
    -6 1 -3 574.07
    -6 1 -3 531.58
    -6 1 -3 506.31
    -7 1 -3 1306.22
    -7 1 -3 1370.51
    -7 1 -3 1433.65
    -8 1 -3 -1.87
    -8 1 -3 6.891
    -8 1 -3 0.9501
    -9 1 -3 1207.05
    -9 0 3 564.92
    -8 0 3 421.71
    -8 0 3 392.71
    -8 0 3 358.39
    -7 0 3 633.88
    -7 0 3 481.07
    -7 0 3 649.09
    -7 0 3 605.1
    -6 0 3 413.03
    -6 0 3 396.43
    -6 0 3 439.77
    5 0 -3 1014.96
    -5 0 3 1130.56
    -4 0 3 1408.59
    -4 0 3 1469.01
    4 0 -3 1609.55
    -3 0 3 163.71
    3 0 -3 178.83
    -3 0 3 148.57
    -2 0 3 5241.34
    -2 0 3 4758.02
    2 0 -3 5364.92
    1 0 -3 57.275
    -1 0 3 60.726
    -1 0 3 62.976
    0 0 3 3648.65
    0 0 3 3558.06
    0 0 -3 3598.46
    1 0 3 6.6906
    -1 0 -3 4.5004
    -1 0 -3 7.2207
    -2 0 -3 1205.45
    -2 0 -3 1092.03
    -2 0 -3 1107.59
    2 0 3 1355.73
    -3 0 -3 233.91
    -3 0 -3 220.9
    -3 0 -3 221.59
    3 0 3 208.11
    -4 0 -3 933.8
    4 0 3 1084.47
    -4 0 -3 774.86
    -4 0 -3 917.8
    -5 0 -3 1137.7
    -5 0 -3 888.6
    -6 0 -3 170.77
    -6 0 -3 196.07
    -6 0 -3 187.15
    -6 0 -3 169.05
    -6 0 -3 144.92
    -7 0 -3 1326.31
    -7 0 -3 1302.57
    -8 0 -3 0.37
    -8 0 -3 4.23
    -9 0 -3 663.49
    -10 1 3 31.923
    -9 1 3 336.3
    -9 1 3 336.77
    -9 1 3 342.3
    -8 1 3 141.26
    -8 1 3 127.52
    -8 1 3 149.22
    -7 1 3 661.68
    -7 1 3 633.18
    -7 1 3 638.18
    -7 1 3 644.05
    -7 1 3 623.63
    -6 1 3 601.76
    -6 1 3 595.92
    -6 1 3 587.17
    -6 1 3 576.35
    -5 1 3 730.58
    -5 1 3 818.25
    -4 1 3 2442.43
    -4 1 3 2177.03
    4 -1 -3 2484.09
    3 -1 -3 309.3
    -3 1 3 358.19
    -3 1 3 282.55
    -2 1 3 2471.92
    2 -1 -3 2220.32
    -2 1 3 2539.1
    1 -1 -3 -5.551
    -1 1 3 -0.44
    -1 1 3 2.9003
    0 -1 -3 227.73
    0 1 3 247.14
    0 1 3 187.58
    1 1 3 213.7
    1 1 3 211.76
    -1 -1 -3 242.36
    -2 -1 -3 2576.4
    2 1 3 2475.37
    -2 -1 -3 2362.33
    -2 -1 -3 2242.22
    -3 -1 -3 1128.72
    -3 -1 -3 1090.63
    -3 -1 -3 1153.6
    -4 -1 -3 1593.98
    -4 -1 -3 1703.98
    -4 -1 -3 1664.92
    -5 -1 -3 1088.2
    -5 -1 -3 1210.22
    -6 -1 -3 79.627
    -6 -1 -3 62.686
    -6 -1 -3 75.197
    -6 -1 -3 60.976
    -7 -1 -3 621.76
    -7 -1 -3 498.61
    -7 -1 -3 570.05
    -7 -1 -3 518.62
    -8 -1 -3 7.8807
    -8 -1 -3 0.35
    -10 2 3 6.8706
    -10 2 3 8.5208
    -9 2 3 407.24
    -9 2 3 375.52
    -9 2 3 408.21
    -9 2 3 368.25
    -8 2 3 204.03
    -8 2 3 202.13
    -8 2 3 199.87
    -8 2 3 229.23
    -7 2 3 950.87
    -7 2 3 1048.75
    -7 2 3 973.65
    -7 2 3 983.66
    -7 2 3 957.3
    -6 2 3 1116.32
    6 -2 -3 1066.85
    -6 2 3 1113.36
    -6 2 3 1075.07
    -6 2 3 1082.06
    -5 2 3 359.19
    -5 2 3 345.12
    -4 2 3 1455.09
    -4 2 3 1262.55
    -3 2 3 43.024
    -3 2 3 27.253
    3 -2 -3 18.412
    2 -2 -3 1570.79
    -2 2 3 1751.96
    -2 2 3 1744.65
    -1 2 3 42.024
    -1 2 3 48.175
    1 -2 -3 74.857
    0 -2 -3 3972.13
    0 2 3 3178.25
    1 2 3 1309.27
    -1 -2 -3 1298.58
    -1 -2 -3 1352.64
    -2 -2 -3 3497.44
    2 2 3 4076.85
    -2 -2 -3 3580.99
    -3 -2 -3 1221.04
    -3 -2 -3 1037.58
    3 2 3 1115.16
    -4 -2 -3 538.22
    -4 -2 -3 680.03
    4 2 3 624.12
    -5 -2 -3 791.83
    -5 -2 -3 915.9
    -5 -2 -3 796.59
    -5 -2 -3 935.68
    5 2 3 827.27
    -5 -2 -3 924.55
    -6 -2 -3 157.51
    -6 -2 -3 148.97
    -6 -2 -3 125.7
    -6 -2 -3 150.64
    -6 -2 -3 139.54
    -7 -2 -3 936.76
    -7 -2 -3 694.12
    -7 -2 -3 846.06
    -8 -2 -3 51.875
    -10 3 3 12.791
    -10 3 3 24.712
    -9 3 3 777.98
    -9 3 3 830.52
    -9 3 3 811.21
    -9 3 3 787.26
    -8 3 3 207.98
    -8 3 3 214.8
    -8 3 3 233.43
    -8 3 3 230.07
    -7 3 3 793.95
    -7 3 3 854.95
    -7 3 3 857.53
    -7 3 3 842.79
    -7 3 3 780.11
    6 -3 -3 498.14
    -6 3 3 560.31
    -6 3 3 596.76
    -6 3 3 611.14
    -6 3 3 570.6
    -6 3 3 623.71
    5 -3 -3 306.74
    -5 3 3 211.73
    -4 3 3 1048.31
    4 -3 -3 1121.61
    3 -3 -3 258.36
    3 -3 -3 240.62
    -3 3 3 173.84
    2 -3 -3 2687.45
    2 -3 -3 2631.12
    -2 3 3 2621.79
    1 -3 -3 2.6803
    1 -3 -3 -4.69
    -1 3 3 -6.161
    0 -3 -3 3902.85
    0 3 3 3894.81
    0 -3 -3 3734.74
    -1 -3 -3 525.32
    1 3 3 344.76
    -1 -3 -3 448.69
    -2 -3 -3 1512.78
    2 3 3 1515.31
    -2 -3 -3 1325.15
    3 3 3 701.31
    -3 -3 -3 600.12
    -3 -3 -3 535
    -4 -3 -3 335.35
    -4 -3 -3 332.26
    -4 -3 -3 280.72
    -4 -3 -3 351.16
    -4 -3 -3 341.44
    4 3 3 324.17
    -4 -3 -3 318.72
    -5 -3 -3 725.38
    -5 -3 -3 737.86
    -5 -3 -3 626.04
    -5 -3 -3 751.73
    -5 -3 -3 720.85
    -6 -3 -3 353.8
    -6 -3 -3 286.32
    -6 -3 -3 279.01
    -6 -3 -3 310.84
    -6 -3 -3 341.23
    -7 -3 -3 879.56
    -7 -3 -3 913.74
    -8 -3 -3 29.893
    -10 4 3 23.772
    -10 4 3 19.202
    -9 4 3 710.19
    -9 4 3 711.71
    -9 4 3 772.04
    -9 4 3 731.94
    -8 4 3 148.62
    -8 4 3 165.39
    -8 4 3 169.25
    -8 4 3 141.75
    -7 4 3 325.97
    -7 4 3 360.77
    -7 4 3 347.86
    -7 4 3 353.96
    -7 4 3 363.4
    -6 4 3 503.78
    -6 4 3 478.03
    -6 4 3 426.99
    -6 4 3 507.21
    -6 4 3 463.81
    -6 4 3 419.06
    6 -4 -3 305.06
    -5 4 3 509.23
    5 -4 -3 508.98
    -5 4 3 505.92
    -5 4 3 473.68
    -5 4 3 382.68
    -5 4 3 486.55
    4 -4 -3 2408.65
    -4 4 3 2298.93
    3 -4 -3 476.02
    -3 4 3 365.25
    2 -4 -3 3496.04
    -2 4 3 3831.81
    2 -4 -3 3931.02
    1 -4 -3 43.744
    -1 4 3 40.404
    0 -4 -3 1143.63
    0 -4 -3 1313.64
    0 4 3 1232.07
    -1 -4 -3 238.02
    -1 -4 -3 235.88
    1 4 3 228.23
    -2 -4 -3 495.72
    -2 -4 -3 455.97
    2 4 3 448.28
    -3 -4 -3 432.56
    -3 -4 -3 414.35
    3 4 3 428.49
    -3 -4 -3 431.27
    -3 -4 -3 430.19
    -3 -4 -3 479.37
    -3 -4 -3 383.94
    -3 -4 -3 421.54
    -4 -4 -3 648.05
    4 4 3 598.18
    -4 -4 -3 638.95
    -4 -4 -3 600.11
    -4 -4 -3 615.45
    -4 -4 -3 617.55
    -4 -4 -3 632.56
    -5 -4 -3 933.95
    -5 -4 -3 1092.25
    -5 -4 -3 1075.94
    -5 -4 -3 1085.9
    -5 -4 -3 1034.22
    -6 -4 -3 190.34
    -6 -4 -3 158.46
    -6 -4 -3 169.94
    -6 -4 -3 145.06
    -6 -4 -3 166.01
    -7 -4 -3 601.19
    -7 -4 -3 589.58
    -7 -4 -3 500.13
    -9 5 3 327.84
    -9 5 3 334.96
    -9 5 3 305.68
    -9 5 3 352.08
    -8 5 3 268.69
    -8 5 3 254.46
    -8 5 3 239.44
    -8 5 3 263.29
    -7 5 3 424.5
    -7 5 3 450.69
    7 -5 -3 454.92
    -7 5 3 458.93
    -7 5 3 438.53
    -6 5 3 1248.49
    -6 5 3 1083.66
    -6 5 3 1248.36
    -6 5 3 1086.68
    -5 5 3 516.81
    -5 5 3 527.75
    5 -5 -3 515.22
    -5 5 3 501.85
    -5 5 3 500.47
    -4 5 3 2315.31
    -4 5 3 2276.71
    4 -5 -3 2344.72
    4 -5 -3 2447.65
    -4 5 3 2387.91
    -3 5 3 0.29
    -2 5 3 1887.66
    1 -5 -3 177.5
    -1 5 3 282.68
    0 -5 -3 1055.45
    0 -5 -3 1235.42
    0 5 3 1372.8
    -1 -5 -3 100.27
    -1 -5 -3 120.83
    1 5 3 103.77
    -2 -5 -3 859
    -2 -5 -3 895.13
    2 5 3 652.7
    -2 -5 -3 857.59
    -2 -5 -3 859.18
    -2 -5 -3 858.09
    -2 -5 -3 843.4
    -2 -5 -3 849.77
    -3 -5 -3 522.32
    -3 -5 -3 551.76
    -3 -5 -3 527.22
    -3 -5 -3 585.55
    -3 -5 -3 533.04
    -3 -5 -3 493.62
    -4 -5 -3 459.17
    -4 -5 -3 403.02
    -4 -5 -3 462.09
    -4 -5 -3 413.51
    -4 -5 -3 452.04
    -4 -5 -3 448.13
    -5 -5 -3 947.59
    -5 -5 -3 934.14
    -5 -5 -3 963.25
    -5 -5 -3 709.07
    -5 -5 -3 836.09
    -5 -5 -3 794.69
    -6 -5 -3 30.113
    -6 -5 -3 33.043
    -6 -5 -3 34.203
    -6 -5 -3 24.662
    -7 -5 -3 262.89
    -7 -5 -3 279.45
    -7 -5 -3 317.53
    -9 6 3 515.44
    9 -6 -3 498.07
    -9 6 3 562.11
    -9 6 3 414.87
    -8 6 3 95.809
    -8 6 3 101.86
    -8 6 3 66.106
    -8 6 3 97.209
    -7 6 3 612.08
    -7 6 3 602.56
    7 -6 -3 664.78
    -7 6 3 665.62
    -7 6 3 670.1
    -6 6 3 944.89
    6 -6 -3 935.41
    -6 6 3 884.23
    5 -6 -3 123.76
    -5 6 3 97.699
    -5 6 3 126.92
    -4 6 3 1220.36
    4 -6 -3 1236.39
    -4 6 3 1089.95
    -3 6 3 -1.8
    3 -6 -3 0.46
    -3 6 3 13.951
    3 -6 -3 4.4304
    -2 6 3 742.76
    -2 6 3 740.17
    2 -6 -3 698.13
    2 -6 -3 663.96
    1 -6 -3 41.524
    1 -6 -3 44.304
    1 -6 -3 47.544
    -1 6 3 77.897
    0 -6 -3 842.11
    0 -6 -3 819.73
    0 6 3 899.08
    0 -6 -3 662.9
    0 -6 -3 769.19
    0 -6 -3 821.23
    0 -6 -3 877.86
    -1 -6 -3 87.408
    -1 -6 -3 87.718
    -1 -6 -3 101.97
    -1 -6 -3 97.169
    -1 -6 -3 84.138
    -1 -6 -3 79.067
    -1 -6 -3 91.899
    -1 -6 -3 82.258
    -2 -6 -3 635.13
    -2 -6 -3 649.03
    -2 -6 -3 681.31
    -2 -6 -3 609.97
    -2 -6 -3 663.31
    -2 -6 -3 693.75
    -3 -6 -3 784.95
    -3 -6 -3 908.32
    -3 -6 -3 883.64
    -3 -6 -3 924.79
    -3 -6 -3 925.72
    -3 -6 -3 848.36
    -4 -6 -3 148.46
    -4 -6 -3 205.47
    -4 -6 -3 178.47
    -4 -6 -3 175.32
    -4 -6 -3 185.84
    -4 -6 -3 182.4
    -5 -6 -3 399.68
    -5 -6 -3 415.64
    -5 -6 -3 448.36
    -5 -6 -3 359.26
    -5 -6 -3 379.16
    -6 -6 -3 63.326
    -6 -6 -3 62.516
    -6 -6 -3 61.296
    -6 -6 -3 59.336
    -8 7 3 236.43
    8 -7 -3 218.32
    -8 7 3 187.1
    7 -7 -3 376.12
    -7 7 3 387.35
    7 -7 -3 367.59
    -7 7 3 274.96
    6 -7 -3 530.61
    -6 7 3 570.04
    6 -7 -3 594.15
    5 -7 -3 81.608
    5 -7 -3 89.508
    -5 7 3 91.699
    4 -7 -3 437.39
    -4 7 3 418.2
    4 -7 -3 396.73
    3 -7 -3 27.993
    -3 7 3 14.861
    -3 7 3 25.472
    3 -7 -3 16.652
    3 -7 -3 13.341
    2 -7 -3 854
    2 -7 -3 897.98
    -2 7 3 766.53
    1 -7 -3 3.4603
    1 -7 -3 14.651
    1 -7 -3 5.3705
    0 -7 -3 1116.36
    0 -7 -3 1072.43
    0 -7 -3 1116.64
    0 -7 -3 1233.79
    -1 -7 -3 379.47
    -1 -7 -3 397.97
    -1 -7 -3 419.45
    -1 -7 -3 451.94
    -1 -7 -3 451.74
    -2 -7 -3 416.52
    -2 -7 -3 380.65
    -2 -7 -3 435.7
    -2 -7 -3 501.33
    -2 -7 -3 338.54
    -2 -7 -3 419.19
    -2 -7 -3 396.15
    -3 -7 -3 477.6
    -3 -7 -3 506.98
    -3 -7 -3 573.25
    -3 -7 -3 497.82
    -3 -7 -3 436.46
    -3 -7 -3 542.96
    -4 -7 -3 161.85
    -4 -7 -3 146.7
    -4 -7 -3 135.64
    -4 -7 -3 119.75
    -4 -7 -3 147.05
    -5 -7 -3 332.4
    -5 -7 -3 350.41
    -5 -7 -3 383.85
    -5 -7 -3 348.69
    -5 -7 -3 440.79
    7 -8 -3 73.217
    -7 8 3 107.1
    7 -8 -3 83.908
    6 -8 -3 418.73
    -6 8 3 393.71
    6 -8 -3 388.38
    5 -8 -3 41.474
    5 -8 -3 25.822
    -5 8 3 28.963
    -4 8 3 716.16
    4 -8 -3 771.73
    4 -8 -3 701.71
    3 -8 -3 22.252
    -3 8 3 40.264
    3 -8 -3 38.294
    2 -8 -3 1545.2
    -2 8 3 1481.28
    2 -8 -3 1469.8
    1 -8 -3 89.538
    -1 8 3 97.329
    1 -8 -3 101.61
    0 -8 -3 775.43
    0 -8 -3 758.57
    -1 -8 -3 380.48
    -1 -8 -3 388.9
    -1 -8 -3 429.66
    -1 -8 -3 387.34
    -1 -8 -3 330.89
    -2 -8 -3 229.89
    -2 -8 -3 202.79
    -2 -8 -3 202.73
    -2 -8 -3 231.7
    -2 -8 -3 199.5
    -3 -8 -3 237.14
    -3 -8 -3 259.18
    -3 -8 -3 270.88
    -3 -8 -3 278.3
    -3 -8 -3 277.11
    -4 -8 -3 298.64
    -4 -8 -3 267.37
    -4 -8 -3 276.96
    -4 -8 -3 345.64
    -4 -8 -3 283.47
    6 -9 -3 305.52
    6 -9 -3 261.57
    5 -9 -3 145.15
    5 -9 -3 132.03
    4 -9 -3 921.3
    3 -9 -3 2.3402
    2 -9 -3 859.82
    -2 9 3 949.24
    2 -9 -3 854.24
    1 -9 -3 63.186
    -1 9 3 51.735
    1 -9 -3 52.105
    0 -9 -3 404.62
    0 9 3 368.13
    0 -9 -3 337.33
    -1 -9 -3 57.355
    1 9 3 57.025
    -1 -9 -3 57.975
    -2 -9 -3 388.87
    2 9 3 423.64
    3 -10 -3 5.4105
    2 -10 -3 294.25
    1 10 -4 40.134
    1 10 -4 45.704
    -1 -10 4 37.814
    0 -10 4 825.35
    0 10 -4 755.38
    0 -10 4 690.97
    0 10 -4 676.5
    -1 10 -4 48.995
    1 -10 4 50.075
    1 -10 4 47.154
    -1 10 -4 55.755
    -2 10 -4 443.37
    2 -10 4 519.93
    2 -10 4 420.05
    -3 10 -4 77.077
    3 -10 4 82.268
    -4 10 -4 448.79
    4 -10 4 435.53
    -3 -9 4 198.07
    -3 -9 4 198.75
    -3 -9 4 194.84
    -3 -9 4 200.07
    2 9 -4 673.3
    -2 -9 4 631.83
    -2 -9 4 636.38
    -2 -9 4 648.72
    -2 -9 4 658.95
    1 9 -4 6.0606
    -1 -9 4 3.62
    -1 -9 4 4.5804
    1 9 -4 1.3201
    0 -9 4 620.39
    0 -9 4 699.78
    0 9 -4 612.2
    0 9 -4 635.26
    -1 9 -4 11.351
    1 -9 4 16.202
    -1 9 -4 8.5408
    1 -9 4 10.411
    -1 9 -4 6.4606
    -2 9 -4 641.44
    2 -9 4 587.6
    -2 9 -4 619.54
    2 -9 4 600.73
    -3 9 -4 32.543
    3 -9 4 39.204
    4 -9 4 757.05
    -4 9 -4 756.05
    4 -9 4 919.46
    5 -9 4 489.44
    5 -9 4 393.92
    -5 9 -4 394.04
    6 -9 4 317.13
    -6 9 -4 272.33
    6 -9 4 236.37
    -5 -8 4 533.51
    -5 -8 4 528.37
    -5 -8 4 540.32
    -5 -8 4 609.66
    -5 -8 4 549.66
    -4 -8 4 429.01
    -4 -8 4 418.53
    -4 -8 4 477.05
    -4 -8 4 421.85
    -4 -8 4 411.47
    -3 -8 4 110.95
    -3 -8 4 124.66
    -3 -8 4 109.88
    -3 -8 4 103.75
    -3 -8 4 99.309
    -3 -8 4 114.5
    -2 -8 4 312.02
    2 8 -4 279.35
    -2 -8 4 361.77
    -2 -8 4 331.48
    -2 -8 4 322.58
    -2 -8 4 286.63
    2 8 -4 290.83
    -2 -8 4 290.92
    -1 -8 4 23.422
    -1 -8 4 26.593
    -1 -8 4 28.213
    1 8 -4 28.123
    -1 -8 4 25.932
    1 8 -4 23.212
    -1 -8 4 28.583
    0 8 -4 330.71
    0 8 -4 318.47
    0 -8 4 297.89
    0 -8 4 320.42
    0 -8 4 310.35
    -1 8 -4 -0.7301
    1 -8 4 3.5203
    -1 8 -4 0.48
    -1 8 -4 0.35
    1 -8 4 4.9905
    2 -8 4 823.57
    -2 8 -4 837.48
    -2 8 -4 826.82
    2 -8 4 866.89
    -2 8 -4 848.18
    3 -8 4 512.45
    -3 8 -4 476.58
    -3 8 -4 462.23
    3 -8 4 467.73
    -4 8 -4 724.96
    4 -8 4 722.87
    4 -8 4 683.73
    5 -8 4 748.67
    5 -8 4 713.83
    -5 8 -4 710.62
    -6 8 -4 149.81
    6 -8 4 149.39
    6 -8 4 152.46
    7 -8 4 359.06
    7 -8 4 352.51
    -7 8 -4 454.79
    -6 -7 4 184.18
    -6 -7 4 173.4
    -6 -7 4 186.26
    -6 -7 4 174.55
    -5 -7 4 478.91
    -5 -7 4 513.24
    -5 -7 4 476.99
    -5 -7 4 453.04
    -5 -7 4 435.75
    -4 -7 4 103.58
    -4 -7 4 85.188
    -4 -7 4 94.939
    4 7 -4 98.239
    -4 -7 4 106.54
    -4 -7 4 112.13
    -4 -7 4 93.979
    -3 -7 4 62.946
    3 7 -4 46.474
    -3 -7 4 50.855
    -3 -7 4 56.355
    -3 -7 4 42.524
    -3 -7 4 50.605
    -3 -7 4 59.426
    -2 -7 4 173.77
    -2 -7 4 192.42
    2 7 -4 181.23
    -2 -7 4 178.1
    2 7 -4 185.62
    -2 -7 4 165.91
    -2 -7 4 228.94
    -2 -7 4 148.76
    -1 -7 4 3.7904
    1 7 -4 7.2307
    -1 -7 4 4.9105
    -1 -7 4 0.7901
    1 7 -4 6.5606
    -1 -7 4 0.18
    -1 -7 4 17.692
    0 -7 4 1461.75
    0 -7 4 1563.63
    0 -7 4 1302.4
    0 7 -4 1434.95
    0 -7 4 1409.61
    0 7 -4 1529.59
    1 -7 4 113.59
    1 -7 4 91.739
    -1 7 -4 86.688
    1 -7 4 82.738
    -1 7 -4 74.977
    -2 7 -4 2311.94
    2 -7 4 2504.82
    -2 7 -4 2524.15
    2 -7 4 2509.86
    2 -7 4 2274.54
    -2 7 -4 2422.27
    3 -7 4 503.78
    -3 7 -4 436.29
    3 -7 4 465.51
    -3 7 -4 435.87
    -3 7 -4 456.49
    -4 7 -4 1032.93
    4 -7 4 1042.99
    4 -7 4 1031.4
    5 -7 4 348.72
    -5 7 -4 277.14
    5 -7 4 340.53
    6 -7 4 268.37
    -6 7 -4 213.78
    6 -7 4 279.92
    -6 7 -4 250.09
    -7 7 -4 387.59
    7 -7 4 390.59
    -8 7 -4 108.87
    8 -7 4 134.75
    -7 -6 4 257.18
    -7 -6 4 260.95
    -7 -6 4 316.14
    -6 -6 4 171.32
    -6 -6 4 159.11
    -6 -6 4 181.74
    -6 -6 4 165.71
    -6 -6 4 162.54
    -5 -6 4 20.152
    -5 -6 4 21.162
    -5 -6 4 30.933
    -5 -6 4 21.182
    5 6 -4 33.773
    -5 -6 4 24.492
    -4 -6 4 397.62
    -4 -6 4 391.33
    -4 -6 4 313.7
    -4 -6 4 397.06
    -4 -6 4 409.56
    -4 -6 4 430.39
    4 6 -4 388.18
    -3 -6 4 94.279
    -3 -6 4 93.339
    3 6 -4 99.369
    -3 -6 4 104.71
    -3 -6 4 107.71
    -3 -6 4 73.257
    -3 -6 4 109
    -2 -6 4 2034.63
    -2 -6 4 2207.89
    -2 -6 4 2129.2
    -2 -6 4 2068.95
    -2 -6 4 2139.95
    2 6 -4 2089.04
    -2 -6 4 2165.57
    2 6 -4 2023.18
    -1 -6 4 95.709
    1 6 -4 69.707
    -1 -6 4 77.417
    -1 -6 4 69.207
    1 6 -4 95.479
    -1 -6 4 67.856
    1 6 -4 77.167
    -1 -6 4 77.797
    -1 -6 4 77.257
    0 6 -4 3234.02
    0 6 -4 3714.33
    0 -6 4 3631.11
    0 -6 4 3641.93
    0 -6 4 4370.08
    0 -6 4 3164.14
    1 -6 4 175.31
    1 -6 4 170.73
    -1 6 -4 188.32
    1 -6 4 172.81
    -1 6 -4 178.32
    2 -6 4 1717.58
    2 -6 4 1601.97
    2 -6 4 1782.98
    -2 6 -4 1677.96
    -2 6 -4 1716.44
    -2 6 -4 1735.53
    -2 6 -4 1828.91
    -3 6 -4 218.34
    -3 6 -4 320.61
    3 -6 4 385.28
    -3 6 -4 362.12
    3 -6 4 381.08
    -3 6 -4 342.92
    -4 6 -4 1051.1
    -4 6 -4 945.62
    -4 6 -4 1129.4
    4 -6 4 996.09
    -5 6 -4 274.78
    5 -6 4 310.64
    -5 6 -4 255.88
    -5 6 -4 274.51
    -6 6 -4 531.58
    -6 6 -4 500.51
    -6 6 -4 462.94
    6 -6 4 564.14
    -6 6 -4 531.31
    -7 6 -4 583.6
    -7 6 -4 753.56
    -7 6 -4 601.67
    -7 6 -4 669.53
    8 -6 4 45.504
    -8 6 -4 40.454
    -8 6 -4 43.124
    -8 6 -4 35.633
    -7 -5 4 95.929
    -7 -5 4 96.349
    -7 -5 4 81.468
    -7 -5 4 108.73
    -6 -5 4 260.64
    -6 -5 4 260.06
    -6 -5 4 233.27
    -6 -5 4 290.33
    -5 -5 4 348.45
    5 5 -4 333.72
    -5 -5 4 340.17
    -5 -5 4 341.42
    -5 -5 4 352.22
    -5 -5 4 367.37
    -5 -5 4 291.12
    4 5 -4 832.06
    -4 -5 4 891.27
    -4 -5 4 863.19
    -4 -5 4 785.03
    -4 -5 4 864.83
    -4 -5 4 851.2
    -3 -5 4 682.78
    -3 -5 4 728.55
    -3 -5 4 675.45
    -3 -5 4 594.53
    3 5 -4 682.76
    -3 -5 4 659.9
    -3 -5 4 647.81
    3 5 -4 618.91
    2 5 -4 1839.85
    2 5 -4 1978.98
    -2 -5 4 2019.1
    1 5 -4 -4.2
    -1 -5 4 -29.86
    1 5 -4 4.6104
    0 5 -4 1868.9
    0 -5 4 2175.55
    0 5 -4 2021.9
    -1 5 -4 484.94
    1 -5 4 410
    -1 5 -4 459.53
    2 -5 4 1608.34
    -2 5 -4 1515.8
    -2 5 -4 1607.25
    -3 5 -4 218.35
    3 -5 4 260.08
    -3 5 -4 208.13
    -4 5 -4 1301.17
    -4 5 -4 1256.3
    -4 5 -4 1122.48
    -4 5 -4 1097.75
    4 -5 4 1081.78
    -4 5 -4 1114.6
    4 -5 4 1125.65
    -5 5 -4 508.34
    -5 5 -4 543.84
    -5 5 -4 561.65
    -5 5 -4 546.17
    5 -5 4 548.84
    -6 5 -4 270.84
    -6 5 -4 283.81
    -6 5 -4 270.98
    -6 5 -4 242.64
    -7 5 -4 884.91
    -7 5 -4 954.92
    -7 5 -4 945.04
    -7 5 -4 892.66
    -8 5 -4 7.7207
    -8 5 -4 19.812
    -8 5 -4 8.0708
    -8 5 -4 4.9605
    -9 5 -4 300.1
    -9 5 -4 282.67
    -7 -4 4 566.89
    -7 -4 4 391.59
    -7 -4 4 556.75
    -6 -4 4 94.489
    -6 -4 4 68.396
    -6 -4 4 93.969
    -6 -4 4 88.488
    -6 -4 4 74.757
    -5 -4 4 1308.97
    -5 -4 4 1239.93
    -5 -4 4 1381.48
    -5 -4 4 1231.63
    5 4 -4 1227.38
    -4 -4 4 1097.32
    -4 -4 4 993.73
    -4 -4 4 1078.41
    -4 -4 4 1075.04
    4 4 -4 933.45
    4 4 -4 1017.82
    3 4 -4 335.39
    3 4 -4 422.05
    -3 -4 4 338.58
    2 4 -4 1765.91
    2 4 -4 1787.21
    -2 -4 4 1391.74
    1 4 -4 5.0805
    -1 -4 4 6.841
    1 4 -4 0.26
    0 4 -4 1715.63
    0 4 -4 1683.69
    0 4 -4 1731.52
    0 -4 4 1691.12
    -1 4 -4 18.712
    1 -4 4 42.654
    -1 4 -4 30.093
    -1 4 -4 30.383
    -2 4 -4 2781.92
    2 -4 4 2857.16
    -2 4 -4 2649.24
    -3 4 -4 255.89
    3 -4 4 295.36
    -3 4 -4 270.88
    -4 4 -4 1238.72
    4 -4 4 1225.4
    -4 4 -4 1399.83
    -5 4 -4 1264.52
    -5 4 -4 1076.58
    -5 4 -4 1207.56
    -5 4 -4 1182.49
    5 -4 4 1123.73
    -5 4 -4 1134.53
    -5 4 -4 1193.19
    -6 4 -4 128.04
    -6 4 -4 133.62
    -6 4 -4 124.1
    -6 4 -4 124.82
    -7 4 -4 651.28
    -7 4 -4 612.34
    -7 4 -4 655.13
    -7 4 -4 667.57
    -8 4 -4 53.925
    -8 4 -4 25.282
    -8 4 -4 53.615
    -9 4 -4 309.92
    -9 4 -4 325.56
    -7 -3 4 747.59
    -7 -3 4 749.23
    -7 -3 4 612.96
    -7 -3 4 772.19
    -6 -3 4 559.43
    -6 -3 4 531.84
    -6 -3 4 477.63
    -6 -3 4 597.35
    -5 -3 4 476.14
    -5 -3 4 345.56
    -5 -3 4 504.3
    -5 -3 4 481.69
    -5 -3 4 503.21
    -5 -3 4 407.33
    5 3 -4 494.32
    4 3 -4 1995.82
    3 3 -4 156.2
    3 3 -4 138.93
    -3 -3 4 176.67
    2 3 -4 4191.66
    2 3 -4 3838.97
    -1 -3 4 43.644
    1 3 -4 34.313
    1 3 -4 49.655
    0 3 -4 5468.25
    0 3 -4 5752.2
    0 3 -4 5590.26
    -1 3 -4 16.712
    -1 3 -4 18.842
    1 -3 4 10.331
    -1 3 -4 8.1208
    -2 3 -4 2768.82
    -2 3 -4 2560.61
    2 -3 4 2769.04
    -3 3 -4 772.91
    3 -3 4 808.43
    -3 3 -4 705.2
    4 -3 4 482.28
    -4 3 -4 474.64
    -4 3 -4 438.65
    -5 3 -4 1336.91
    -5 3 -4 1193.44
    5 -3 4 1045.16
    -5 3 -4 1100.89
    -5 3 -4 1263.23
    -5 3 -4 1053.3
    -5 3 -4 1277.65
    -6 3 -4 149.44
    -6 3 -4 159.99
    -6 3 -4 146.69
    -6 3 -4 164.45
    -7 3 -4 707.08
    -7 3 -4 679.55
    -7 3 -4 694.2
    -7 3 -4 677.18
    -8 3 -4 92.759
    -8 3 -4 103.65
    -8 3 -4 79.697
    -9 3 -4 383.08
    -9 3 -4 500.36
    -7 -2 4 412.78
    -7 -2 4 481.59
    -7 -2 4 441.2
    -7 -2 4 349.79
    -6 -2 4 1386.84
    -6 -2 4 1285.36
    -6 -2 4 1265.88
    -6 -2 4 1157.73
    6 2 -4 1052.79
    -6 -2 4 1232.15
    -6 -2 4 1215.26
    5 2 -4 175
    -5 -2 4 244.51
    -4 -2 4 1864.94
    4 2 -4 1902.63
    -3 -2 4 392.59
    3 2 -4 384.13
    3 2 -4 426.7
    2 2 -4 3364.86
    2 2 -4 3607.12
    -2 -2 4 2752.27
    -1 -2 4 115.22
    1 2 -4 114.45
    0 2 -4 5095.32
    0 2 -4 5096.92
    -1 2 -4 531.25
    1 -2 4 586.75
    -1 2 -4 498.42
    -1 2 -4 429.75
    -2 2 -4 1147.2
    2 -2 4 1447.4
    -2 2 -4 1388.52
    3 -2 4 1192.48
    -3 2 -4 1107.27
    -3 2 -4 1287.7
    -4 2 -4 450.77
    -4 2 -4 420.1
    4 -2 4 405.67
    -5 2 -4 514.13
    5 -2 4 644.14
    -5 2 -4 714.5
    -6 2 -4 515.56
    -6 2 -4 431.94
    -6 2 -4 444.06
    -6 2 -4 578.95
    -6 2 -4 518.97
    -6 2 -4 550.97
    -7 2 -4 697.42
    -7 2 -4 679.65
    -7 2 -4 692.93
    -8 2 -4 62.016
    -8 2 -4 56.555
    -8 2 -4 54.355
    -9 2 -4 341.2
    -9 2 -4 404.49
    -8 -1 4 118.35
    -8 -1 4 158.36
    -8 -1 4 183.34
    -7 -1 4 441.07
    -7 -1 4 439.64
    -7 -1 4 432.37
    -7 -1 4 300.17
    -6 -1 4 434.31
    -6 -1 4 484.04
    -6 -1 4 426.22
    -6 -1 4 479.35
    -6 -1 4 448.57
    -6 -1 4 495.27
    5 1 -4 566.71
    -5 -1 4 510.97
    4 1 -4 1765.12
    -4 -1 4 2001.12
    -3 -1 4 532.14
    3 1 -4 530.73
    2 1 -4 5045.88
    -2 -1 4 4310.95
    -1 -1 4 58.706
    1 1 -4 52.745
    0 1 -4 1592.44
    0 -1 4 1684.4
    0 1 -4 1643.86
    -1 1 -4 58.866
    -1 1 -4 79.167
    1 -1 4 77.827
    -2 1 -4 472.29
    -2 1 -4 501.21
    -2 1 -4 528.73
    2 -1 4 606.03
    -3 1 -4 676.06
    -3 1 -4 819.26
    3 -1 4 710.96
    -3 1 -4 767.17
    4 -1 4 1190.9
    -4 1 -4 1141.09
    -4 1 -4 969.61
    -5 1 -4 948.43
    -5 1 -4 856.45
    -6 1 -4 551.34
    -6 1 -4 527.81
    -6 1 -4 531.63
    -6 1 -4 411.58
    -6 1 -4 445.65
    -7 1 -4 806.55
    -7 1 -4 802.63
    -7 1 -4 817.96
    -8 1 -4 2.0202
    -8 1 -4 10.741
    -9 1 -4 425.05
    -9 0 4 391.29
    -9 0 4 379.72
    -9 0 4 364.22
    -8 0 4 209.42
    -8 0 4 174.97
    -8 0 4 195.69
    -8 0 4 204.91
    -7 0 4 572.46
    -7 0 4 568.53
    -7 0 4 558.52
    -6 0 4 633.2
    -6 0 4 651.89
    -6 0 4 680.09
    -6 0 4 655.94
    -6 0 4 730.38
    -5 0 4 1083.67
    5 0 -4 929.22
    -4 0 4 2456.34
    4 0 -4 2404.55
    3 0 -4 600.68
    -3 0 4 589.12
    -2 0 4 2147.8
    2 0 -4 2486.71
    -2 0 4 2535.55
    1 0 -4 47.875
    -1 0 4 54.685
    -1 0 4 43.934
    0 0 4 611.77
    0 0 4 601.58
    0 0 -4 569.58
    -1 0 -4 365.46
    1 0 4 397.88
    -1 0 -4 331.26
    -2 0 -4 1632.66
    -2 0 -4 1909.85
    -2 0 -4 1687.88
    2 0 4 2143.84
    -3 0 -4 847.27
    3 0 4 919.79
    -3 0 -4 705.1
    -4 0 -4 1547.86
    -4 0 -4 1400.98
    -5 0 -4 1269.85
    -5 0 -4 1281.5
    -5 0 -4 1210.04
    -5 0 -4 1324.84
    -6 0 -4 49.025
    -6 0 -4 43.394
    -6 0 -4 56.245
    -6 0 -4 54.565
    -7 0 -4 803.68
    -7 0 -4 894.13
    -7 0 -4 829.42
    -8 0 -4 6.0906
    -8 0 -4 19.832
    -9 0 -4 539.86
    -10 1 4 27.453
    -10 1 4 26.803
    -9 1 4 590.72
    -9 1 4 548.79
    -9 1 4 586.75
    -8 1 4 124.22
    -8 1 4 136.43
    -8 1 4 106.06
    -8 1 4 108.21
    -7 1 4 1210.02
    -7 1 4 1242.84
    -7 1 4 1313.52
    -7 1 4 961.79
    -6 1 4 747.91
    -6 1 4 782.76
    -6 1 4 758.73
    -6 1 4 772.83
    -6 1 4 606.27
    -5 1 4 259.73
    -4 1 4 1862.65
    4 -1 -4 1539.93
    -4 1 4 1574.28
    -3 1 4 9.051
    3 -1 -4 16.112
    -3 1 4 17.852
    -2 1 4 2409.4
    -2 1 4 2573.52
    2 -1 -4 2538.29
    1 -1 -4 233.23
    -1 1 4 214.55
    -1 1 4 286.82
    0 -1 -4 3201.47
    0 1 4 4037.69
    0 1 4 3215.67
    1 1 4 67.456
    1 1 4 90.539
    -1 -1 -4 103.01
    -1 -1 -4 70.237
    2 1 4 2730
    -2 -1 -4 2485.51
    -2 -1 -4 3105.66
    -3 -1 -4 1105.9
    -3 -1 -4 1115.39
    -4 -1 -4 382.13
    -4 -1 -4 389.86
    4 1 4 295.34
    -5 -1 -4 1046.47
    -5 -1 -4 1162.97
    -5 -1 -4 1059.55
    5 1 4 1036.93
    -5 -1 -4 1119.61
    -6 -1 -4 65.866
    -6 -1 -4 53.275
    -6 -1 -4 82.108
    -6 -1 -4 78.927
    -6 -1 -4 57.385
    -7 -1 -4 715.64
    -7 -1 -4 746.23
    -7 -1 -4 649.29
    -7 -1 -4 604.99
    -8 -1 -4 72.237
    -8 -1 -4 48.355
    -10 2 4 0
    -10 2 4 -0.6901
    -9 2 4 563.17
    -9 2 4 600.87
    -9 2 4 602.17
    -8 2 4 176.04
    -8 2 4 155.19
    -8 2 4 167.28
    -8 2 4 174.92
    -8 2 4 144.38
    -7 2 4 465.93
    -7 2 4 370.76
    -7 2 4 419.83
    -7 2 4 429.13
    -7 2 4 465.1
    -6 2 4 1018.45
    6 -2 -4 930.07
    -6 2 4 816.53
    -6 2 4 968.67
    -6 2 4 980.41
    -6 2 4 1027.74
    -5 2 4 48.265
    -4 2 4 1852.86
    -4 2 4 1986.07
    3 -2 -4 137.46
    -3 2 4 135.98
    -3 2 4 126.7
    -2 2 4 3515.39
    -2 2 4 3499.48
    1 -2 -4 124.44
    -1 2 4 100.9
    -1 2 4 141.49
    0 -2 -4 5092.8
    0 2 4 4170.16
    1 2 4 991.16
    -1 -2 -4 825.29
    -1 -2 -4 732.59
    -2 -2 -4 2056.64
    -2 -2 -4 2302.45
    2 2 4 2511.77
    3 2 4 1292.3
    -3 -2 -4 1334.56
    -3 -2 -4 1195.32
    4 2 4 316.72
    -4 -2 -4 303.61
    -4 -2 -4 333.16
    -4 -2 -4 342.13
    5 2 4 512.39
    -5 -2 -4 626.38
    -5 -2 -4 607.16
    -5 -2 -4 623.65
    -5 -2 -4 597.47
    -5 -2 -4 646.45
    -6 -2 -4 229.78
    -6 -2 -4 189.48
    -6 -2 -4 204.5
    -6 -2 -4 245.89
    -6 -2 -4 249.13
    -7 -2 -4 586.54
    -7 -2 -4 700.47
    -7 -2 -4 689.65
    -7 -2 -4 613.97
    -7 -2 -4 667.29
    -8 -2 -4 32.653
    -8 -2 -4 21.292
    -10 3 4 40.284
    -10 3 4 41.634
    -9 3 4 440.19
    -9 3 4 460.33
    -9 3 4 473.45
    -9 3 4 470.05
    -8 3 4 434.15
    -8 3 4 453.18
    -8 3 4 469.15
    -8 3 4 454.06
    -8 3 4 411.11
    -7 3 4 149.3
    -7 3 4 138.85
    -7 3 4 113.08
    -7 3 4 131.4
    -7 3 4 137.77
    6 -3 -4 646.12
    -6 3 4 717.37
    -6 3 4 654.95
    -6 3 4 758.26
    -6 3 4 605.61
    -6 3 4 675.54
    5 -3 -4 246.47
    -5 3 4 198.82
    -4 3 4 1224.73
    4 -3 -4 1124.21
    3 -3 -4 564.77
    3 -3 -4 656.49
    -3 3 4 619.35
    2 -3 -4 3327.3
    -2 3 4 3324.43
    2 -3 -4 3478.71
    -1 3 4 244.76
    1 -3 -4 245.14
    0 -3 -4 2617.97
    0 3 4 2028.83
    0 -3 -4 2604.19
    -1 -3 -4 1206.2
    -1 -3 -4 1392.61
    1 3 4 1375.9
    -2 -3 -4 836.35
    -2 -3 -4 753.08
    2 3 4 829.29
    3 3 4 490.61
    -3 -3 -4 540.55
    -3 -3 -4 418.27
    -4 -3 -4 520.72
    -4 -3 -4 469.42
    -4 -3 -4 504.22
    -4 -3 -4 523.05
    4 3 4 583.7
    -4 -3 -4 493.63
    -4 -3 -4 466.82
    -4 -3 -4 489.02
    -5 -3 -4 748.66
    -5 -3 -4 806.29
    -5 -3 -4 769.77
    -5 -3 -4 838.87
    -5 -3 -4 734.4
    -5 -3 -4 761.9
    -6 -3 -4 173.98
    -6 -3 -4 177.94
    -6 -3 -4 201.29
    -6 -3 -4 173.18
    -7 -3 -4 781.45
    -7 -3 -4 887.49
    -7 -3 -4 757.09
    -8 -3 -4 12.571
    -10 4 4 103.27
    -10 4 4 81.358
    -9 4 4 397.75
    -9 4 4 423.04
    -9 4 4 403.96
    -9 4 4 432.05
    -8 4 4 196.74
    -8 4 4 191.47
    -8 4 4 193.07
    -8 4 4 185.72
    -8 4 4 181.02
    -7 4 4 512.44
    -7 4 4 562.41
    -7 4 4 527.55
    -7 4 4 524.76
    -7 4 4 510.92
    -6 4 4 355.04
    -6 4 4 393.6
    -6 4 4 370.4
    -6 4 4 411.07
    -6 4 4 398.79
    5 -4 -4 979.88
    -5 4 4 933.49
    -5 4 4 924.52
    -5 4 4 948.24
    -5 4 4 924.45
    -5 4 4 875.18
    -5 4 4 860.72
    -4 4 4 1273.33
    4 -4 -4 1325.35
    3 -4 -4 142.2
    -3 4 4 178.25
    2 -4 -4 2821.89
    -2 4 4 2836.91
    1 -4 -4 328.31
    -1 4 4 344
    0 -4 -4 1946.29
    0 -4 -4 2192.06
    0 4 4 1792.86
    -1 -4 -4 170.58
    -1 -4 -4 161.06
    1 4 4 215.69
    -2 -4 -4 871.79
    2 4 4 771.5
    -2 -4 -4 661.87
    -3 -4 -4 262.61
    -3 -4 -4 256.19
    -3 -4 -4 273.61
    3 4 4 228.35
    -3 -4 -4 299.99
    -3 -4 -4 249.58
    -3 -4 -4 259.85
    -3 -4 -4 269.83
    -3 -4 -4 226.41
    -4 -4 -4 471.04
    -4 -4 -4 457.82
    -4 -4 -4 514.56
    -4 -4 -4 481.19
    -4 -4 -4 456.34
    -5 -4 -4 876.56
    -5 -4 -4 938.54
    -5 -4 -4 970.7
    -5 -4 -4 877.36
    -5 -4 -4 961.32
    -6 -4 -4 48.015
    -6 -4 -4 40.434
    -6 -4 -4 45.634
    -6 -4 -4 52.365
    -6 -4 -4 35.213
    -7 -4 -4 469.09
    -7 -4 -4 511.57
    -9 5 4 244.88
    -9 5 4 306.56
    -9 5 4 259.86
    -9 5 4 266.89
    -8 5 4 147.17
    -8 5 4 151.05
    8 -5 -4 121.23
    -8 5 4 132.52
    -8 5 4 125.26
    -7 5 4 714.9
    -7 5 4 883.5
    -7 5 4 799.2
    -7 5 4 809.13
    7 -5 -4 843.99
    -6 5 4 942.12
    -6 5 4 1031.21
    -6 5 4 1008.67
    -6 5 4 1061.34
    -5 5 4 732.01
    -5 5 4 902.38
    -5 5 4 756.77
    -5 5 4 871.03
    -4 5 4 2109.03
    -4 5 4 2444.68
    -4 5 4 2028.43
    4 -5 -4 2284.78
    4 -5 -4 2162.13
    -3 5 4 31.533
    -3 5 4 6.921
    3 -5 -4 2.2402
    -2 5 4 1480.2
    -1 5 4 131.56
    1 -5 -4 112.71
    0 -5 -4 1231.18
    0 -5 -4 1304.85
    0 -5 -4 1351.86
    0 5 4 1202.61
    -1 -5 -4 144.27
    -1 -5 -4 135.85
    1 5 4 244.63
    1 5 4 163.05
    -1 -5 -4 150.29
    -1 -5 -4 155.27
    -1 -5 -4 144.48
    -1 -5 -4 127.02
    -1 -5 -4 156.3
    -2 -5 -4 1219.15
    -2 -5 -4 1325.37
    -2 -5 -4 1305.1
    -2 -5 -4 1111.23
    -2 -5 -4 1275.79
    -2 -5 -4 1266.71
    2 5 4 1282.12
    -2 -5 -4 1371.31
    -3 -5 -4 806.15
    -3 -5 -4 769.25
    -3 -5 -4 886.48
    -3 -5 -4 876.72
    -3 -5 -4 785.77
    -3 -5 -4 898.02
    -4 -5 -4 269.05
    -4 -5 -4 253.63
    -4 -5 -4 341.83
    -4 -5 -4 336.15
    -4 -5 -4 296.91
    -4 -5 -4 310.14
    -5 -5 -4 680.77
    -5 -5 -4 663.34
    -5 -5 -4 568.69
    -5 -5 -4 623.98
    -5 -5 -4 538
    -6 -5 -4 9.5209
    -6 -5 -4 0.7901
    -6 -5 -4 2.6803
    -6 -5 -4 3.3503
    -9 6 4 482.11
    9 -6 -4 439.81
    -9 6 4 460.43
    -8 6 4 330.87
    -8 6 4 338.43
    -8 6 4 438.68
    8 -6 -4 394.9
    -8 6 4 400.56
    -7 6 4 991.36
    -7 6 4 746.61
    7 -6 -4 942.27
    -7 6 4 782.88
    -6 6 4 738.75
    -6 6 4 820.5
    6 -6 -4 832.24
    -6 6 4 910.25
    -5 6 4 126.83
    5 -6 -4 141.7
    -5 6 4 163.19
    -4 6 4 877.87
    4 -6 -4 759.77
    -4 6 4 895.1
    4 -6 -4 848.64
    3 -6 -4 102.9
    -3 6 4 124.03
    3 -6 -4 102.38
    -3 6 4 27.933
    -2 6 4 1067.15
    -2 6 4 1236.33
    2 -6 -4 1077.18
    2 -6 -4 1238.74
    1 -6 -4 99.249
    -1 6 4 86.028
    1 -6 -4 107.96
    -1 6 4 212.1
    1 -6 -4 54.615
    0 -6 -4 1680.96
    0 -6 -4 1813.89
    0 -6 -4 1491.26
    0 -6 -4 1396.82
    0 -6 -4 1726.65
    -1 -6 -4 253.37
    -1 -6 -4 295.37
    -1 -6 -4 241.51
    -1 -6 -4 222.22
    -1 -6 -4 272.55
    -1 -6 -4 223.08
    -2 -6 -4 555.42
    -2 -6 -4 628.92
    -2 -6 -4 598.46
    -2 -6 -4 622.45
    -2 -6 -4 605.82
    -2 -6 -4 673.32
    -3 -6 -4 597.44
    -3 -6 -4 493.41
    -3 -6 -4 493.3
    -3 -6 -4 551.1
    -3 -6 -4 432.79
    -3 -6 -4 540.43
    -4 -6 -4 57.545
    -4 -6 -4 45.094
    -4 -6 -4 51.315
    -4 -6 -4 37.063
    -4 -6 -4 49.425
    -4 -6 -4 42.954
    -5 -6 -4 253.04
    -5 -6 -4 272.18
    -5 -6 -4 286.92
    -5 -6 -4 291.2
    -6 -6 -4 10.671
    -6 -6 -4 15.381
    -6 -6 -4 8.8408
    -8 7 4 187.66
    8 -7 -4 170.32
    7 -7 -4 352.89
    -7 7 4 362.1
    7 -7 -4 363.2
    6 -7 -4 405.14
    6 -7 -4 389.6
    -6 7 4 402.39
    5 -7 -4 25.462
    5 -7 -4 26.222
    -5 7 4 22.922
    4 -7 -4 525.32
    4 -7 -4 511.47
    -4 7 4 539.89
    3 -7 -4 11.961
    -3 7 4 7.921
    3 -7 -4 12.201
    -2 7 4 1373.95
    2 -7 -4 1329.58
    -2 7 4 1367.05
    2 -7 -4 1358.44
    1 -7 -4 29.113
    1 -7 -4 25.552
    1 -7 -4 15.661
    0 -7 -4 949.04
    0 -7 -4 995.22
    0 -7 -4 1091.64
    0 -7 -4 860
    -1 -7 -4 446.52
    -1 -7 -4 363.34
    -1 -7 -4 435.34
    -1 -7 -4 382.34
    -1 -7 -4 403.83
    -2 -7 -4 196.39
    -2 -7 -4 213.68
    -2 -7 -4 199.52
    -2 -7 -4 243.07
    -2 -7 -4 205.42
    -2 -7 -4 204.78
    -3 -7 -4 241.08
    -3 -7 -4 232.85
    -3 -7 -4 241.49
    -3 -7 -4 236.94
    -3 -7 -4 252.11
    -4 -7 -4 133.5
    -4 -7 -4 140.33
    -4 -7 -4 163.06
    -4 -7 -4 141.23
    -4 -7 -4 128.02
    -5 -7 -4 190.54
    -5 -7 -4 196.47
    -5 -7 -4 217.9
    -5 -7 -4 193.03
    7 -8 -4 219.06
    7 -8 -4 197.37
    -7 8 4 221.82
    6 -8 -4 402.56
    6 -8 -4 411.24
    -6 8 4 412.69
    -5 8 4 178.6
    5 -8 -4 159.26
    5 -8 -4 170.27
    4 -8 -4 881.63
    -4 8 4 909.09
    3 -8 -4 16.622
    3 -8 -4 18.782
    -3 8 4 19.762
    -2 8 4 1256.77
    2 -8 -4 1087.55
    2 -8 -4 1080.76
    -1 8 4 140.38
    1 -8 -4 109.64
    0 -8 -4 415.52
    0 -8 -4 487.16
    -1 -8 -4 234.07
    -1 -8 -4 228.15
    -1 -8 -4 218.61
    -1 -8 -4 193.92
    -2 -8 -4 284.71
    -2 -8 -4 286.56
    -2 -8 -4 283.49
    -2 -8 -4 287.99
    -3 -8 -4 214.45
    -3 -8 -4 187.28
    -3 -8 -4 205.68
    -3 -8 -4 177.55
    -3 -8 -4 204.63
    5 -9 -4 138.11
    4 -9 -4 967.92
    3 -9 -4 10.071
    2 -9 -4 583.64
    2 -9 -4 507.4
    1 -9 -4 102.35
    1 -9 -4 111.09
    -1 9 4 112.99
    0 -9 -4 355.98
    0 9 4 384.7
    0 -9 -4 301.37
    1 9 4 107.19
    -1 -9 -4 88.688
    -1 -10 5 31.523
    0 -10 5 728.3
    0 10 -5 623.6
    0 -10 5 610.56
    0 10 -5 602.98
    1 -10 5 32.393
    -1 10 -5 25.292
    1 -10 5 34.593
    -1 10 -5 35.193
    -2 10 -5 276
    2 -10 5 308.23
    -3 10 -5 26.452
    3 -10 5 21.302
    4 -10 5 289.76
    -4 10 -5 314.28
    -3 -9 5 104.07
    3 9 -5 112.68
    -3 -9 5 102.58
    -3 -9 5 106.37
    -2 -9 5 828.23
    2 9 -5 873.55
    -2 -9 5 825.96
    -2 -9 5 976.14
    -2 -9 5 798.45
    -1 -9 5 3.1303
    -1 -9 5 2.3602
    1 9 -5 -1.27
    1 9 -5 8.2108
    0 -9 5 697.5
    0 -9 5 758.12
    0 9 -5 734.66
    0 9 -5 711.58
    -1 9 -5 1.4101
    1 -9 5 0.04
    1 -9 5 -3.09
    -1 9 -5 -3.63
    -2 9 -5 749.53
    2 -9 5 723.41
    -2 9 -5 725.28
    -3 9 -5 77.047
    3 -9 5 72.247
    -3 9 -5 46.764
    3 -9 5 63.006
    4 -9 5 678.55
    4 -9 5 839.06
    -4 9 -5 675.7
    5 -9 5 378.58
    5 -9 5 411.42
    -5 9 -5 341.84
    -6 9 -5 201.49
    6 -9 5 191.45
    -5 -8 5 333.91
    5 8 -5 315.53
    -5 -8 5 340.61
    -5 -8 5 327.78
    -5 -8 5 329.13
    -4 -8 5 656.08
    -4 -8 5 674.31
    -4 -8 5 691.7
    -4 -8 5 703.52
    -4 -8 5 746.38
    -3 -8 5 36.313
    -3 -8 5 37.043
    -3 -8 5 44.634
    -3 -8 5 48.825
    -3 -8 5 37.944
    -3 -8 5 37.354
    -2 -8 5 789.65
    -2 -8 5 819.36
    -2 -8 5 777.07
    2 8 -5 820.58
    -2 -8 5 917.38
    -2 -8 5 786.43
    2 8 -5 804.91
    -1 -8 5 82.668
    -1 -8 5 79.968
    1 8 -5 88.588
    -1 -8 5 70.177
    -1 -8 5 82.008
    1 8 -5 85.138
    0 -8 5 676.68
    0 -8 5 670.03
    0 8 -5 678.8
    0 8 -5 665.09
    0 8 -5 692.46
    1 -8 5 53.865
    -1 8 -5 63.386
    1 -8 5 53.965
    -1 8 -5 66.206
    -1 8 -5 46.664
    -2 8 -5 501.41
    -2 8 -5 459.36
    2 -8 5 544.34
    -2 8 -5 476.69
    2 -8 5 475.64
    -3 8 -5 258.67
    3 -8 5 267.37
    3 -8 5 265.54
    -3 8 -5 260.12
    -3 8 -5 248.25
    -4 8 -5 217.42
    4 -8 5 180.8
    4 -8 5 215.15
    5 -8 5 713.27
    5 -8 5 847.9
    -5 8 -5 733.41
    6 -8 5 54.685
    -6 8 -5 79.747
    6 -8 5 94.339
    -7 8 -5 639.72
    7 -8 5 576.36
    -6 -7 5 325.47
    -6 -7 5 384.75
    -6 -7 5 325.12
    -6 -7 5 344.06
    -5 -7 5 169.76
    -5 -7 5 171.16
    -5 -7 5 174.96
    -5 -7 5 157.67
    -5 -7 5 169.32
    -4 -7 5 408.97
    -4 -7 5 372.11
    4 7 -5 409.11
    -4 -7 5 428.36
    -4 -7 5 416.18
    -4 -7 5 409.54
    -3 -7 5 296.78
    -3 -7 5 293.59
    3 7 -5 302.95
    -3 -7 5 281.46
    -3 -7 5 289.43
    -3 -7 5 302.25
    -3 -7 5 342.31
    -2 -7 5 335.17
    -2 -7 5 331.76
    -2 -7 5 321.19
    -2 -7 5 322.09
    -2 -7 5 311.89
    -2 -7 5 319.89
    2 7 -5 309.61
    -1 -7 5 268.77
    -1 -7 5 254.76
    -1 -7 5 275.89
    1 7 -5 286.41
    -1 -7 5 264.06
    1 7 -5 273.55
    -1 -7 5 252.3
    0 -7 5 317.6
    0 7 -5 327.88
    0 -7 5 305.71
    0 -7 5 334.62
    0 -7 5 317.08
    0 7 -5 331.87
    0 -7 5 267.93
    1 -7 5 140.2
    -1 7 -5 165.52
    1 -7 5 173.66
    -1 7 -5 152.93
    1 -7 5 143.99
    -1 7 -5 162.52
    2 -7 5 291.28
    -2 7 -5 270.93
    -2 7 -5 296.27
    -2 7 -5 282.9
    2 -7 5 308.83
    -3 7 -5 972.96
    3 -7 5 811.57
    -3 7 -5 815.96
    -3 7 -5 834.81
    3 -7 5 881.33
    -4 7 -5 524.13
    -4 7 -5 535.74
    4 -7 5 478.18
    -4 7 -5 468.18
    4 -7 5 514.32
    -5 7 -5 547.35
    5 -7 5 643.06
    5 -7 5 651.63
    -6 7 -5 492.82
    6 -7 5 547
    6 -7 5 544.5
    -7 7 -5 658.29
    7 -7 5 637.29
    8 -7 5 108.46
    -7 -6 5 362.05
    -7 -6 5 343.38
    -7 -6 5 387.59
    -7 -6 5 354.96
    -6 -6 5 222.67
    -6 -6 5 264.97
    -6 -6 5 255.94
    -6 -6 5 215.91
    -5 -6 5 191.04
    -5 -6 5 274.38
    -5 -6 5 262.53
    -5 -6 5 269.77
    5 6 -5 271.18
    -5 -6 5 266.87
    -5 -6 5 296.3
    -4 -6 5 372.07
    -4 -6 5 393.73
    -4 -6 5 382.46
    4 6 -5 381.38
    -4 -6 5 382.88
    -4 -6 5 393.35
    -4 -6 5 390.8
    3 6 -5 217.98
    -3 -6 5 222.54
    -3 -6 5 223.05
    -3 -6 5 227.4
    -3 -6 5 252.19
    -3 -6 5 201.79
    -3 -6 5 211.7
    2 6 -5 1218.34
    -2 -6 5 1174.89
    -2 -6 5 1182.58
    -2 -6 5 1209.84
    -2 -6 5 1214.42
    2 6 -5 1084.62
    -2 -6 5 1218.69
    -2 -6 5 1159.16
    1 6 -5 3.2603
    -1 -6 5 2.7403
    -1 -6 5 0.7901
    1 6 -5 5.29
    1 6 -5 0.9901
    -1 -6 5 1.1001
    -1 -6 5 6.081
    -1 -6 5 2.0402
    -1 -6 5 -0.28
    -1 -6 5 1.6102
    -1 -6 5 1.2001
    0 -6 5 2322.71
    0 -6 5 1956.96
    0 6 -5 1922.15
    0 -6 5 1733
    0 -6 5 1888.14
    0 6 -5 1760.93
    0 -6 5 1961.38
    0 -6 5 2066.23
    1 -6 5 184.43
    -1 6 -5 195.49
    1 -6 5 193.8
    -1 6 -5 174.52
    -1 6 -5 201.32
    1 -6 5 201.22
    2 -6 5 1676.98
    2 -6 5 1853.12
    2 -6 5 1538.08
    -2 6 -5 1722.94
    -2 6 -5 1869.4
    -2 6 -5 1866.08
    3 -6 5 187.36
    -3 6 -5 163.63
    -3 6 -5 157.74
    3 -6 5 239.06
    3 -6 5 160.98
    -3 6 -5 202.76
    4 -6 5 1422.49
    -4 6 -5 1377.48
    -4 6 -5 1314.08
    -4 6 -5 1389.99
    -4 6 -5 1431.89
    4 -6 5 1493.25
    -5 6 -5 370.49
    -5 6 -5 374.04
    5 -6 5 438.33
    -6 6 -5 588.97
    -6 6 -5 573.67
    -6 6 -5 547.56
    7 -6 5 836.58
    -7 6 -5 668.84
    -7 6 -5 868.62
    -7 6 -5 819.68
    -8 6 -5 42.524
    8 -6 5 57.505
    -8 6 -5 62.466
    -8 6 -5 34.133
    -7 -5 5 270.13
    -7 -5 5 273.79
    -7 -5 5 286.93
    -7 -5 5 241.15
    -6 -5 5 272.25
    -6 -5 5 234.54
    -6 -5 5 225.94
    -6 -5 5 237.93
    -6 -5 5 285.87
    -5 -5 5 328.62
    -5 -5 5 369.05
    -5 -5 5 347.29
    -5 -5 5 341.07
    -5 -5 5 326.1
    -4 -5 5 1447.8
    -4 -5 5 1462.77
    -4 -5 5 1463.83
    4 5 -5 1274.21
    -4 -5 5 1370.47
    -4 -5 5 1319.58
    -3 -5 5 190.65
    -3 -5 5 176.05
    3 5 -5 185.39
    -3 -5 5 173.86
    3 5 -5 203.75
    -3 -5 5 210.26
    -3 -5 5 216.86
    -3 -5 5 204.51
    2 5 -5 2188.41
    -2 -5 5 2146.99
    2 5 -5 2169.59
    -2 -5 5 2223.13
    -2 -5 5 1983.34
    -2 -5 5 1760.28
    -1 -5 5 33.253
    1 5 -5 1.3801
    1 5 -5 1.5
    0 5 -5 1441.48
    0 -5 5 1476.56
    0 5 -5 1431.47
    -1 5 -5 16.102
    1 -5 5 18.522
    2 -5 5 1820.07
    -2 5 -5 1753.25
    -2 5 -5 1739.85
    -3 5 -5 261.21
    -3 5 -5 224.33
    -3 5 -5 279.94
    3 -5 5 256.68
    -4 5 -5 1075.97
    -4 5 -5 1199.9
    4 -5 5 1199.01
    -4 5 -5 1250.14
    -4 5 -5 1184.8
    -4 5 -5 1299.98
    4 -5 5 1100.59
    -4 5 -5 1116.12
    -5 5 -5 1412.59
    -5 5 -5 1288.43
    -5 5 -5 1417.39
    -5 5 -5 1251.87
    -5 5 -5 1322.38
    -5 5 -5 1152.81
    -6 5 -5 143.92
    -6 5 -5 135.37
    -6 5 -5 127.19
    -6 5 -5 114.65
    -7 5 -5 797.88
    -7 5 -5 910.96
    -7 5 -5 889.66
    -7 5 -5 959.37
    -8 5 -5 9.371
    8 -5 5 -11.15
    -8 5 -5 5.6405
    -8 5 -5 4.5004
    -8 -4 5 2.52
    -8 -4 5 38.964
    -7 -4 5 497.23
    -7 -4 5 575.11
    -7 -4 5 515.75
    -7 -4 5 501.99
    -6 -4 5 332.52
    -6 -4 5 246.34
    -6 -4 5 357.07
    -6 -4 5 293.61
    -6 -4 5 327.38
    -5 -4 5 414.7
    -5 -4 5 419.79
    -5 -4 5 330.3
    -5 -4 5 392.23
    -4 -4 5 872.3
    -4 -4 5 822.21
    -4 -4 5 794.76
    4 4 -5 786.59
    -4 -4 5 838.68
    -4 -4 5 867.31
    4 4 -5 718.62
    -4 -4 5 794.88
    -4 -4 5 746.36
    3 4 -5 78.327
    -3 -4 5 105.13
    3 4 -5 63.436
    2 4 -5 509.77
    -2 -4 5 203.84
    2 4 -5 507.78
    1 4 -5 0.7001
    -1 -4 5 7.981
    1 4 -5 -0.62
    0 4 -5 1165.09
    0 4 -5 1099.78
    0 -4 5 1193.83
    1 -4 5 204.52
    -1 4 -5 215.49
    -1 4 -5 236.5
    -2 4 -5 1910.43
    -2 4 -5 1991.83
    2 -4 5 2125.55
    3 -4 5 1423.35
    -3 4 -5 1273.41
    -3 4 -5 1365.02
    -4 4 -5 645.11
    -4 4 -5 694.23
    4 -4 5 667.64
    -4 4 -5 679.1
    -4 4 -5 720.06
    -4 4 -5 627.57
    5 -4 5 1568.89
    -5 4 -5 1734.96
    -5 4 -5 1788.42
    -5 4 -5 1443.91
    -5 4 -5 1665.68
    -5 4 -5 1769.8
    -5 4 -5 1669.28
    -5 4 -5 1728.54
    -6 4 -5 170.22
    -6 4 -5 134.61
    -6 4 -5 156.32
    -6 4 -5 169.19
    -7 4 -5 752.44
    -7 4 -5 745.81
    -7 4 -5 688.89
    -7 4 -5 762.88
    -8 4 -5 81.768
    -8 4 -5 63.696
    -9 4 -5 335.72
    -9 4 -5 250.02
    -8 -3 5 35.493
    -8 -3 5 45.384
    -7 -3 5 767.57
    -7 -3 5 813.18
    -7 -3 5 650.01
    -7 -3 5 717.25
    -6 -3 5 547.18
    -6 -3 5 623.79
    -6 -3 5 581.19
    -6 -3 5 546.92
    -5 -3 5 249.57
    -5 -3 5 167.67
    -5 -3 5 310.06
    -5 -3 5 270.71
    -5 -3 5 299.37
    5 3 -5 228.32
    -5 -3 5 157.36
    -5 -3 5 293.74
    -4 -3 5 528.75
    4 3 -5 643.18
    -3 -3 5 66.556
    3 3 -5 103.02
    3 3 -5 118.78
    -2 -3 5 1152.54
    2 3 -5 1474.38
    2 3 -5 1514.84
    -1 -3 5 118.57
    1 3 -5 72.727
    1 3 -5 81.528
    0 3 -5 5806.29
    0 -3 5 5269.13
    0 3 -5 6423.83
    -1 3 -5 450.66
    1 -3 5 415.69
    -1 3 -5 449.06
    -1 3 -5 379.31
    2 -3 5 4123.75
    -2 3 -5 3302.56
    -2 3 -5 3971.67
    -3 3 -5 1265.76
    3 -3 5 1294.35
    -3 3 -5 1185.34
    -4 3 -5 684.55
    -4 3 -5 773.19
    4 -3 5 699.01
    -5 3 -5 588.74
    5 -3 5 532.07
    -5 3 -5 593.4
    -5 3 -5 595.21
    -5 3 -5 515.32
    -5 3 -5 603.71
    -5 3 -5 561.9
    -5 3 -5 640.08
    -6 3 -5 398.81
    -6 3 -5 464.61
    -6 3 -5 436.95
    -6 3 -5 388.59
    -6 3 -5 365.28
    -6 3 -5 459.94
    -7 3 -5 574.35
    -7 3 -5 537.54
    -7 3 -5 536.85
    -8 3 -5 72.957
    -8 3 -5 107.92
    -8 3 -5 91.479
    -9 3 -5 740.95
    -9 3 -5 634.57
    -8 -2 5 293.32
    -8 -2 5 230.8
    -7 -2 5 338.84
    -7 -2 5 394.12
    -7 -2 5 380.77
    -7 -2 5 315.05
    6 2 -5 455.12
    -6 -2 5 622.22
    -6 -2 5 599.1
    -6 -2 5 607.19
    -6 -2 5 504.04
    -6 -2 5 675.27
    -5 -2 5 404.93
    5 2 -5 294.98
    -5 -2 5 239.85
    -5 -2 5 335.09
    -5 -2 5 317.14
    -4 -2 5 1200.36
    4 2 -5 1080.72
    -3 -2 5 437.54
    3 2 -5 642.69
    2 2 -5 5539.82
    -2 -2 5 3997.17
    2 2 -5 4912.72
    1 2 -5 24.312
    -1 -2 5 17.392
    1 2 -5 24.102
    0 -2 5 5254.03
    0 2 -5 5780
    0 2 -5 5493.84
    0 2 -5 5681.66
    1 -2 5 407.83
    -1 2 -5 427.83
    -1 2 -5 400.49
    -1 2 -5 346.7
    -2 2 -5 1811.58
    -2 2 -5 1472.66
    2 -2 5 1734.75
    -2 2 -5 1493.16
    -3 2 -5 378.05
    -3 2 -5 402.35
    3 -2 5 394.22
    -4 2 -5 1003.05
    -4 2 -5 1019.7
    4 -2 5 919.2
    -5 2 -5 373.35
    -5 2 -5 455.3
    -5 2 -5 409.35
    -5 2 -5 363.22
    -5 2 -5 425.07
    -5 2 -5 419.43
    -6 2 -5 352.52
    -6 2 -5 297.44
    -6 2 -5 260.29
    -6 2 -5 374.53
    -6 2 -5 248.4
    -7 2 -5 795.14
    -7 2 -5 866.86
    -7 2 -5 857.92
    -8 2 -5 9.0709
    -8 2 -5 7.0107
    -9 2 -5 603.92
    -9 2 -5 607.3
    -9 -1 5 332.09
    -9 -1 5 324.55
    -8 -1 5 359.99
    -8 -1 5 389.21
    -8 -1 5 268.74
    -7 -1 5 498.89
    -7 -1 5 403.9
    -7 -1 5 398.66
    -7 -1 5 437.77
    -7 -1 5 496.36
    -6 -1 5 329.43
    -6 -1 5 357.72
    -6 -1 5 348.64
    -6 -1 5 314.86
    -6 -1 5 330.88
    -5 -1 5 923.44
    5 1 -5 774.89
    4 1 -5 806.44
    -4 -1 5 915.34
    -3 -1 5 91.169
    3 1 -5 96.459
    -2 -1 5 3043.55
    2 1 -5 4361.61
    1 1 -5 1591.15
    -1 -1 5 1566.87
    0 1 -5 3835.16
    0 -1 5 3745.5
    0 1 -5 3630.64
    -1 1 -5 436.14
    -1 1 -5 604.25
    -1 1 -5 532.57
    1 -1 5 417.09
    2 -1 5 1907.51
    -2 1 -5 1883.23
    -2 1 -5 1723.85
    -3 1 -5 98.699
    -3 1 -5 86.018
    -3 1 -5 125.56
    3 -1 5 88.078
    -4 1 -5 1038.84
    -4 1 -5 1140.35
    -5 1 -5 929.91
    -5 1 -5 789.15
    -5 1 -5 995.32
    -5 1 -5 860.8
    -5 1 -5 833.88
    -5 1 -5 857.67
    -6 1 -5 49.265
    -6 1 -5 43.614
    -6 1 -5 43.074
    -6 1 -5 53.635
    -6 1 -5 77.307
    -7 1 -5 869.79
    -7 1 -5 1261.17
    -7 1 -5 970.17
    -7 1 -5 924.63
    -8 1 -5 46.324
    -8 1 -5 30.883
    -9 1 -5 502.9
    -9 1 -5 461.64
    -9 0 5 450.2
    -9 0 5 419.67
    -9 0 5 449.32
    -8 0 5 106.06
    -8 0 5 120.52
    -8 0 5 102.28
    -8 0 5 88.808
    -7 0 5 1015.72
    -7 0 5 975.34
    -7 0 5 996.84
    -7 0 5 873.85
    -7 0 5 931.69
    -6 0 5 380.42
    -6 0 5 449.78
    -6 0 5 321.77
    -6 0 5 401.54
    -6 0 5 332.16
    -6 0 5 459.41
    5 0 -5 480.42
    -5 0 5 458.2
    4 0 -5 2783.67
    -4 0 5 2996
    3 0 -5 39.114
    -3 0 5 34.783
    -2 0 5 2797.07
    2 0 -5 3333.83
    -1 0 5 -1.73
    -1 0 5 -1.13
    1 0 -5 1.7502
    0 0 5 2003.01
    0 0 -5 2079.16
    0 0 5 2208.73
    -1 0 -5 9.9409
    -1 0 -5 9.2209
    1 0 5 2.18
    -1 0 -5 7.6607
    -2 0 -5 1790.86
    -2 0 -5 1627.14
    -2 0 -5 1742.25
    2 0 5 1641.34
    -3 0 -5 1227.47
    -3 0 -5 1071.95
    -3 0 -5 1192.1
    -4 0 -5 758.29
    -4 0 -5 629.95
    -5 0 -5 1679.71
    -5 0 -5 1383.23
    -5 0 -5 1393.98
    -5 0 -5 1495.02
    -5 0 -5 1618.04
    -5 0 -5 1530.73
    -6 0 -5 30.153
    -6 0 -5 31.473
    -6 0 -5 39.894
    -6 0 -5 30.573
    -7 0 -5 629.06
    -7 0 -5 605.3
    -7 0 -5 761.97
    -8 0 -5 31.483
    -8 0 -5 17.632
    -10 1 5 19.032
    -9 1 5 679.55
    -9 1 5 695.11
    -9 1 5 695.13
    -8 1 5 85.758
    -8 1 5 120.06
    -8 1 5 119.59
    -8 1 5 88.998
    -7 1 5 1239.45
    -7 1 5 1202.98
    -7 1 5 957.35
    -7 1 5 1121.23
    -6 1 5 790.27
    -6 1 5 814.15
    -6 1 5 737.83
    -6 1 5 775.39
    -6 1 5 576.4
    -6 1 5 773.22
    -5 1 5 367.87
    4 -1 -5 1098.55
    -4 1 5 1251.02
    3 -1 -5 6.821
    -3 1 5 -2.19
    -3 1 5 3.7
    -2 1 5 360.68
    2 -1 -5 461.93
    -2 1 5 397.48
    1 -1 -5 -2.37
    -1 1 5 -27.12
    -1 1 5 -3.26
    0 -1 -5 1414.29
    0 1 5 1550.3
    0 1 5 1273.83
    -1 -1 -5 318.83
    1 1 5 450
    -1 -1 -5 394.15
    -2 -1 -5 2604.75
    -2 -1 -5 2729.57
    2 1 5 3022.51
    3 1 5 1289.07
    -3 -1 -5 1537.53
    -3 -1 -5 1279.46
    4 1 5 397.68
    -4 -1 -5 350.72
    -4 -1 -5 312.11
    -5 -1 -5 718.63
    -5 -1 -5 793.4
    5 1 5 837.12
    -5 -1 -5 901.57
    -5 -1 -5 869.28
    -5 -1 -5 791.38
    -6 -1 -5 29.173
    -6 -1 -5 31.903
    -6 -1 -5 35.923
    -6 -1 -5 62.016
    -6 -1 -5 30.793
    -7 -1 -5 653.59
    -7 -1 -5 516.45
    -7 -1 -5 641.73
    -8 -1 -5 23.552
    -8 -1 -5 32.113
    -8 -1 -5 40.444
    -10 2 5 -3.13
    -10 2 5 1.2601
    -10 2 5 -1.54
    -9 2 5 645.9
    -9 2 5 735.93
    -9 2 5 723.39
    -8 2 5 130.87
    -8 2 5 197.25
    -8 2 5 198.42
    -8 2 5 218.47
    -7 2 5 223.1
    -7 2 5 286.49
    -7 2 5 259.99
    -7 2 5 250.23
    -7 2 5 258.13
    -6 2 5 735.54
    -6 2 5 719.04
    -6 2 5 681.74
    -6 2 5 659.62
    -6 2 5 532.09
    -6 2 5 684.28
    -5 2 5 8.861
    4 -2 -5 911.62
    -4 2 5 1019.85
    -3 2 5 99.199
    3 -2 -5 94.349
    -3 2 5 81.508
    -2 2 5 2426.95
    2 -2 -5 2531.01
    -2 2 5 2172.56
    -1 2 5 0.94
    -1 2 5 -14.38
    1 -2 -5 3.3103
    0 -2 -5 4429.83
    0 2 5 5833.66
    0 -2 -5 4898.48
    1 2 5 978.05
    -1 -2 -5 857.86
    -1 -2 -5 902.97
    -2 -2 -5 1920.37
    2 2 5 2119.31
    -2 -2 -5 1937.92
    -3 -2 -5 583.46
    -3 -2 -5 717.75
    3 2 5 725.77
    -4 -2 -5 537.39
    -4 -2 -5 571.41
    -4 -2 -5 551.6
    -4 -2 -5 473.61
    4 2 5 455.24
    -4 -2 -5 464.67
    -4 -2 -5 536.37
    -4 -2 -5 510.02
    -5 -2 -5 617.52
    -5 -2 -5 707.21
    -5 -2 -5 703.64
    -5 -2 -5 629.03
    -5 -2 -5 700.04
    -6 -2 -5 202.43
    -6 -2 -5 214.63
    -6 -2 -5 272.94
    -6 -2 -5 287.11
    -6 -2 -5 289.89
    -7 -2 -5 624.55
    -7 -2 -5 607.24
    -7 -2 -5 810.03
    -7 -2 -5 829.5
    -8 -2 -5 3.2403
    -8 -2 -5 3.2003
    -10 3 5 48.775
    -10 3 5 84.628
    -9 3 5 215.64
    -9 3 5 364.16
    -9 3 5 328.91
    -9 3 5 287.34
    -8 3 5 449.26
    -8 3 5 389.76
    -8 3 5 513.74
    -8 3 5 373.84
    -8 3 5 507.76
    -7 3 5 138.36
    -7 3 5 92.779
    -7 3 5 115.36
    -7 3 5 94.559
    -7 3 5 120.14
    -6 3 5 906.7
    -6 3 5 993.85
    6 -3 -5 988.2
    -6 3 5 979.76
    -6 3 5 840.11
    -6 3 5 959.86
    -5 3 5 194.73
    5 -3 -5 250.73
    -5 3 5 226.19
    -5 3 5 206.43
    -5 3 5 191.73
    -5 3 5 235.7
    -4 3 5 1432.29
    3 -3 -5 257.45
    -3 3 5 251.91
    -2 3 5 2708.12
    2 -3 -5 3338.22
    1 -3 -5 89.748
    -1 3 5 98.179
    0 3 5 3827.54
    0 -3 -5 3072.27
    0 -3 -5 3265.9
    -1 -3 -5 633.73
    -1 -3 -5 601.94
    1 3 5 764.92
    2 3 5 1398.01
    -2 -3 -5 1227.86
    -2 -3 -5 1170.36
    -3 -3 -5 597.93
    -3 -3 -5 603.86
    -3 -3 -5 572.63
    -3 -3 -5 627.5
    -3 -3 -5 607.85
    -3 -3 -5 601.04
    -3 -3 -5 641.32
    3 3 5 671.27
    -4 -3 -5 599.84
    -4 -3 -5 567.91
    -4 -3 -5 559.14
    -4 -3 -5 570.23
    -4 -3 -5 618.96
    -4 -3 -5 622.89
    -5 -3 -5 837.46
    -5 -3 -5 799.1
    -5 -3 -5 861.89
    -5 -3 -5 916.77
    -5 -3 -5 934.27
    -5 -3 -5 940.08
    -6 -3 -5 112.2
    -6 -3 -5 118.51
    -6 -3 -5 112.59
    -6 -3 -5 146.28
    -6 -3 -5 115.91
    -7 -3 -5 688.02
    -7 -3 -5 735.5
    -9 4 5 148.56
    -9 4 5 165.68
    -9 4 5 215.54
    -9 4 5 187.01
    -8 4 5 132.13
    -8 4 5 169.95
    -8 4 5 168.68
    -8 4 5 143.18
    -8 4 5 123.09
    -7 4 5 258.81
    -7 4 5 315.73
    -7 4 5 277.05
    -7 4 5 289.4
    -7 4 5 325.61
    -6 4 5 449.66
    -6 4 5 426.23
    -6 4 5 481.16
    -6 4 5 434.92
    -6 4 5 440.68
    5 -4 -5 467.11
    -5 4 5 593.52
    -5 4 5 637.88
    5 -4 -5 508.67
    -5 4 5 603.9
    -5 4 5 558.81
    -5 4 5 556.68
    -4 4 5 1313.73
    -4 4 5 1246.92
    -3 4 5 46.294
    2 -4 -5 1403.28
    -1 4 5 229.58
    1 -4 -5 302.43
    0 -4 -5 1111.89
    0 4 5 1303.53
    0 -4 -5 994.54
    -1 -4 -5 232.51
    1 4 5 276.51
    -1 -4 -5 216.68
    -2 -4 -5 942.78
    -2 -4 -5 966.24
    -2 -4 -5 736.38
    -2 -4 -5 872.62
    -2 -4 -5 964.14
    2 4 5 1001.85
    -2 -4 -5 964.62
    -2 -4 -5 949.76
    -2 -4 -5 867.28
    -3 -4 -5 805.21
    -3 -4 -5 827.46
    -3 -4 -5 679.31
    -3 -4 -5 795.09
    -3 -4 -5 722.22
    -3 -4 -5 839.43
    -4 -4 -5 292.04
    -4 -4 -5 274.99
    -4 -4 -5 280.03
    -4 -4 -5 242.09
    -4 -4 -5 288.97
    -4 -4 -5 284.04
    -5 -4 -5 839.06
    -5 -4 -5 900.91
    -5 -4 -5 823.96
    -5 -4 -5 839.56
    -5 -4 -5 1046.45
    -6 -4 -5 -0.03
    -6 -4 -5 0.15
    -6 -4 -5 3.6303
    -6 -4 -5 7.3207
    -7 -4 -5 386.06
    -7 -4 -5 397.95
    -7 -4 -5 409.27
    -9 5 5 200.8
    -9 5 5 126.35
    -9 5 5 223.75
    -8 5 5 51.645
    8 -5 -5 62.956
    -8 5 5 54.905
    -8 5 5 88.808
    -8 5 5 86.508
    -7 5 5 333.82
    -7 5 5 267.32
    7 -5 -5 281.4
    -7 5 5 263.03
    -6 5 5 747.47
    -6 5 5 560.93
    -6 5 5 669.82
    -6 5 5 740.25
    -5 5 5 138.6
    -5 5 5 126.52
    -4 5 5 1825.32
    -4 5 5 1718.73
    4 -5 -5 1628.77
    4 -5 -5 1665.44
    3 -5 -5 18.302
    -3 5 5 -22.2
    -3 5 5 28.143
    3 -5 -5 27.273
    -2 5 5 2195.71
    2 -5 -5 2055.34
    -2 5 5 1528.29
    2 -5 -5 1990.07
    1 -5 -5 17.542
    1 -5 -5 27.573
    1 -5 -5 16.362
    1 -5 -5 16.332
    -1 5 5 17.582
    -1 5 5 36.563
    0 -5 -5 1452.66
    0 -5 -5 1474.23
    0 5 5 1491.13
    0 5 5 1808.12
    0 -5 -5 1570.69
    0 -5 -5 1453.92
    -1 -5 -5 161.2
    -1 -5 -5 152.86
    -1 -5 -5 155.29
    1 5 5 211.88
    -1 -5 -5 187.36
    1 5 5 259.05
    -1 -5 -5 179.97
    -1 -5 -5 156.11
    -1 -5 -5 186.65
    -2 -5 -5 676.67
    -2 -5 -5 602.78
    -2 -5 -5 602.23
    -2 -5 -5 658.6
    -2 -5 -5 651.18
    2 5 5 608.89
    -3 -5 -5 1070.79
    -3 -5 -5 1034.43
    -3 -5 -5 1199.29
    -3 -5 -5 1099.9
    -3 -5 -5 1278.53
    -3 -5 -5 1077.35
    -4 -5 -5 139.04
    -4 -5 -5 169.67
    -4 -5 -5 147.81
    -4 -5 -5 120.89
    -4 -5 -5 154.71
    -4 -5 -5 164.93
    -5 -5 -5 770.07
    -5 -5 -5 538.69
    -5 -5 -5 592.23
    -5 -5 -5 699.28
    -6 -5 -5 39.884
    -6 -5 -5 39.754
    -6 -5 -5 41.054
    -6 -5 -5 51.495
    9 -6 -5 196.69
    -8 6 5 626.43
    -8 6 5 636.22
    8 -6 -5 581.04
    -8 6 5 663.84
    -7 6 5 295.39
    -7 6 5 303.04
    7 -6 -5 284.67
    -7 6 5 332.11
    -6 6 5 1926.79
    6 -6 -5 1863.49
    -6 6 5 1969.33
    -5 6 5 350.2
    5 -6 -5 307.64
    -5 6 5 343.73
    4 -6 -5 1705.11
    4 -6 -5 1688.3
    -4 6 5 1712.33
    -4 6 5 1833.6
    3 -6 -5 338.86
    3 -6 -5 332.55
    -3 6 5 391.53
    2 -6 -5 1532.08
    -2 6 5 1736.34
    2 -6 -5 1650.57
    1 -6 -5 2.9003
    1 -6 -5 6.7506
    1 -6 -5 0.5801
    -1 6 5 16.542
    1 -6 -5 0.9401
    0 -6 -5 1359.31
    0 -6 -5 1375.32
    0 -6 -5 1334.59
    0 6 5 1297.35
    -1 -6 -5 961.66
    -1 -6 -5 851.64
    1 6 5 912.68
    -1 -6 -5 737.47
    -1 -6 -5 756.28
    -1 -6 -5 928.29
    -1 -6 -5 797.94
    -2 -6 -5 459.95
    -2 -6 -5 494.53
    -2 -6 -5 522.43
    -2 -6 -5 494.27
    -2 -6 -5 456.95
    -2 -6 -5 532.39
    -3 -6 -5 685.58
    -3 -6 -5 690.67
    -3 -6 -5 666.36
    -3 -6 -5 754.31
    -3 -6 -5 816.03
    -3 -6 -5 745.25
    -4 -6 -5 199.51
    -4 -6 -5 195.34
    -4 -6 -5 187.37
    -4 -6 -5 185.69
    -4 -6 -5 151.51
    -5 -6 -5 191
    -5 -6 -5 200.94
    -5 -6 -5 199.4
    -5 -6 -5 181.76
    8 -7 -5 449.47
    -8 7 5 332.08
    7 -7 -5 304.98
    -7 7 5 315.56
    7 -7 -5 350.04
    -6 7 5 393.1
    6 -7 -5 380.63
    6 -7 -5 394.28
    5 -7 -5 270
    -5 7 5 265.07
    5 -7 -5 268.82
    4 -7 -5 777.05
    4 -7 -5 772.94
    -4 7 5 811.82
    -3 7 5 38.524
    3 -7 -5 7.5307
    3 -7 -5 20.522
    -2 7 5 1358.54
    2 -7 -5 1190.89
    2 -7 -5 1329.68
    1 -7 -5 298.75
    -1 7 5 355.02
    1 -7 -5 265.64
    1 -7 -5 241.62
    0 -7 -5 549.26
    0 -7 -5 472.3
    0 -7 -5 601.31
    0 -7 -5 557.77
    -1 -7 -5 503.98
    -1 -7 -5 539.97
    -1 -7 -5 557.62
    -2 -7 -5 188.7
    -2 -7 -5 184.42
    -2 -7 -5 215.38
    -2 -7 -5 181.49
    -2 -7 -5 189.64
    -3 -7 -5 254.27
    -3 -7 -5 245.26
    -3 -7 -5 226.93
    -3 -7 -5 260.45
    -3 -7 -5 266.48
    -4 -7 -5 152.61
    -4 -7 -5 169.62
    -4 -7 -5 162.46
    -4 -7 -5 173.12
    -4 -7 -5 151.8
    -7 8 5 177.29
    7 -8 -5 222.98
    -6 8 5 282.43
    6 -8 -5 318.48
    6 -8 -5 314.71
    -5 8 5 145.25
    5 -8 -5 170.44
    4 -8 -5 1164.3
    -4 8 5 1091.2
    3 -8 -5 11.001
    3 -8 -5 10.191
    -3 8 5 10.711
    2 -8 -5 950.38
    2 -8 -5 1049.18
    1 -8 -5 218.7
    -1 8 5 213.69
    1 -8 -5 185.78
    0 -8 -5 296.69
    0 -8 -5 370.17
    0 8 5 383.24
    -1 -8 -5 140.82
    -1 -8 -5 129.7
    -1 -8 -5 148.83
    -2 -8 -5 350.9
    -2 -8 -5 361.77
    -2 -8 -5 381.05
    -3 -8 -5 218.08
    -3 -8 -5 218.94
    -3 -8 -5 201.22
    5 -9 -5 117.1
    4 -9 -5 1087.94
    3 -9 -5 1.7302
    3 -9 -5 2.8603
    2 -9 -5 436.11
    2 -9 -5 382.34
    1 -9 -5 11.421
    1 -9 -5 10.311
    0 9 5 408.78
    0 -9 -5 401.2
    -1 -9 -5 93.019
    1 10 -6 8.3108
    0 10 -6 604.32
    0 -10 6 676.33
    -1 10 -6 2.5002
    1 -10 6 -0.16
    -1 10 -6 2.2602
    -2 10 -6 389.69
    -2 10 -6 422.59
    2 -10 6 378.31
    -3 10 -6 55.445
    3 -10 6 62.306
    -3 -9 6 75.537
    3 9 -6 74.457
    -3 -9 6 85.458
    -3 -9 6 74.937
    -2 -9 6 615.75
    2 9 -6 632
    -2 -9 6 753.56
    -2 -9 6 626.57
    1 9 -6 11.821
    -1 -9 6 10.891
    -1 -9 6 14.141
    -1 -9 6 6.1406
    0 9 -6 640.83
    0 -9 6 681.34
    0 -9 6 690.78
    0 9 -6 671.37
    1 -9 6 3.6703
    -1 9 -6 -1.41
    -1 9 -6 -0.8401
    -2 9 -6 764.47
    -2 9 -6 801.51
    2 -9 6 959.41
    2 -9 6 728
    -3 9 -6 155.84
    -3 9 -6 182.67
    3 -9 6 194.29
    3 -9 6 167.04
    -4 9 -6 534.44
    4 -9 6 605.51
    4 -9 6 532.73
    5 -9 6 271.37
    -5 9 -6 237.31
    5 -9 6 234.5
    -5 -8 6 271.84
    -5 -8 6 286.02
    -5 -8 6 283.98
    -5 -8 6 299.35
    -4 -8 6 402.39
    -4 -8 6 369.68
    -4 -8 6 400.93
    4 8 -6 409.4
    -4 -8 6 389.75
    -4 -8 6 372.93
    -3 -8 6 55.845
    -3 -8 6 71.927
    -3 -8 6 65.196
    -3 -8 6 52.915
    -3 -8 6 52.495
    -2 -8 6 548.71
    2 8 -6 616.81
    -2 -8 6 649.98
    2 8 -6 539.08
    -2 -8 6 577.62
    -2 -8 6 586.59
    -2 -8 6 576.68
    -1 -8 6 10.931
    1 8 -6 13.291
    -1 -8 6 11.071
    1 8 -6 12.311
    -1 -8 6 13.711
    1 8 -6 11.011
    0 8 -6 1440.98
    0 -8 6 1377.28
    0 -8 6 1319.57
    0 -8 6 1270.66
    0 8 -6 1335.81
    0 8 -6 1419.33
    1 -8 6 81.438
    -1 8 -6 72.157
    -1 8 -6 87.508
    1 -8 6 120.72
    -2 8 -6 1245.25
    2 -8 6 1343.3
    2 -8 6 1193.43
    -2 8 -6 1199.75
    -2 8 -6 1261.5
    -3 8 -6 233.97
    3 -8 6 212.13
    3 -8 6 231.34
    -3 8 -6 228.52
    -3 8 -6 226.17
    -4 8 -6 380.97
    4 -8 6 358.75
    -4 8 -6 328.51
    4 -8 6 315.71
    5 -8 6 87.508
    -5 8 -6 57.885
    5 -8 6 59.876
    -6 8 -6 56.305
    6 -8 6 47.985
    7 -8 6 327.53
    -6 -7 6 183.42
    -6 -7 6 180.21
    -6 -7 6 212.29
    -6 -7 6 176.83
    -5 -7 6 112.92
    -5 -7 6 106.42
    -5 -7 6 115.15
    -5 -7 6 113.1
    -5 -7 6 89.578
    -4 -7 6 405.08
    -4 -7 6 341.88
    -4 -7 6 359.53
    -4 -7 6 319.19
    -4 -7 6 368.77
    -4 -7 6 378.16
    -3 -7 6 50.885
    -3 -7 6 60.866
    -3 -7 6 59.116
    -3 -7 6 45.314
    -3 -7 6 52.595
    3 7 -6 44.784
    -3 -7 6 53.735
    -2 -7 6 1272.16
    -2 -7 6 1353.94
    -2 -7 6 1295.08
    -2 -7 6 1356.81
    2 7 -6 1293.52
    -2 -7 6 1299.31
    -2 -7 6 1287.75
    1 7 -6 1.4201
    -1 -7 6 3.4003
    -1 -7 6 4.8205
    -1 -7 6 -0.8201
    -1 -7 6 6.4806
    -1 -7 6 8.3008
    0 7 -6 1536.36
    0 7 -6 1453.45
    0 -7 6 1621.53
    0 -7 6 1318.82
    0 -7 6 1491.61
    0 -7 6 1504.56
    0 7 -6 1436.48
    1 -7 6 113.94
    1 -7 6 111.29
    -1 7 -6 109.01
    -1 7 -6 120.58
    -1 7 -6 105.58
    -2 7 -6 326.73
    -2 7 -6 335.25
    -2 7 -6 325.91
    2 -7 6 324.99
    2 -7 6 347.34
    3 -7 6 158.93
    -3 7 -6 184.36
    3 -7 6 178.08
    -3 7 -6 159.14
    -3 7 -6 177.4
    4 -7 6 106.35
    -4 7 -6 125.75
    -4 7 -6 119.48
    4 -7 6 107.44
    -4 7 -6 111.52
    5 -7 6 375.11
    -5 7 -6 421.51
    -5 7 -6 342.63
    5 -7 6 360.94
    -6 7 -6 166.38
    6 -7 6 128.13
    -6 7 -6 137.96
    -7 7 -6 1098.58
    7 -7 6 1021.09
    -7 -6 6 223.34
    -7 -6 6 214.92
    -7 -6 6 254.85
    -6 -6 6 193.96
    -6 -6 6 182.14
    -6 -6 6 196.28
    -6 -6 6 188.36
    -6 -6 6 153.89
    -5 -6 6 402.18
    -5 -6 6 400.47
    -5 -6 6 339.82
    -5 -6 6 413.54
    -5 -6 6 376.85
    -5 -6 6 379.97
    -4 -6 6 831.15
    4 6 -6 710.94
    -4 -6 6 734.49
    -4 -6 6 716.68
    -4 -6 6 699.93
    -4 -6 6 735.55
    -4 -6 6 679.26
    -3 -6 6 343.8
    -3 -6 6 339.92
    -3 -6 6 338.5
    3 6 -6 344.67
    -3 -6 6 361.97
    -3 -6 6 342.71
    -3 -6 6 338.96
    -2 -6 6 1330.27
    -2 -6 6 1508.81
    2 6 -6 1334.88
    -2 -6 6 1362.76
    -2 -6 6 1470.91
    -2 -6 6 1433.03
    -2 -6 6 1392.16
    -1 -6 6 9.0809
    -1 -6 6 8.7408
    -1 -6 6 8.9408
    -1 -6 6 8.5908
    -1 -6 6 28.723
    -1 -6 6 6.4706
    1 6 -6 5.7905
    0 6 -6 715.15
    0 -6 6 662.18
    0 -6 6 714.85
    0 -6 6 687
    0 -6 6 621.52
    0 6 -6 656.89
    0 6 -6 659.4
    0 -6 6 649.63
    -1 6 -6 67.456
    -1 6 -6 77.457
    1 -6 6 73.347
    -1 6 -6 71.567
    1 -6 6 76.227
    1 -6 6 107.94
    2 -6 6 458.69
    -2 6 -6 552.15
    -2 6 -6 489.59
    2 -6 6 561.62
    -2 6 -6 537.45
    2 -6 6 414.51
    -3 6 -6 22.282
    3 -6 6 11.111
    -3 6 -6 19.672
    -3 6 -6 28.803
    -3 6 -6 17.712
    3 -6 6 17.742
    -4 6 -6 886.53
    -4 6 -6 854.37
    4 -6 6 893.31
    4 -6 6 839.25
    -4 6 -6 878.6
    -5 6 -6 389.29
    -5 6 -6 321.57
    -5 6 -6 444.23
    5 -6 6 422.53
    -5 6 -6 462.01
    -6 6 -6 230.9
    6 -6 6 250.77
    7 -6 6 830.33
    -7 6 -6 694.69
    -7 6 -6 816.75
    -8 6 -6 1.9702
    8 -6 6 3.0503
    -8 6 -6 9.061
    -7 -5 6 513.83
    -7 -5 6 626.1
    -7 -5 6 522.02
    -7 -5 6 504.83
    -6 -5 6 189.46
    -6 -5 6 312.02
    -6 -5 6 296.47
    -6 -5 6 314.49
    -6 -5 6 300.54
    -5 -5 6 586.66
    -5 -5 6 536.93
    -5 -5 6 556.83
    -5 -5 6 554.78
    -5 -5 6 542.01
    -4 -5 6 1450.33
    -4 -5 6 1453.76
    4 5 -6 1357.41
    -4 -5 6 1437.74
    -4 -5 6 1464.32
    -4 -5 6 1645.62
    -4 -5 6 1364.2
    -4 -5 6 1473.3
    -3 -5 6 52.865
    -3 -5 6 48.965
    -3 -5 6 65.526
    -3 -5 6 54.165
    -3 -5 6 49.245
    3 5 -6 72.317
    -3 -5 6 71.627
    3 5 -6 54.905
    -3 -5 6 54.005
    -3 -5 6 52.135
    -2 -5 6 1592.96
    -2 -5 6 1739.55
    -2 -5 6 1617.19
    2 5 -6 1573.49
    -2 -5 6 1663.35
    -2 -5 6 1404.02
    -2 -5 6 1574.97
    2 5 -6 1595.54
    -2 -5 6 1513.11
    -2 -5 6 1646.38
    1 5 -6 -4.24
    -1 -5 6 -12.38
    1 5 -6 3.6303
    0 5 -6 1207.65
    0 -5 6 1155.51
    -1 5 -6 23.902
    1 -5 6 27.463
    2 -5 6 1299.06
    -2 5 -6 1482.51
    2 -5 6 1227.89
    -2 5 -6 1444.81
    -2 5 -6 1415.19
    3 -5 6 162.81
    -3 5 -6 120.34
    -3 5 -6 183.39
    3 -5 6 170.18
    -3 5 -6 167.25
    3 -5 6 166.66
    -3 5 -6 159.41
    -4 5 -6 752.04
    -4 5 -6 713.55
    -4 5 -6 777.87
    -4 5 -6 753.47
    4 -5 6 749.22
    -4 5 -6 756.36
    4 -5 6 712.74
    -5 5 -6 1285.85
    -5 5 -6 1258.29
    -5 5 -6 1156.24
    -5 5 -6 1206.63
    -6 5 -6 124.81
    -6 5 -6 67.496
    6 -5 6 92.329
    -6 5 -6 113.38
    7 -5 6 932.61
    -7 5 -6 865.92
    -7 5 -6 951.31
    -7 5 -6 717.2
    8 -5 6 19.492
    -8 5 -6 7.431
    -8 5 -6 6.8706
    -8 5 -6 8.6708
    -8 -4 6 56.145
    -8 -4 6 62.416
    -7 -4 6 653.21
    -7 -4 6 623.03
    -7 -4 6 587.96
    -6 -4 6 921.15
    -6 -4 6 960.92
    -6 -4 6 921.94
    -6 -4 6 910
    -5 -4 6 306.8
    -5 -4 6 284.99
    -5 -4 6 306.85
    -5 -4 6 270.73
    -5 -4 6 332.71
    -5 -4 6 293.13
    -4 -4 6 1767.24
    -4 -4 6 1642.32
    -4 -4 6 1437.35
    -4 -4 6 1598.37
    4 4 -6 1522.92
    4 4 -6 1348
    -4 -4 6 1597.69
    -4 -4 6 1373.14
    -4 -4 6 1559.42
    -3 -4 6 -25.28
    -3 -4 6 19.592
    3 4 -6 14.061
    -3 -4 6 5.1305
    -3 -4 6 14.461
    -3 -4 6 20.912
    -3 -4 6 13.441
    3 4 -6 15.211
    2 4 -6 651.12
    2 4 -6 668.17
    -2 -4 6 726.25
    1 4 -6 4.2104
    1 4 -6 7.931
    -1 -4 6 -29.29
    0 -4 6 1295
    0 4 -6 1199.04
    0 4 -6 1302.79
    1 -4 6 139.7
    -1 4 -6 185.4
    -2 4 -6 2068.65
    -2 4 -6 1806.91
    2 -4 6 2022.96
    3 -4 6 2112.19
    -3 4 -6 1939.07
    -3 4 -6 1871.84
    -4 4 -6 566.26
    -4 4 -6 668.53
    -4 4 -6 621.93
    -4 4 -6 620.46
    4 -4 6 639.03
    -4 4 -6 568.16
    -4 4 -6 563.46
    -5 4 -6 1645.25
    -5 4 -6 1640.07
    -5 4 -6 1598.64
    -5 4 -6 1687.9
    -5 4 -6 1785.99
    -5 4 -6 1760.41
    -6 4 -6 240.41
    -6 4 -6 224.03
    -6 4 -6 268.2
    -6 4 -6 224.57
    -6 4 -6 189.35
    -7 4 -6 660.9
    -7 4 -6 739.83
    7 -4 6 678.4
    -7 4 -6 691.47
    -8 4 -6 93.569
    -8 4 -6 76.727
    -8 4 -6 60.656
    -8 -3 6 235.8
    -8 -3 6 181.36
    -8 -3 6 170.01
    -7 -3 6 548.39
    -7 -3 6 496.91
    -7 -3 6 576.95
    -7 -3 6 603.29
    -6 -3 6 868.79
    -6 -3 6 768.74
    -6 -3 6 873.54
    -6 -3 6 633.89
    -6 -3 6 904.22
    -5 -3 6 333.25
    -5 -3 6 270.39
    -5 -3 6 213.76
    -5 -3 6 345.55
    -5 -3 6 328.51
    -5 -3 6 339.56
    5 3 -6 268.5
    -5 -3 6 358.88
    -4 -3 6 453.85
    -4 -3 6 501.71
    4 3 -6 411.27
    -4 -3 6 339.3
    -4 -3 6 474.56
    -4 -3 6 465.16
    -3 -3 6 92.179
    3 3 -6 271.14
    3 3 -6 292.71
    2 3 -6 709.55
    -2 -3 6 818.8
    2 3 -6 655.73
    -1 -3 6 10.251
    1 3 -6 -0.27
    1 3 -6 7.8407
    0 3 -6 2277.77
    0 3 -6 2436.78
    0 -3 6 2267.67
    -1 3 -6 840.02
    1 -3 6 659.65
    -1 3 -6 789.29
    -1 3 -6 784.78
    -2 3 -6 2074.11
    -2 3 -6 1847.15
    2 -3 6 2035.43
    3 -3 6 1460.26
    -3 3 -6 1368.91
    -3 3 -6 1171.73
    -4 3 -6 805.75
    4 -3 6 768.27
    -4 3 -6 730.11
    -4 3 -6 711.92
    -4 3 -6 740.86
    -4 3 -6 767.46
    5 -3 6 680.44
    -5 3 -6 725.23
    -5 3 -6 668.26
    -5 3 -6 640.16
    -5 3 -6 677.93
    -5 3 -6 706.59
    -5 3 -6 695.82
    -5 3 -6 742.71
    -6 3 -6 409.78
    -6 3 -6 408.49
    -6 3 -6 370.26
    -6 3 -6 371.28
    -6 3 -6 401.46
    -7 3 -6 631.96
    -7 3 -6 610.42
    -7 3 -6 569.9
    -7 3 -6 496.61
    -8 3 -6 13.461
    -8 3 -6 16.912
    -8 3 -6 17.232
    -9 3 -6 628.16
    -9 -2 6 473.15
    -8 -2 6 360.77
    -8 -2 6 354.84
    -8 -2 6 352.79
    -7 -2 6 431.91
    -7 -2 6 396.01
    -7 -2 6 350.55
    -6 -2 6 428.94
    -6 -2 6 494.75
    -6 -2 6 515.07
    -6 -2 6 445.3
    -6 -2 6 480.83
    -5 -2 6 346.04
    -5 -2 6 262.42
    -5 -2 6 327.37
    -5 -2 6 304.03
    -5 -2 6 272.9
    -5 -2 6 332.85
    5 2 -6 219.4
    -5 -2 6 330.5
    4 2 -6 737.87
    -4 -2 6 611.04
    -3 -2 6 105.19
    3 2 -6 208.11
    -2 -2 6 4702.73
    2 2 -6 3703.85
    2 2 -6 3596.2
    1 2 -6 5.1105
    1 2 -6 9.871
    -1 -2 6 -2.29
    0 2 -6 4198.77
    0 2 -6 3988.96
    0 -2 6 4316.56
    -1 2 -6 297.37
    -1 2 -6 308.32
    1 -2 6 254.93
    -1 2 -6 324.2
    -2 2 -6 844.26
    -2 2 -6 982.56
    -2 2 -6 876
    2 -2 6 959.86
    -3 2 -6 426.9
    3 -2 6 428.41
    -3 2 -6 451.69
    4 -2 6 759.69
    -4 2 -6 693.22
    -4 2 -6 794.86
    -4 2 -6 803.43
    -5 2 -6 844.81
    -5 2 -6 699.26
    -5 2 -6 878.59
    -5 2 -6 829.59
    -5 2 -6 940.48
    -5 2 -6 943.49
    -6 2 -6 273.81
    -6 2 -6 272.46
    -6 2 -6 324.66
    -6 2 -6 286.86
    -6 2 -6 311.26
    -7 2 -6 1000.41
    -7 2 -6 913.82
    -7 2 -6 1051.9
    -7 2 -6 1007.3
    -7 2 -6 773.1
    -8 2 -6 23.912
    -8 2 -6 19.922
    -9 2 -6 470.05
    -9 -1 6 168.16
    -9 -1 6 208.72
    -9 -1 6 285.53
    -8 -1 6 205.44
    -8 -1 6 208.56
    -8 -1 6 226.59
    -8 -1 6 114.45
    -8 -1 6 177.28
    -7 -1 6 277.49
    -7 -1 6 169.47
    -7 -1 6 234.15
    -7 -1 6 305.96
    -7 -1 6 295.57
    -6 -1 6 685.96
    -6 -1 6 724.58
    -6 -1 6 628.24
    -6 -1 6 616.21
    -6 -1 6 705.23
    -6 -1 6 801.91
    -5 -1 6 545.04
    -5 -1 6 492.69
    -5 -1 6 570.06
    -5 -1 6 500.69
    -5 -1 6 572.71
    5 1 -6 497.22
    -4 -1 6 2709.69
    4 1 -6 3346.92
    -3 -1 6 179.59
    3 1 -6 272.81
    -2 -1 6 3438.71
    2 1 -6 3225.31
    1 1 -6 -7.701
    -1 -1 6 -1.16
    1 1 -6 3.5003
    0 -1 6 1173.17
    0 -1 6 1122.3
    0 1 -6 1169.68
    0 1 -6 1036.8
    -1 1 -6 325.82
    -1 1 -6 363.44
    1 -1 6 287.95
    -1 1 -6 309.73
    -2 1 -6 1284.8
    2 -1 6 1211.3
    -2 1 -6 1222.93
    -2 1 -6 1268.35
    3 -1 6 1189.59
    -3 1 -6 1162.22
    -3 1 -6 984.29
    -4 1 -6 1420.12
    -4 1 -6 1191.14
    -5 1 -6 1094.73
    -5 1 -6 982.77
    -5 1 -6 1197.17
    -5 1 -6 1194.93
    -5 1 -6 1141.18
    -5 1 -6 1225.06
    -6 1 -6 111.96
    -6 1 -6 151.9
    -6 1 -6 135.71
    -6 1 -6 137.28
    -6 1 -6 134.15
    -7 1 -6 567.83
    -7 1 -6 534.82
    -7 1 -6 600.99
    -7 1 -6 572.7
    -8 1 -6 2.1502
    -8 1 -6 11.211
    -9 0 6 430.56
    -9 0 6 257.39
    -9 0 6 383.44
    -8 0 6 207.71
    -8 0 6 178.47
    -8 0 6 237.7
    -8 0 6 255.42
    -7 0 6 906.32
    -7 0 6 840.51
    -7 0 6 910.13
    -7 0 6 701.95
    -7 0 6 974.37
    -6 0 6 912.86
    -6 0 6 880.97
    -6 0 6 983.46
    -6 0 6 1073.14
    -6 0 6 945.41
    -6 0 6 906.48
    -5 0 6 555.94
    5 0 -6 693.95
    4 0 -6 1995.78
    -4 0 6 1913.64
    3 0 -6 112.21
    -3 0 6 67.346
    2 0 -6 1278.31
    -2 0 6 1460.41
    -1 0 6 0.26
    -1 0 6 -8.301
    1 0 -6 3.8004
    0 0 6 1207.37
    0 0 6 1431.09
    0 0 -6 1279.39
    0 0 -6 1117.51
    -1 0 -6 250.83
    -1 0 -6 253.91
    1 0 6 282.65
    1 0 6 207.47
    -2 0 -6 1506.66
    -2 0 -6 1946.84
    -3 0 -6 1314.39
    -3 0 -6 1479.08
    -3 0 -6 1066.92
    -4 0 -6 449.84
    -4 0 -6 414.13
    -4 0 -6 413.78
    -5 0 -6 1289.42
    -5 0 -6 1295.52
    -5 0 -6 1227.55
    -6 0 -6 33.283
    -6 0 -6 36.083
    -6 0 -6 43.304
    -6 0 -6 37.744
    -7 0 -6 866.58
    -7 0 -6 679.67
    -7 0 -6 731.94
    -7 0 -6 663.73
    -8 0 -6 35.593
    -8 0 -6 34.993
    -8 0 -6 43.734
    -9 1 6 478.15
    -9 1 6 454.95
    -8 1 6 319.71
    -8 1 6 207.56
    -8 1 6 342.38
    -8 1 6 338.89
    -7 1 6 855.22
    -7 1 6 767.64
    -7 1 6 727.05
    -7 1 6 648.97
    -7 1 6 806.7
    -6 1 6 1132.85
    -6 1 6 1119.67
    -6 1 6 1095.86
    -6 1 6 1057.2
    -6 1 6 1179.18
    -6 1 6 1135.33
    -5 1 6 213.94
    4 -1 -6 922.73
    -4 1 6 848.03
    -3 1 6 128.61
    3 -1 -6 192.67
    -2 1 6 497.08
    2 -1 -6 595.58
    1 -1 -6 144.61
    -1 1 6 91.219
    -1 1 6 107.02
    0 1 6 1172.87
    0 -1 -6 1037.79
    0 -1 -6 1076.06
    -1 -1 -6 2179.66
    -1 -1 -6 1823.73
    1 1 6 2292.51
    -2 -1 -6 981.65
    2 1 6 1025.22
    -3 -1 -6 1939.43
    3 1 6 1998.3
    -3 -1 -6 1618.23
    -4 -1 -6 379.85
    -4 -1 -6 341.6
    -4 -1 -6 385.04
    4 1 6 347.71
    -4 -1 -6 402.12
    -4 -1 -6 308.71
    -5 -1 -6 897.27
    -5 -1 -6 919.41
    -5 -1 -6 979.38
    -5 -1 -6 981.31
    -5 -1 -6 847.91
    -6 -1 -6 240.23
    -6 -1 -6 229.59
    -6 -1 -6 272.6
    -6 -1 -6 225.95
    -6 -1 -6 174.97
    -7 -1 -6 1006
    -7 -1 -6 963.57
    -7 -1 -6 999.46
    -8 -1 -6 5.6605
    -8 -1 -6 8.6608
    -8 -1 -6 15.271
    -10 2 6 44.034
    -10 2 6 35.713
    -9 2 6 640.47
    -9 2 6 446.9
    -9 2 6 473.48
    -9 2 6 680.97
    -8 2 6 362.57
    -8 2 6 356.89
    -8 2 6 337.8
    -8 2 6 242.55
    -7 2 6 388.15
    -7 2 6 311.85
    -7 2 6 335.25
    -7 2 6 399.45
    -6 2 6 498.18
    -6 2 6 404.3
    -6 2 6 454.26
    -6 2 6 471.32
    -6 2 6 476.14
    -6 2 6 449.12
    -6 2 6 428.66
    -5 2 6 155.71
    -5 2 6 130.91
    -5 2 6 129.23
    -5 2 6 142.67
    -5 2 6 150
    -5 2 6 145.13
    4 -2 -6 609.27
    -4 2 6 516.51
    3 -2 -6 8.5908
    -3 2 6 16.422
    2 -2 -6 1434.54
    -2 2 6 1080.4
    1 -2 -6 346.55
    -1 2 6 484.11
    0 -2 -6 2230.67
    0 2 6 2694.5
    0 -2 -6 2248.87
    -1 -2 -6 610.86
    -1 -2 -6 472.21
    1 2 6 671.08
    -2 -2 -6 1418.46
    2 2 6 1442.09
    -2 -2 -6 1073.29
    -3 -2 -6 281.11
    -3 -2 -6 276.88
    -3 -2 -6 271.6
    -3 -2 -6 226.05
    -3 -2 -6 263.84
    3 2 6 337.21
    -3 -2 -6 281.71
    -4 -2 -6 613.84
    -4 -2 -6 574.67
    4 2 6 556.8
    -4 -2 -6 496.79
    -4 -2 -6 645.7
    -4 -2 -6 537.42
    -4 -2 -6 591.68
    -4 -2 -6 610.47
    -5 -2 -6 518.48
    -5 -2 -6 606.56
    -5 -2 -6 602.7
    -5 -2 -6 638.76
    -5 -2 -6 586.19
    -6 -2 -6 239.95
    -6 -2 -6 173.24
    -6 -2 -6 250.96
    -6 -2 -6 235.57
    -6 -2 -6 260.43
    -7 -2 -6 850.23
    -7 -2 -6 885.6
    -7 -2 -6 855.42
    -8 -2 -6 13.571
    -9 3 6 328.43
    -9 3 6 272.06
    -9 3 6 349.28
    -9 3 6 273.75
    -8 3 6 209.91
    -8 3 6 176.54
    -8 3 6 193.06
    -8 3 6 150.11
    -8 3 6 220.2
    -7 3 6 193.89
    -7 3 6 186.2
    -7 3 6 191.64
    -7 3 6 164.16
    -7 3 6 212.95
    -6 3 6 482.49
    -6 3 6 381.83
    -6 3 6 468.52
    -6 3 6 485.49
    -6 3 6 497.96
    -6 3 6 479.64
    -5 3 6 285.64
    -5 3 6 306.91
    -5 3 6 276.17
    -5 3 6 264.41
    -5 3 6 288.46
    -5 3 6 288.43
    5 -3 -6 262.79
    -4 3 6 1448.58
    3 -3 -6 4.17
    -3 3 6 -35.25
    2 -3 -6 2756.11
    -2 3 6 2274.73
    1 -3 -6 81.888
    -1 3 6 65.996
    0 -3 -6 1702.65
    0 -3 -6 1521.53
    0 3 6 2195.48
    -1 -3 -6 -0.38
    -1 -3 -6 7.5007
    1 3 6 17.102
    -2 -3 -6 1256.45
    -2 -3 -6 1123.1
    -2 -3 -6 1212.95
    2 3 6 1314.92
    -2 -3 -6 1031.04
    -2 -3 -6 1066.12
    -2 -3 -6 1180.54
    -3 -3 -6 343.82
    -3 -3 -6 268.31
    -3 -3 -6 392.94
    -3 -3 -6 339.75
    -3 -3 -6 373.97
    -3 -3 -6 330.13
    3 3 6 412.38
    -3 -3 -6 326.5
    -4 -3 -6 564.31
    -4 -3 -6 635.74
    -4 -3 -6 676.7
    -4 -3 -6 661.68
    -4 -3 -6 729.72
    -4 -3 -6 623.12
    -5 -3 -6 1166.12
    -5 -3 -6 1480.55
    -5 -3 -6 1440.76
    -5 -3 -6 1504.62
    -5 -3 -6 1482.29
    -6 -3 -6 33.663
    -6 -3 -6 25.242
    -6 -3 -6 38.034
    -6 -3 -6 21.952
    -7 -3 -6 757.72
    -7 -3 -6 796.85
    -7 -3 -6 731.64
    -9 4 6 290.59
    9 -4 -6 249.29
    -9 4 6 224.24
    -9 4 6 301.16
    -9 4 6 316.54
    -8 4 6 158.76
    -8 4 6 136.08
    -8 4 6 144.44
    -8 4 6 158.59
    -8 4 6 121.45
    -7 4 6 400.81
    -7 4 6 311.43
    -7 4 6 371.61
    -7 4 6 392.81
    -7 4 6 404.56
    -6 4 6 943.28
    -6 4 6 943.34
    -6 4 6 838.62
    6 -4 -6 763.36
    -6 4 6 737.88
    -6 4 6 901.07
    -5 4 6 187.28
    -5 4 6 109.8
    5 -4 -6 121.35
    -5 4 6 168.99
    -5 4 6 155.62
    4 -4 -6 1435.51
    -4 4 6 1664.7
    -4 4 6 1516.68
    -3 4 6 29.213
    -3 4 6 -4.28
    3 -4 -6 28.223
    -3 4 6 37.053
    -2 4 6 974.04
    2 -4 -6 1029.29
    -1 4 6 132.31
    1 -4 -6 61.996
    0 4 6 1234.2
    0 -4 -6 1026.84
    0 -4 -6 985.1
    0 -4 -6 959.75
    0 4 6 1222.45
    1 4 6 511.1
    -1 -4 -6 499.6
    -1 -4 -6 358.66
    -1 -4 -6 418.75
    -1 -4 -6 416.99
    -1 -4 -6 367.29
    -1 -4 -6 429.59
    -1 -4 -6 376.81
    2 4 6 905.8
    -2 -4 -6 820.22
    -2 -4 -6 987.06
    -2 -4 -6 947.53
    -2 -4 -6 1089.12
    -2 -4 -6 923.7
    -2 -4 -6 990.85
    -2 -4 -6 1026.52
    -2 -4 -6 973.52
    -3 -4 -6 1797.26
    -3 -4 -6 1787.3
    -3 -4 -6 1677.04
    -3 -4 -6 1898.03
    -3 -4 -6 1910.21
    -3 -4 -6 1926.33
    -4 -4 -6 357.63
    -4 -4 -6 304.36
    -4 -4 -6 265.04
    -4 -4 -6 386.16
    -4 -4 -6 366.71
    -4 -4 -6 379.48
    -5 -4 -6 1458.95
    -5 -4 -6 1418.27
    -5 -4 -6 1491.45
    -5 -4 -6 1418.4
    -5 -4 -6 1215.68
    -5 -4 -6 1226.93
    -6 -4 -6 11.421
    -6 -4 -6 2.4702
    -6 -4 -6 6.1906
    -9 5 6 314.66
    -9 5 6 398.03
    -9 5 6 342.81
    -9 5 6 403.75
    -8 5 6 179.12
    -8 5 6 95.869
    -8 5 6 144.63
    -8 5 6 175.05
    8 -5 -6 164.04
    -7 5 6 423.36
    -7 5 6 373.63
    -7 5 6 378.25
    7 -5 -6 426.84
    -7 5 6 400.81
    -6 5 6 578.17
    -6 5 6 555.23
    5 -5 -6 4.5204
    -5 5 6 6.131
    -5 5 6 5.841
    -4 5 6 331.88
    4 -5 -6 381.48
    4 -5 -6 345.04
    3 -5 -6 136.18
    -3 5 6 129.3
    3 -5 -6 119.39
    -3 5 6 -0.71
    -2 5 6 1067.7
    2 -5 -6 962.75
    2 -5 -6 1015.22
    -2 5 6 851.73
    -1 5 6 98.119
    1 -5 -6 97.379
    1 -5 -6 91.599
    -1 5 6 43.174
    1 -5 -6 78.617
    1 -5 -6 95.129
    0 5 6 2901.41
    0 -5 -6 2396.87
    0 5 6 2961.04
    0 -5 -6 2556.8
    0 -5 -6 2669.14
    0 -5 -6 2694.44
    1 5 6 686.28
    -1 -5 -6 554.67
    -1 -5 -6 525.05
    -1 -5 -6 479.69
    -1 -5 -6 568.1
    -1 -5 -6 542.44
    -2 -5 -6 1294.67
    -2 -5 -6 1335.42
    -2 -5 -6 1292.23
    -2 -5 -6 1195.41
    2 5 6 1350.11
    -2 -5 -6 1176.15
    -3 -5 -6 940.28
    -3 -5 -6 834.42
    3 5 6 864.32
    -3 -5 -6 728.76
    -3 -5 -6 888.56
    -3 -5 -6 774.08
    -3 -5 -6 864.96
    -4 -5 -6 67.476
    -4 -5 -6 76.487
    -4 -5 -6 37.934
    -4 -5 -6 74.387
    -4 -5 -6 73.637
    -5 -5 -6 324.49
    -5 -5 -6 334.63
    -5 -5 -6 293.63
    -5 -5 -6 302.57
    -6 -5 -6 6.3506
    -6 -5 -6 6.2106
    -6 -5 -6 4.0604
    8 -6 -6 280.9
    -7 6 6 52.815
    -7 6 6 66.466
    7 -6 -6 85.808
    -6 6 6 452.36
    -6 6 6 401.09
    6 -6 -6 469.1
    -5 6 6 -5.581
    5 -6 -6 1.1001
    -5 6 6 0.13
    5 -6 -6 1.4201
    4 -6 -6 1092.17
    4 -6 -6 1022.22
    -4 6 6 1090.19
    3 -6 -6 52.175
    3 -6 -6 42.384
    -3 6 6 44.784
    -2 6 6 2617.64
    2 -6 -6 2919.24
    2 -6 -6 2996.52
    1 -6 -6 3.5903
    1 -6 -6 14.051
    1 -6 -6 5.2805
    -1 6 6 -1.72
    0 -6 -6 1789.32
    0 -6 -6 1820.62
    0 -6 -6 1729.19
    0 6 6 1853.66
    -1 -6 -6 244.47
    -1 -6 -6 246.51
    1 6 6 310.4
    -1 -6 -6 259.54
    -1 -6 -6 246.1
    -2 -6 -6 267.09
    -2 -6 -6 301.18
    -2 -6 -6 297.78
    2 6 6 403.35
    -2 -6 -6 319.64
    -2 -6 -6 313.88
    -2 -6 -6 280.14
    -3 -6 -6 341.51
    -3 -6 -6 292.41
    -3 -6 -6 327.66
    -3 -6 -6 381.01
    -3 -6 -6 351.25
    -4 -6 -6 84.538
    -4 -6 -6 70.927
    -4 -6 -6 81.858
    -4 -6 -6 80.408
    -5 -6 -6 302.55
    -5 -6 -6 306.45
    -5 -6 -6 296.46
    -5 -6 -6 318.27
    7 -7 -6 76.267
    -7 7 6 48.695
    7 -7 -6 78.277
    -6 7 6 421.92
    6 -7 -6 515.12
    6 -7 -6 553.96
    -5 7 6 141.19
    5 -7 -6 151.66
    4 -7 -6 1402.82
    -4 7 6 1258.82
    4 -7 -6 1354.74
    3 -7 -6 45.394
    -3 7 6 45.834
    3 -7 -6 42.644
    2 -7 -6 2027.96
    2 -7 -6 1900.29
    -2 7 6 1798.87
    1 -7 -6 222.28
    1 -7 -6 216.23
    -1 7 6 211.66
    0 -7 -6 660.63
    0 -7 -6 709.76
    0 -7 -6 632.89
    0 7 6 689.32
    -1 -7 -6 375.85
    -1 -7 -6 355.67
    -1 -7 -6 324.91
    -2 -7 -6 252.58
    -2 -7 -6 285.44
    -2 -7 -6 248.15
    -2 -7 -6 237.81
    -3 -7 -6 222.77
    -3 -7 -6 227.81
    -3 -7 -6 218.18
    -3 -7 -6 237.41
    -3 -7 -6 260.97
    -4 -7 -6 164.38
    -4 -7 -6 164.24
    -6 8 6 399.57
    6 -8 -6 469.16
    -5 8 6 91.349
    5 -8 -6 81.268
    4 -8 -6 1260.03
    -4 8 6 1100.09
    4 -8 -6 1304.06
    3 -8 -6 15.481
    3 -8 -6 26.132
    -3 8 6 24.842
    2 -8 -6 780.26
    -2 8 6 707.05
    2 -8 -6 885.09
    1 -8 -6 145.61
    1 -8 -6 133.04
    0 8 6 405.5
    0 -8 -6 426.77
    -1 -8 -6 159.58
    -1 -8 -6 140.02
    -2 -8 -6 360.73
    -2 -8 -6 372.73
    4 -9 -6 845.85
    3 -9 -6 1.2001
    2 -9 -6 357.43
    2 -9 -6 345.46
    1 -9 -6 17.172
    0 -9 -6 383.09
    0 10 -7 450.53
    0 -10 7 454.31
    1 -10 7 8.0808
    -1 10 -7 7.0607
    2 -10 7 470.48
    -3 -9 7 26.923
    -3 -9 7 25.852
    -3 -9 7 18.902
    3 9 -7 28.813
    2 9 -7 421.58
    -2 -9 7 404.93
    -2 -9 7 413.55
    -2 -9 7 472.09
    -1 -9 7 2.9103
    -1 -9 7 8.3208
    1 9 -7 7.8307
    0 -9 7 657.48
    0 9 -7 685.98
    0 9 -7 673.4
    -1 9 -7 36.173
    -1 9 -7 20.882
    1 -9 7 26.282
    2 -9 7 788.09
    -2 9 -7 850.6
    -2 9 -7 838.65
    2 -9 7 998.64
    -3 9 -7 446.41
    -3 9 -7 447.19
    3 -9 7 472.5
    3 -9 7 414.24
    4 -9 7 310.06
    -4 9 -7 281.77
    4 -9 7 288.5
    -5 9 -7 372.81
    5 -9 7 401.43
    -5 -8 7 122.11
    -5 -8 7 124.25
    -4 -8 7 408.96
    -4 -8 7 484.35
    -4 -8 7 409.05
    -4 -8 7 427.27
    -4 -8 7 393.67
    4 8 -7 419.15
    3 8 -7 134.14
    -3 -8 7 131.75
    -3 -8 7 116.45
    -3 -8 7 140.4
    -3 -8 7 119.42
    -3 -8 7 105.24
    -2 -8 7 734.24
    -2 -8 7 797.7
    2 8 -7 805.01
    -2 -8 7 831.75
    -1 -8 7 118.13
    -1 -8 7 117.08
    1 8 -7 111.84
    1 8 -7 104.43
    -1 -8 7 86.988
    0 -8 7 1202.27
    0 -8 7 1103.71
    0 -8 7 1097.37
    0 8 -7 1237.53
    0 8 -7 1239.07
    0 -8 7 1381.84
    -1 8 -7 103.07
    -1 8 -7 97.429
    1 -8 7 90.078
    1 -8 7 104.44
    -1 8 -7 78.807
    -2 8 -7 817.63
    -2 8 -7 875.23
    2 -8 7 915.4
    -2 8 -7 924.44
    2 -8 7 966.79
    -3 8 -7 460.79
    3 -8 7 467.98
    -3 8 -7 461.18
    -3 8 -7 446.92
    3 -8 7 473.14
    -4 8 -7 444.45
    4 -8 7 406.53
    -4 8 -7 445.24
    4 -8 7 433.16
    5 -8 7 131.85
    -5 8 -7 115.71
    6 -8 7 264.69
    -6 8 -7 264.08
    -6 -7 7 233.26
    -6 -7 7 210.38
    -6 -7 7 224.4
    -6 -7 7 227.08
    -5 -7 7 276.68
    -5 -7 7 316.12
    -5 -7 7 286.85
    -5 -7 7 229.74
    -5 -7 7 283.29
    4 7 -7 490.93
    -4 -7 7 493.71
    -4 -7 7 443.55
    -4 -7 7 468.43
    -4 -7 7 475.04
    -4 -7 7 559.02
    -3 -7 7 336.18
    -3 -7 7 326.52
    -3 -7 7 311.14
    -3 -7 7 324.49
    -3 -7 7 311.06
    3 7 -7 298.19
    2 7 -7 1305.3
    -2 -7 7 1215.11
    2 7 -7 1226.03
    -2 -7 7 1277.51
    -2 -7 7 1263.03
    -2 -7 7 1316.12
    -2 -7 7 1248.83
    -2 -7 7 1305.73
    1 7 -7 -2.83
    1 7 -7 1.3001
    -1 -7 7 4.5004
    -1 -7 7 -8.091
    -1 -7 7 0.6301
    -1 -7 7 1.8002
    0 7 -7 1423.1
    0 7 -7 1358.7
    0 -7 7 1198.62
    0 -7 7 1365.9
    0 7 -7 1384.49
    0 -7 7 1422.38
    1 -7 7 396.36
    1 -7 7 403.07
    -1 7 -7 400.38
    -1 7 -7 394.35
    -1 7 -7 383.48
    -2 7 -7 616.43
    2 -7 7 629.4
    2 -7 7 608.85
    -2 7 -7 578.29
    -2 7 -7 587.93
    -3 7 -7 191.76
    3 -7 7 193.33
    -3 7 -7 195.81
    -3 7 -7 196.74
    3 -7 7 185.92
    4 -7 7 400.28
    4 -7 7 349.11
    -4 7 -7 371.68
    -4 7 -7 363.28
    -4 7 -7 349.28
    5 -7 7 229.09
    -5 7 -7 247.55
    -5 7 -7 284.18
    6 -7 7 121.2
    -6 7 -7 153.53
    7 -7 7 676.75
    7 -7 7 668.46
    -7 7 -7 684.39
    -7 -6 7 203.82
    -7 -6 7 190.68
    -7 -6 7 219.38
    -6 -6 7 254.27
    -6 -6 7 260.74
    -6 -6 7 252.65
    -6 -6 7 255.15
    -6 -6 7 269.29
    -5 -6 7 381.67
    -5 -6 7 282.5
    -5 -6 7 299.81
    -5 -6 7 333.99
    -5 -6 7 313.95
    -4 -6 7 1182.72
    -4 -6 7 1323.78
    4 6 -7 1150.47
    -4 -6 7 1178.62
    -4 -6 7 1247.04
    -4 -6 7 1206.01
    -4 -6 7 1160.77
    -3 -6 7 164.73
    3 6 -7 168.84
    -3 -6 7 167.97
    -3 -6 7 155.4
    -3 -6 7 166.96
    -3 -6 7 162.5
    -3 -6 7 114.92
    -3 -6 7 181.68
    -2 -6 7 1581.49
    -2 -6 7 1510.39
    -2 -6 7 1561.9
    -2 -6 7 1742.22
    -2 -6 7 1410.65
    -2 -6 7 1513.59
    2 6 -7 1542.23
    1 6 -7 18.692
    1 6 -7 19.072
    -1 -6 7 18.742
    -1 -6 7 16.672
    -1 -6 7 23.342
    -1 -6 7 17.152
    0 -6 7 529.02
    0 -6 7 479.64
    0 -6 7 549.89
    0 -6 7 462.48
    0 6 -7 545.29
    0 6 -7 556.9
    1 -6 7 203.07
    1 -6 7 225.86
    -1 6 -7 225.37
    -1 6 -7 230.62
    -1 6 -7 211.08
    1 -6 7 250.38
    2 -6 7 374.39
    -2 6 -7 359.91
    -2 6 -7 346.42
    -2 6 -7 359.52
    2 -6 7 348.31
    -3 6 -7 346.91
    3 -6 7 348.13
    -3 6 -7 349.77
    3 -6 7 305.05
    -3 6 -7 372.58
    -4 6 -7 488.39
    -4 6 -7 452.87
    -4 6 -7 396.24
    4 -6 7 409.62
    -4 6 -7 432.17
    -5 6 -7 637.95
    -5 6 -7 723.54
    -5 6 -7 606.74
    5 -6 7 669.46
    -5 6 -7 702.67
    -6 6 -7 145.45
    -6 6 -7 97.109
    6 -6 7 124.43
    7 -6 7 528.66
    -7 6 -7 586.82
    -7 -5 7 478.86
    -7 -5 7 344.86
    -7 -5 7 459.7
    -7 -5 7 441.35
    -6 -5 7 518.25
    -6 -5 7 585.73
    -6 -5 7 560.41
    -6 -5 7 499.17
    -6 -5 7 564.07
    -5 -5 7 681.8
    -5 -5 7 623.97
    -5 -5 7 651.04
    -5 -5 7 641.16
    -5 -5 7 619.07
    -5 -5 7 720.39
    -4 -5 7 1133.17
    -4 -5 7 1331.8
    -4 -5 7 1335.36
    -4 -5 7 1366.75
    -4 -5 7 1384.46
    -4 -5 7 1376.98
    -3 -5 7 66.036
    -3 -5 7 103.23
    -3 -5 7 81.078
    -3 -5 7 111.04
    -3 -5 7 76.867
    -3 -5 7 82.848
    3 5 -7 92.779
    -3 -5 7 91.409
    -2 -5 7 775.4
    -2 -5 7 823.24
    -2 -5 7 782.14
    -2 -5 7 857.58
    -2 -5 7 1020.59
    -2 -5 7 786.84
    -2 -5 7 693.55
    2 5 -7 803.97
    -2 -5 7 815.51
    2 5 -7 753.43
    1 5 -7 23.772
    -1 -5 7 17.392
    -1 -5 7 24.382
    -1 -5 7 26.232
    -1 -5 7 22.482
    -1 -5 7 20.052
    1 5 -7 19.842
    -1 -5 7 17.622
    1 5 -7 31.873
    0 -5 7 1002.76
    0 5 -7 958.25
    0 -5 7 875.82
    0 -5 7 970.21
    0 5 -7 932.71
    0 -5 7 924.41
    1 -5 7 50.065
    -1 5 -7 54.055
    -1 5 -7 52.675
    1 -5 7 49.955
    1 -5 7 24.942
    -1 5 -7 54.595
    -2 5 -7 1695.82
    2 -5 7 1627.77
    -2 5 -7 1542.63
    2 -5 7 1392.94
    2 -5 7 1459.79
    -2 5 -7 1587.23
    -3 5 -7 261.07
    3 -5 7 237.32
    -3 5 -7 250.64
    -3 5 -7 270.67
    3 -5 7 226.15
    -3 5 -7 287.94
    -4 5 -7 551.41
    -4 5 -7 551.36
    -4 5 -7 584.06
    4 -5 7 554.87
    -5 5 -7 492.14
    5 -5 7 444.76
    -5 5 -7 542.19
    -5 5 -7 488.63
    -6 5 -7 32.773
    -6 5 -7 6.041
    -6 5 -7 62.456
    -6 5 -7 83.908
    6 -5 7 61.306
    7 -5 7 285.15
    -7 5 -7 212.16
    -7 5 -7 205.85
    -8 5 -7 -1.13
    -8 5 -7 8.1708
    -8 -4 7 107.34
    -8 -4 7 66.326
    -8 -4 7 109.59
    -7 -4 7 410.89
    -7 -4 7 542.54
    -7 -4 7 559.27
    -7 -4 7 662.4
    -6 -4 7 755.91
    -6 -4 7 637.54
    -6 -4 7 687.31
    -6 -4 7 687.12
    -6 -4 7 619.02
    -6 -4 7 697.04
    -5 -4 7 208.09
    -5 -4 7 220.11
    -5 -4 7 211.03
    -5 -4 7 211.86
    -5 -4 7 215.99
    -5 -4 7 208.38
    -4 -4 7 968.26
    -4 -4 7 846.09
    -4 -4 7 872.28
    -4 -4 7 834.63
    -4 -4 7 938.62
    -3 -4 7 5.881
    3 4 -7 24.802
    -3 -4 7 16.012
    3 4 -7 17.672
    -3 -4 7 18.962
    -3 -4 7 16.342
    -3 -4 7 11.531
    -3 -4 7 15.301
    -3 -4 7 17.952
    -2 -4 7 1782.73
    2 4 -7 1456.46
    2 4 -7 1448.01
    1 4 -7 10.931
    -1 -4 7 -17.02
    1 4 -7 14.581
    0 4 -7 2557
    0 -4 7 2631.88
    0 4 -7 2579.68
    1 -4 7 121.09
    -1 4 -7 141.51
    2 -4 7 908.09
    -2 4 -7 1331.9
    -3 4 -7 508.01
    3 -4 7 460.06
    -3 4 -7 498.11
    3 -4 7 470.63
    -3 4 -7 404.88
    -3 4 -7 548.87
    -4 4 -7 186.79
    -4 4 -7 241.66
    -4 4 -7 235.81
    -4 4 -7 283.12
    4 -4 7 258.58
    4 -4 7 201.65
    -4 4 -7 197.44
    -5 4 -7 843.4
    -5 4 -7 848.8
    -5 4 -7 675.53
    -5 4 -7 882.68
    -5 4 -7 868.29
    5 -4 7 786.82
    6 -4 7 139.72
    -6 4 -7 79.447
    -6 4 -7 177.22
    -6 4 -7 187.51
    -6 4 -7 174.14
    -6 4 -7 150.4
    -7 4 -7 488.21
    -7 4 -7 666.53
    -8 4 -7 24.832
    -8 4 -7 33.223
    -8 4 -7 28.023
    -8 -3 7 109.78
    -8 -3 7 182.39
    -8 -3 7 206.84
    -7 -3 7 294.85
    -7 -3 7 281.23
    -7 -3 7 308.07
    -7 -3 7 295.25
    -7 -3 7 276.16
    -6 -3 7 597.36
    -6 -3 7 487.15
    -6 -3 7 462.56
    -6 -3 7 498.43
    -6 -3 7 531.36
    -5 -3 7 52.705
    -5 -3 7 108.63
    -5 -3 7 89.878
    -5 -3 7 108.45
    -5 -3 7 87.818
    -5 -3 7 85.998
    -4 -3 7 925.41
    -4 -3 7 850.81
    4 3 -7 818.76
    -4 -3 7 1007.71
    -4 -3 7 973.47
    -4 -3 7 945.26
    -3 -3 7 45.564
    3 3 -7 51.405
    2 3 -7 2644.88
    2 3 -7 2730.38
    -2 -3 7 3392.23
    1 3 -7 10.391
    1 3 -7 8.1708
    -1 -3 7 11.581
    0 3 -7 2259.63
    0 -3 7 2484.52
    0 3 -7 2208.01
    1 -3 7 506.38
    -1 3 -7 442.03
    -1 3 -7 472.64
    -2 3 -7 540.06
    2 -3 7 372.46
    3 -3 7 782.1
    -3 3 -7 870.86
    -3 3 -7 901.64
    -4 3 -7 439.5
    -4 3 -7 490.26
    -4 3 -7 449.64
    -4 3 -7 486.11
    -4 3 -7 556.09
    -4 3 -7 605.26
    4 -3 7 425.51
    4 -3 7 526.01
    -5 3 -7 1221.39
    -5 3 -7 1132
    -5 3 -7 1203.68
    -5 3 -7 995.78
    -5 3 -7 1132.98
    -6 3 -7 457.21
    -6 3 -7 395.77
    -6 3 -7 459.75
    -6 3 -7 394.16
    -6 3 -7 495.32
    -7 3 -7 1312.63
    -7 3 -7 1477.65
    -8 3 -7 19.092
    -8 -2 7 271.79
    -8 -2 7 253.85
    -8 -2 7 149.42
    -8 -2 7 234.38
    -7 -2 7 305.45
    -7 -2 7 315.1
    -7 -2 7 262.25
    -7 -2 7 343.1
    -7 -2 7 345.15
    -6 -2 7 523.11
    -6 -2 7 540.71
    -6 -2 7 494.03
    -6 -2 7 534.8
    -6 -2 7 560.97
    -6 -2 7 517.86
    -5 -2 7 730.43
    5 2 -7 646.27
    -5 -2 7 414.17
    -5 -2 7 675.88
    -5 -2 7 598.75
    -5 -2 7 730.92
    -5 -2 7 710.18
    -5 -2 7 616.61
    4 2 -7 1593.79
    -4 -2 7 1824.21
    3 2 -7 182.54
    -3 -2 7 211.94
    -2 -2 7 3246.98
    2 2 -7 2622.05
    2 2 -7 2487.18
    1 2 -7 39.704
    1 2 -7 63.186
    0 2 -7 1431.72
    0 2 -7 1400.98
    0 -2 7 1612.79
    -1 2 -7 197.93
    1 -2 7 183.75
    -1 2 -7 207.09
    -2 2 -7 1336.09
    -2 2 -7 1159.8
    -3 2 -7 517.66
    -3 2 -7 488.21
    3 -2 7 458.04
    -4 2 -7 900.33
    -4 2 -7 965.48
    -4 2 -7 779.34
    -4 2 -7 954.66
    -4 2 -7 925.24
    -4 2 -7 977.2
    -4 2 -7 1031.9
    -5 2 -7 1019.89
    -5 2 -7 901.1
    -5 2 -7 994.88
    -5 2 -7 948.23
    -5 2 -7 1060.17
    -6 2 -7 55.405
    -6 2 -7 42.044
    -6 2 -7 53.565
    -6 2 -7 33.773
    -6 2 -7 42.904
    -7 2 -7 772.27
    -7 2 -7 872.18
    -8 2 -7 35.423
    -8 2 -7 42.064
    -9 -1 7 342.58
    -9 -1 7 285.04
    -8 -1 7 188.32
    -8 -1 7 206.45
    -8 -1 7 173.02
    -8 -1 7 192.68
    -8 -1 7 193.42
    -7 -1 7 815.72
    -7 -1 7 783.49
    -7 -1 7 749.94
    -7 -1 7 832.8
    -7 -1 7 803.9
    -6 -1 7 478.75
    -6 -1 7 511.28
    -6 -1 7 562.77
    -6 -1 7 515.04
    -6 -1 7 396.6
    -6 -1 7 501.31
    -5 -1 7 298.22
    -5 -1 7 452.78
    5 1 -7 298.79
    -5 -1 7 438.12
    -5 -1 7 393
    -5 -1 7 377.17
    -5 -1 7 464.82
    -5 -1 7 270.82
    -4 -1 7 1608.96
    4 1 -7 2074.72
    3 1 -7 23.462
    -3 -1 7 40.164
    -2 -1 7 3412.49
    2 1 -7 2701.79
    -1 -1 7 61.866
    1 1 -7 73.517
    1 1 -7 74.237
    0 -1 7 1636.71
    0 1 -7 1602.5
    0 1 -7 1740.56
    1 -1 7 48.535
    -1 1 -7 50.815
    -1 1 -7 55.075
    -2 1 -7 1553.92
    2 -1 7 1238.95
    -2 1 -7 1767.58
    -2 1 -7 1581.79
    -3 1 -7 748.36
    -3 1 -7 882.85
    -4 1 -7 311.52
    -4 1 -7 370.62
    -4 1 -7 460.14
    -4 1 -7 344.99
    -4 1 -7 379.66
    -4 1 -7 421.96
    -4 1 -7 323.03
    -5 1 -7 1278.06
    -5 1 -7 958.88
    -5 1 -7 1234.45
    -6 1 -7 24.662
    -6 1 -7 6.4506
    -6 1 -7 4.5404
    -6 1 -7 2.2802
    -6 1 -7 2.99
    -7 1 -7 624.5
    -7 1 -7 602.42
    -7 1 -7 649.32
    -8 1 -7 0.06
    -8 1 -7 -0.09
    -8 1 -7 14.231
    -9 0 7 610.22
    -9 0 7 470.41
    -9 0 7 611.55
    -8 0 7 136.44
    -8 0 7 157.42
    -8 0 7 160.62
    -8 0 7 150.13
    -8 0 7 127.02
    -7 0 7 828.96
    -7 0 7 944.38
    -7 0 7 788.28
    -7 0 7 884.24
    -7 0 7 860.8
    -6 0 7 1120.03
    -6 0 7 1140.29
    -6 0 7 1010.38
    -6 0 7 906.65
    -6 0 7 1038.35
    5 0 -7 110.63
    -5 0 7 61.836
    -5 0 7 68.316
    -5 0 7 85.738
    -5 0 7 89.918
    -5 0 7 103.78
    -5 0 7 58.125
    -5 0 7 126.76
    4 0 -7 1577.35
    -4 0 7 1382.94
    3 0 -7 16.222
    -3 0 7 -9.881
    -2 0 7 2078.35
    2 0 -7 1987.65
    1 0 -7 5.6805
    -1 0 7 7.681
    0 0 -7 3077.38
    0 0 7 3265.47
    0 0 -7 3234.31
    0 0 7 3609.56
    1 0 7 439.2
    -1 0 -7 421.85
    -1 0 -7 399.92
    -2 0 -7 1944.33
    2 0 7 2177.41
    -2 0 -7 2030.22
    -3 0 -7 921.95
    3 0 7 981.29
    -4 0 -7 170.63
    -4 0 -7 163.38
    -4 0 -7 182.5
    4 0 7 164.55
    -4 0 -7 148.19
    -4 0 -7 125.45
    -5 0 -7 564.4
    -5 0 -7 551.63
    -5 0 -7 544.03
    -5 0 -7 517.82
    -6 0 -7 30.263
    -6 0 -7 30.963
    -6 0 -7 19.412
    -6 0 -7 60.496
    -6 0 -7 31.133
    -7 0 -7 632.83
    -7 0 -7 685.86
    -7 0 -7 710.3
    -8 0 -7 42.254
    -8 0 -7 49.285
    -8 0 -7 35.243
    -9 1 7 905.63
    -9 1 7 1015.25
    -9 1 7 1057.18
    -8 1 7 264.86
    -8 1 7 304.84
    -8 1 7 296.7
    -8 1 7 235.33
    -7 1 7 567.22
    -7 1 7 516.43
    -7 1 7 627.38
    -7 1 7 642.44
    -7 1 7 629.43
    -6 1 7 862.45
    -6 1 7 904.1
    -6 1 7 666.82
    -6 1 7 813.5
    -6 1 7 880.41
    -5 1 7 58.726
    -5 1 7 114.87
    -5 1 7 126.72
    -5 1 7 52.665
    -5 1 7 84.758
    -5 1 7 89.028
    -4 1 7 1090.26
    4 -1 -7 1527.58
    3 -1 -7 128.89
    -3 1 7 70.187
    2 -1 -7 2987.48
    -2 1 7 2824.49
    -1 1 7 4.77
    1 -1 -7 -2.26
    -1 1 7 10.511
    0 -1 -7 2693.95
    0 -1 -7 2789.15
    0 1 7 3003.72
    -1 -1 -7 598.99
    -1 -1 -7 525.55
    1 1 7 604.47
    2 1 7 418.91
    -2 -1 -7 360.65
    -2 -1 -7 422.84
    -3 -1 -7 841.29
    -3 -1 -7 781.95
    -3 -1 -7 817.17
    3 1 7 688.74
    -3 -1 -7 787.04
    -3 -1 -7 791.3
    -3 -1 -7 571.58
    -4 -1 -7 37.454
    -4 -1 -7 48.055
    -4 -1 -7 55.595
    -4 -1 -7 42.424
    -4 -1 -7 42.364
    -5 -1 -7 965.36
    -5 -1 -7 1021.9
    -5 -1 -7 782.76
    -5 -1 -7 990.98
    -5 -1 -7 999.71
    -6 -1 -7 189.77
    -6 -1 -7 210.89
    -6 -1 -7 212.2
    -6 -1 -7 185.47
    -6 -1 -7 222.57
    -7 -1 -7 1306.03
    -7 -1 -7 1322.61
    -7 -1 -7 1268.25
    -8 -1 -7 22.372
    -9 2 7 548.14
    -9 2 7 517.64
    -9 2 7 530.18
    -8 2 7 454.46
    -8 2 7 415.54
    -8 2 7 440.42
    -7 2 7 126.25
    -7 2 7 87.318
    -7 2 7 131.27
    -7 2 7 128.96
    -7 2 7 116.46
    -6 2 7 726.75
    -6 2 7 623.83
    -6 2 7 678.3
    -6 2 7 774.05
    -6 2 7 704.32
    -6 2 7 510.27
    -5 2 7 240.14
    -5 2 7 239.94
    -5 2 7 257.54
    -5 2 7 215.94
    -5 2 7 110.77
    -5 2 7 246.24
    4 -2 -7 1359.13
    -4 2 7 1269.49
    -3 2 7 65.106
    3 -2 -7 55.565
    2 -2 -7 2122.01
    -1 2 7 870.21
    1 -2 -7 630.73
    0 2 7 618.59
    0 -2 -7 569.08
    -1 -2 -7 945.9
    1 2 7 965.81
    -1 -2 -7 833.33
    -2 -2 -7 217.2
    -2 -2 -7 232.1
    -2 -2 -7 200.68
    -2 -2 -7 262.28
    -2 -2 -7 228.22
    2 2 7 226.53
    3 2 7 566.34
    -3 -2 -7 576.99
    -3 -2 -7 365.82
    -3 -2 -7 629.84
    -3 -2 -7 552.32
    -3 -2 -7 526.43
    -3 -2 -7 450.18
    -3 -2 -7 620.19
    -4 -2 -7 514.28
    -4 -2 -7 483.84
    -4 -2 -7 426.9
    -4 -2 -7 538.14
    -4 -2 -7 570.77
    -5 -2 -7 1139.31
    -5 -2 -7 995.64
    -5 -2 -7 1154.95
    -5 -2 -7 1096.32
    -5 -2 -7 1104.06
    -6 -2 -7 135.87
    -6 -2 -7 142.48
    -6 -2 -7 120.53
    -6 -2 -7 137.84
    -6 -2 -7 121.11
    -7 -2 -7 930.97
    -7 -2 -7 874.49
    -7 -2 -7 894.52
    -7 -2 -7 879.87
    -9 3 7 184.68
    -9 3 7 169.2
    -9 3 7 235.16
    -9 3 7 204.77
    -8 3 7 317.26
    -8 3 7 234.4
    -8 3 7 369.31
    -8 3 7 345.2
    -8 3 7 392.25
    -7 3 7 254.39
    -7 3 7 272.63
    -7 3 7 224.53
    -7 3 7 309.22
    -7 3 7 172.37
    7 -3 -7 268.19
    -6 3 7 928.58
    -6 3 7 1077.19
    -6 3 7 1022.56
    -6 3 7 907.64
    -6 3 7 994.98
    -5 3 7 457.06
    -5 3 7 455.65
    -5 3 7 400.25
    -5 3 7 472.46
    -5 3 7 437
    -5 3 7 451.47
    5 -3 -7 327.21
    -4 3 7 1831.28
    -4 3 7 1782.65
    -4 3 7 1314.53
    -4 3 7 1615.97
    3 -3 -7 23.222
    -2 3 7 1192.54
    2 -3 -7 1210.26
    1 -3 -7 258.21
    -1 3 7 231.58
    0 3 7 751.77
    0 -3 -7 768.96
    -1 -3 -7 106.9
    -1 -3 -7 107.43
    1 3 7 126.4
    -1 -3 -7 101.96
    -1 -3 -7 114.78
    -1 -3 -7 91.859
    -2 -3 -7 919.66
    -2 -3 -7 877.3
    -2 -3 -7 779.16
    2 3 7 812.32
    -2 -3 -7 628.43
    -2 -3 -7 1015.98
    -2 -3 -7 918.3
    -2 -3 -7 915.54
    -3 -3 -7 325.68
    -3 -3 -7 380.13
    -3 -3 -7 368.53
    -3 -3 -7 373.29
    -3 -3 -7 353.41
    -3 -3 -7 318.38
    -4 -3 -7 610.48
    -4 -3 -7 489.67
    -4 -3 -7 602.35
    -4 -3 -7 603.55
    -4 -3 -7 491.69
    -4 -3 -7 617.94
    -5 -3 -7 755.22
    -5 -3 -7 791.77
    -5 -3 -7 806.73
    -5 -3 -7 759.51
    -5 -3 -7 809.08
    -5 -3 -7 803.58
    -6 -3 -7 7.7807
    -6 -3 -7 7.6507
    -6 -3 -7 14.881
    -6 -3 -7 4.9105
    -7 -3 -7 493.82
    -7 -3 -7 492.12
    -9 4 7 272.97
    9 -4 -7 355.27
    -9 4 7 384.98
    -9 4 7 399.8
    -8 4 7 352.28
    -8 4 7 360.59
    -8 4 7 356.8
    -8 4 7 262.25
    -7 4 7 916.82
    -7 4 7 811.85
    -7 4 7 902.84
    -7 4 7 894.58
    -6 4 7 1100.3
    -6 4 7 1080.94
    -6 4 7 1004.39
    6 -4 -7 1093.32
    -6 4 7 1080.5
    -5 4 7 309.52
    -5 4 7 338.5
    -5 4 7 356.84
    5 -4 -7 350.31
    -5 4 7 376.71
    4 -4 -7 1059.2
    -4 4 7 1078.46
    3 -4 -7 25.012
    -3 4 7 27.133
    -3 4 7 26.953
    2 -4 -7 619.93
    -2 4 7 614.21
    2 -4 -7 638.67
    2 -4 -7 662.05
    -2 4 7 733.44
    2 -4 -7 612.76
    1 -4 -7 39.244
    1 -4 -7 15.631
    -1 4 7 -8.011
    -1 4 7 20.592
    1 -4 -7 26.372
    0 4 7 1138.7
    0 -4 -7 907.09
    0 -4 -7 1106.02
    0 4 7 1097.27
    0 -4 -7 959.61
    -1 -4 -7 216.21
    -1 -4 -7 241.05
    -1 -4 -7 203.76
    1 4 7 255.38
    -1 -4 -7 164.76
    -1 -4 -7 161.12
    -1 -4 -7 188.75
    -1 -4 -7 219.23
    -2 -4 -7 901.2
    -2 -4 -7 781.03
    -2 -4 -7 928.07
    -2 -4 -7 962.34
    -2 -4 -7 871.17
    -2 -4 -7 874.1
    -2 -4 -7 914.07
    -3 -4 -7 1337.32
    -3 -4 -7 1406.44
    -3 -4 -7 1308.54
    -3 -4 -7 1422.75
    -3 -4 -7 1418.23
    -3 -4 -7 1368.78
    -4 -4 -7 174.18
    -4 -4 -7 179.07
    -4 -4 -7 178.11
    -4 -4 -7 165.37
    -4 -4 -7 169.44
    -4 -4 -7 172.16
    -5 -4 -7 1158.85
    -5 -4 -7 1099.66
    -5 -4 -7 1138.08
    -5 -4 -7 1168.61
    -5 -4 -7 1163.79
    -6 -4 -7 22.032
    -6 -4 -7 19.132
    -6 -4 -7 22.342
    -8 5 7 356.39
    8 -5 -7 382.47
    -8 5 7 277
    -8 5 7 374.79
    -8 5 7 359.65
    -7 5 7 263.24
    7 -5 -7 341.7
    -7 5 7 309.58
    -6 5 7 596.55
    6 -5 -7 684.59
    6 -5 -7 669.93
    -5 5 7 15.601
    5 -5 -7 9.8809
    5 -5 -7 21.972
    -5 5 7 2.98
    4 -5 -7 400.67
    4 -5 -7 383.85
    3 -5 -7 16.262
    3 -5 -7 11.891
    -3 5 7 18.992
    2 -5 -7 528.53
    2 -5 -7 475.77
    -2 5 7 534.32
    2 -5 -7 568.71
    -1 5 7 345.78
    1 -5 -7 257.93
    1 -5 -7 299.3
    0 5 7 1020.74
    0 -5 -7 873.25
    0 -5 -7 949.85
    -1 -5 -7 1546.68
    -1 -5 -7 1565.43
    -1 -5 -7 1753.79
    1 5 7 1687.03
    -1 -5 -7 1621.87
    2 5 7 752.18
    -2 -5 -7 706.5
    -2 -5 -7 706.94
    -2 -5 -7 810.36
    -2 -5 -7 780.85
    -2 -5 -7 736.35
    -3 -5 -7 1340.64
    -3 -5 -7 1451.77
    -3 -5 -7 1410.01
    3 5 7 1433.52
    -3 -5 -7 1540.59
    -3 -5 -7 1405.6
    -4 -5 -7 391.79
    4 5 7 343.53
    -4 -5 -7 391.79
    -4 -5 -7 387.1
    -4 -5 -7 359.82
    -5 -5 -7 524
    -5 -5 -7 546.83
    -5 -5 -7 541.35
    -5 -5 -7 556.19
    -8 6 7 430.78
    8 -6 -7 451.73
    7 -6 -7 106.63
    -7 6 7 99.019
    -7 6 7 78.957
    6 -6 -7 395.66
    -6 6 7 301.81
    5 -6 -7 9.3309
    5 -6 -7 7.7907
    -5 6 7 -5.05
    4 -6 -7 558.7
    4 -6 -7 579.79
    -4 6 7 443.33
    -3 6 7 6.131
    3 -6 -7 9.0308
    3 -6 -7 8.6008
    2 -6 -7 1673.13
    -2 6 7 1704.09
    2 -6 -7 1706.05
    -1 6 7 342.6
    1 -6 -7 325.62
    1 -6 -7 276.11
    0 6 7 1443.7
    0 -6 -7 1461.98
    0 -6 -7 1306.27
    -1 -6 -7 458.46
    -1 -6 -7 548.55
    1 6 7 549.64
    -1 -6 -7 466.95
    -2 -6 -7 603.12
    -2 -6 -7 630.85
    -2 -6 -7 582.8
    -2 -6 -7 538.69
    2 6 7 573.13
    -2 -6 -7 582.23
    -3 -6 -7 193.74
    -3 -6 -7 192.58
    -3 -6 -7 193.08
    -3 -6 -7 197.6
    -3 -6 -7 203.3
    -4 -6 -7 227.69
    -4 -6 -7 242.84
    -4 -6 -7 227.26
    -4 -6 -7 239.49
    -7 7 7 143.97
    7 -7 -7 129.22
    6 -7 -7 558.23
    -6 7 7 498.47
    5 -7 -7 126.12
    -5 7 7 90.388
    5 -7 -7 126.39
    -4 7 7 1224.62
    4 -7 -7 1490.71
    4 -7 -7 1403.67
    3 -7 -7 8.5908
    -3 7 7 6.921
    3 -7 -7 7.2107
    2 -7 -7 1050.5
    -2 7 7 1100.99
    2 -7 -7 1119.24
    1 -7 -7 104.94
    1 -7 -7 95.289
    -1 7 7 116.6
    0 -7 -7 483.54
    0 7 7 526.23
    0 -7 -7 446.57
    -1 -7 -7 219.09
    -1 -7 -7 198.38
    -1 -7 -7 218.58
    -2 -7 -7 436.2
    -2 -7 -7 458.28
    -2 -7 -7 479.98
    -3 -7 -7 355.73
    -3 -7 -7 334.01
    6 -8 -7 522.2
    5 -8 -7 25.052
    -5 8 7 35.543
    -4 8 7 776.52
    4 -8 -7 856.78
    4 -8 -7 844.07
    3 -8 -7 72.997
    -3 8 7 86.798
    3 -8 -7 76.687
    2 -8 -7 504.43
    2 -8 -7 475.32
    -2 8 7 485.62
    1 -8 -7 208.25
    0 -8 -7 620.96
    -1 -8 -7 278.59
    -1 -8 -7 259.68
    -2 -9 8 703.53
    -2 -9 8 686.78
    2 9 -8 651.06
    2 9 -8 677.76
    1 9 -8 47.484
    -1 -9 8 25.312
    1 9 -8 38.274
    0 -9 8 934.46
    0 9 -8 896.78
    1 -9 8 35.493
    -1 9 -8 44.444
    1 -9 8 46.224
    -1 9 -8 35.003
    -2 9 -8 812.95
    2 -9 8 782.03
    -2 9 -8 790.39
    2 -9 8 842.26
    -3 9 -8 464.46
    -3 9 -8 473.69
    3 -9 8 424.76
    3 -9 8 474.43
    -4 9 -8 298.4
    4 -9 8 301.5
    4 8 -8 282.37
    -4 -8 8 321.12
    -4 -8 8 280.23
    -4 -8 8 266.59
    -4 -8 8 267.73
    -4 -8 8 256.26
    -3 -8 8 99.389
    -3 -8 8 87.578
    -3 -8 8 96.739
    -3 -8 8 79.627
    3 8 -8 96.269
    2 8 -8 876.07
    -2 -8 8 965.15
    -2 -8 8 954.6
    -2 -8 8 877.1
    1 8 -8 10.881
    -1 -8 8 8.8408
    -1 -8 8 12.561
    1 8 -8 25.062
    -1 -8 8 16.382
    -1 -8 8 15.231
    0 -8 8 1120.42
    0 -8 8 1321.26
    0 8 -8 1217.58
    0 8 -8 1159.49
    0 8 -8 1179.97
    1 -8 8 99.499
    -1 8 -8 122.45
    1 -8 8 104.61
    -1 8 -8 129.1
    -1 8 -8 112.27
    2 -8 8 470.38
    2 -8 8 440.83
    -2 8 -8 523.51
    -2 8 -8 487.98
    -2 8 -8 540.93
    -3 8 -8 224.12
    3 -8 8 221.09
    -3 8 -8 223
    3 -8 8 185.72
    4 -8 8 218.83
    -4 8 -8 211.54
    -4 8 -8 244.41
    -5 8 -8 264.8
    5 -8 8 285.73
    6 -8 8 142.64
    -6 8 -8 139.61
    -5 -7 8 188.77
    -5 -7 8 206.43
    -5 -7 8 238.76
    -5 -7 8 208.36
    -5 -7 8 192.61
    -4 -7 8 625.42
    -4 -7 8 625.44
    -4 -7 8 675.03
    -4 -7 8 656.89
    4 7 -8 692.05
    -4 -7 8 615.25
    -3 -7 8 187.78
    3 7 -8 190.76
    -3 -7 8 178.54
    -3 -7 8 187.7
    -3 -7 8 188.43
    3 7 -8 189.44
    -3 -7 8 158.41
    -3 -7 8 168.59
    -2 -7 8 1234.31
    -2 -7 8 1247.26
    2 7 -8 1279.31
    -2 -7 8 1433.25
    -2 -7 8 1246.71
    2 7 -8 1258.99
    -1 -7 8 6.731
    -1 -7 8 5.4405
    1 7 -8 12.221
    -1 -7 8 10.981
    1 7 -8 6.0906
    -1 -7 8 10.291
    0 -7 8 845.49
    0 7 -8 870.56
    0 -7 8 824.29
    0 7 -8 855.58
    1 -7 8 174.39
    -1 7 -8 211.34
    -1 7 -8 215.48
    -1 7 -8 215.6
    -1 7 -8 215.92
    1 -7 8 204.65
    -2 7 -8 802.7
    2 -7 8 737.32
    -2 7 -8 819.85
    2 -7 8 767.18
    -2 7 -8 799.68
    -3 7 -8 239.22
    3 -7 8 225.37
    -3 7 -8 243.37
    -3 7 -8 252.09
    3 -7 8 230.78
    -4 7 -8 592.94
    -4 7 -8 594.17
    -4 7 -8 632.7
    4 -7 8 656.47
    4 -7 8 669
    -5 7 -8 459.91
    5 -7 8 466.34
    5 -7 8 527.63
    -5 7 -8 446.69
    -6 7 -8 138.65
    6 -7 8 137.64
    6 -7 8 148.41
    -6 -6 8 224.11
    -6 -6 8 214.3
    -6 -6 8 219.53
    -6 -6 8 241.61
    -6 -6 8 204.85
    -5 -6 8 497.23
    -5 -6 8 536.79
    -5 -6 8 498.71
    -5 -6 8 469.38
    -5 -6 8 516.95
    -4 -6 8 1036.06
    -4 -6 8 1025.12
    -4 -6 8 1089.63
    -4 -6 8 1081
    -4 -6 8 1055.56
    -3 -6 8 17.712
    -3 -6 8 13.891
    -3 -6 8 17.822
    -3 -6 8 25.372
    3 6 -8 14.281
    -3 -6 8 19.962
    3 6 -8 18.982
    -3 -6 8 22.072
    -2 -6 8 1402.47
    -2 -6 8 1276.83
    -2 -6 8 1315.17
    -2 -6 8 1564.59
    -2 -6 8 1361.86
    2 6 -8 1309.54
    2 6 -8 1405.6
    -1 -6 8 61.006
    -1 -6 8 73.847
    -1 -6 8 58.215
    1 6 -8 55.695
    1 6 -8 71.037
    0 6 -8 1215.27
    0 -6 8 1169.7
    0 6 -8 1296.54
    0 -6 8 1154.92
    0 -6 8 1211.44
    -1 6 -8 21.372
    -1 6 -8 27.033
    1 -6 8 22.942
    1 -6 8 16.262
    -1 6 -8 30.813
    -1 6 -8 29.313
    -2 6 -8 1194
    2 -6 8 1260.55
    -2 6 -8 1321.42
    2 -6 8 1113.82
    -2 6 -8 1136.67
    2 -6 8 1258.98
    3 -6 8 289.17
    -3 6 -8 253.36
    -3 6 -8 234.43
    3 -6 8 250.96
    -3 6 -8 240.69
    -4 6 -8 282.32
    -4 6 -8 279.3
    -4 6 -8 260.09
    4 -6 8 282.81
    5 -6 8 851.84
    -5 6 -8 973.94
    -5 6 -8 931.51
    -5 6 -8 859.97
    -6 6 -8 6.4306
    6 -6 8 0.9201
    -6 6 -8 7.9207
    7 -6 8 574.09
    7 -6 8 577.72
    -7 6 -8 579.22
    -7 -5 8 551.81
    -7 -5 8 497.61
    -7 -5 8 580.49
    -7 -5 8 503.92
    -6 -5 8 443.45
    -6 -5 8 484.42
    -6 -5 8 479.75
    -6 -5 8 548.51
    -6 -5 8 474.09
    -5 -5 8 136.77
    -5 -5 8 132.75
    -5 -5 8 176.73
    -5 -5 8 149.81
    -5 -5 8 128.13
    -4 -5 8 1020.76
    -4 -5 8 1119.79
    -4 -5 8 1130.28
    -4 -5 8 1088.12
    -4 -5 8 971.03
    -4 -5 8 855.88
    -3 -5 8 12.531
    3 5 -8 20.512
    -3 -5 8 16.882
    -3 -5 8 15.801
    3 5 -8 15.941
    -3 -5 8 11.461
    -3 -5 8 9.321
    -3 -5 8 16.132
    -2 -5 8 952.95
    -2 -5 8 1010.61
    -2 -5 8 965.19
    2 5 -8 947.98
    2 5 -8 923.89
    -2 -5 8 1101.12
    -2 -5 8 898.18
    2 5 -8 941.42
    -2 -5 8 939.03
    -1 -5 8 22.422
    -1 -5 8 15.061
    -1 -5 8 30.343
    1 5 -8 26.953
    -1 -5 8 24.962
    1 5 -8 27.113
    -1 -5 8 20.952
    1 5 -8 21.962
    0 5 -8 1162.81
    0 -5 8 1030
    0 -5 8 1294.76
    0 -5 8 1094.39
    0 5 -8 1159.74
    0 -5 8 1162.5
    -1 5 -8 66.576
    1 -5 8 90.759
    -1 5 -8 64.756
    1 -5 8 96.279
    -1 5 -8 85.038
    1 -5 8 63.636
    1 -5 8 92.589
    2 -5 8 684.21
    -2 5 -8 738.72
    -2 5 -8 677.27
    -2 5 -8 748.19
    2 -5 8 743.09
    2 -5 8 675.2
    -2 5 -8 733.45
    3 -5 8 749.55
    -3 5 -8 809.39
    -3 5 -8 701.31
    -3 5 -8 865.68
    -4 5 -8 115.02
    -4 5 -8 147.46
    -4 5 -8 110
    -4 5 -8 113.87
    4 -5 8 111.11
    -5 5 -8 728.39
    -5 5 -8 702.16
    -5 5 -8 699.25
    -5 5 -8 734.63
    5 -5 8 664.28
    -6 5 -8 50.565
    -6 5 -8 56.205
    -6 5 -8 60.176
    6 -5 8 62.286
    -7 5 -8 368.69
    -8 -4 8 149.02
    -8 -4 8 126.48
    -8 -4 8 154.11
    -7 -4 8 242.66
    -7 -4 8 187.64
    -7 -4 8 246.05
    -7 -4 8 198.06
    -7 -4 8 227.07
    -6 -4 8 811.45
    -6 -4 8 930.04
    -6 -4 8 830.82
    -6 -4 8 648.32
    -6 -4 8 728.85
    -6 -4 8 811.77
    -5 -4 8 53.125
    -5 -4 8 17.032
    -5 -4 8 52.565
    -5 -4 8 42.994
    -5 -4 8 52.195
    -5 -4 8 61.466
    -4 -4 8 858.22
    -4 -4 8 885.85
    -4 -4 8 805.28
    -4 -4 8 799.49
    -4 -4 8 854.54
    -4 -4 8 782.59
    -3 -4 8 57.125
    -3 -4 8 73.567
    -3 -4 8 230.38
    -3 -4 8 88.178
    3 4 -8 84.618
    -3 -4 8 93.639
    -3 -4 8 79.147
    -3 -4 8 92.779
    -2 -4 8 1407.61
    2 4 -8 1380.61
    2 4 -8 1386.61
    -2 -4 8 1460.95
    -2 -4 8 1439.37
    -2 -4 8 1538
    -2 -4 8 1340.27
    -2 -4 8 1358.24
    2 4 -8 1322.11
    -2 -4 8 1303.87
    -1 -4 8 -0.38
    -1 -4 8 11.431
    -1 -4 8 -3.47
    -1 -4 8 16.902
    1 4 -8 1.86
    1 4 -8 3.0003
    0 4 -8 2263.42
    0 -4 8 2246.69
    0 4 -8 2082.08
    0 -4 8 2293.86
    -1 4 -8 646.81
    1 -4 8 719.52
    -1 4 -8 627.84
    1 -4 8 693.39
    1 -4 8 643.16
    -1 4 -8 677.87
    2 -4 8 885.52
    -2 4 -8 987.4
    -2 4 -8 823.28
    -2 4 -8 951.95
    -2 4 -8 921.7
    2 -4 8 928.85
    3 -4 8 709.07
    -3 4 -8 961.21
    -3 4 -8 863.53
    3 -4 8 781.59
    -3 4 -8 900.74
    4 -4 8 340.15
    -4 4 -8 293.08
    -4 4 -8 376.05
    -4 4 -8 371.42
    -4 4 -8 370.33
    5 -4 8 341.02
    -5 4 -8 395.88
    -5 4 -8 403.38
    -5 4 -8 405.37
    -5 4 -8 333.28
    -6 4 -8 369.31
    -6 4 -8 352.97
    -6 4 -8 374.78
    -6 4 -8 250.36
    -7 4 -8 595.3
    -7 4 -8 560.41
    -7 4 -8 639.77
    -7 4 -8 606.79
    8 -4 8 11.221
    -8 4 -8 6.8706
    -8 -3 8 421.46
    -8 -3 8 503.72
    -8 -3 8 338.74
    -8 -3 8 471.71
    -7 -3 8 167.16
    -7 -3 8 172.84
    -7 -3 8 137.28
    -7 -3 8 216.5
    -7 -3 8 165.3
    -6 -3 8 524.02
    -6 -3 8 584.79
    -6 -3 8 504.53
    -6 -3 8 528.42
    -5 -3 8 367.01
    -5 -3 8 419.02
    -5 -3 8 436.8
    -5 -3 8 425.5
    -5 -3 8 403.51
    -4 -3 8 638.14
    -4 -3 8 870.7
    -4 -3 8 793.38
    4 3 -8 751.72
    -4 -3 8 852.32
    -4 -3 8 739.56
    -4 -3 8 917.48
    -4 -3 8 842.01
    -4 -3 8 791.6
    -3 -3 8 165.51
    -3 -3 8 127.89
    3 3 -8 187.26
    -3 -3 8 153.91
    -3 -3 8 177.94
    -3 -3 8 195.68
    -3 -3 8 219.05
    -3 -3 8 175.7
    2 3 -8 2361.4
    2 3 -8 2453.52
    -2 -3 8 2729.74
    -1 -3 8 266.26
    1 3 -8 234.14
    1 3 -8 208.03
    0 3 -8 2038.61
    0 -3 8 2437.76
    0 3 -8 2196.23
    -1 3 -8 561.97
    1 -3 8 573.83
    2 -3 8 886
    -2 3 -8 979.92
    -2 3 -8 1040.55
    -3 3 -8 346.34
    -3 3 -8 328.38
    -3 3 -8 357.18
    3 -3 8 279.58
    -3 3 -8 368.78
    -3 3 -8 345.06
    3 -3 8 155.21
    -4 3 -8 805.14
    -4 3 -8 785.92
    -4 3 -8 645.41
    -4 3 -8 835.46
    -5 3 -8 438.88
    -5 3 -8 583.55
    -5 3 -8 604.16
    -5 3 -8 609.13
    -6 3 -8 174.64
    -6 3 -8 143.88
    -6 3 -8 171.37
    -6 3 -8 189.09
    -6 3 -8 136.14
    -7 3 -8 880.28
    -7 3 -8 970.25
    -7 3 -8 946.58
    -8 3 -8 21.332
    -8 3 -8 27.043
    -9 -2 8 267.73
    -9 -2 8 245.07
    -8 -2 8 151.85
    -8 -2 8 183.83
    -8 -2 8 104.7
    -8 -2 8 185.28
    -7 -2 8 353.33
    -7 -2 8 321.71
    -7 -2 8 341.9
    -7 -2 8 395.47
    -7 -2 8 354.37
    -6 -2 8 293.9
    -6 -2 8 289.11
    -6 -2 8 289.53
    -6 -2 8 249.55
    -6 -2 8 265.35
    -5 -2 8 489.03
    -5 -2 8 571.56
    -5 -2 8 444.04
    -5 -2 8 569.88
    -5 -2 8 558.07
    -5 -2 8 506.83
    -4 -2 8 1433.89
    -4 -2 8 1386.46
    -4 -2 8 1553.84
    -4 -2 8 1685.99
    4 2 -8 1358.78
    -4 -2 8 1562.71
    -4 -2 8 1446.34
    -4 -2 8 1341.15
    -4 -2 8 1422.33
    -3 -2 8 96.469
    3 2 -8 93.129
    -2 -2 8 2351.51
    2 2 -8 1993.34
    -1 -2 8 108.14
    1 2 -8 123.42
    1 2 -8 112.23
    0 -2 8 917.93
    0 2 -8 847.47
    0 2 -8 875.62
    -1 2 -8 238.72
    1 -2 8 240.41
    -1 2 -8 264.94
    -2 2 -8 957.17
    2 -2 8 879.2
    -3 2 -8 703.42
    -3 2 -8 811.07
    -3 2 -8 720.72
    -3 2 -8 541.17
    -3 2 -8 652.48
    -3 2 -8 693.3
    -3 2 -8 656.89
    -4 2 -8 985.56
    -4 2 -8 948.05
    -4 2 -8 735.75
    -4 2 -8 893.23
    -4 2 -8 738.79
    -4 2 -8 928.18
    -5 2 -8 1270.92
    -5 2 -8 1162.82
    -5 2 -8 1064.27
    -5 2 -8 1380.8
    -5 2 -8 1367.74
    -6 2 -8 24.332
    -6 2 -8 22.172
    -6 2 -8 14.891
    -6 2 -8 28.903
    -6 2 -8 18.072
    -7 2 -8 931.49
    -7 2 -8 908.68
    -7 2 -8 948.91
    -8 2 -8 39.164
    -8 2 -8 51.185
    -9 -1 8 161.71
    -9 -1 8 122.58
    -8 -1 8 276.62
    -8 -1 8 252.26
    -8 -1 8 266.77
    -8 -1 8 251.74
    -7 -1 8 632.26
    -7 -1 8 676.93
    -7 -1 8 628.97
    -7 -1 8 733.08
    -6 -1 8 1202.33
    -6 -1 8 1045.97
    -6 -1 8 1121.71
    -6 -1 8 1177.94
    -6 -1 8 1186.26
    -5 -1 8 387.89
    -5 -1 8 412.57
    -5 -1 8 365.01
    -5 -1 8 351.14
    -5 -1 8 395.5
    -5 -1 8 392.58
    5 1 -8 362.92
    -5 -1 8 441.34
    -4 -1 8 2049.14
    -4 -1 8 1901.3
    -4 -1 8 1926.83
    -4 -1 8 2101.88
    4 1 -8 1740.33
    -4 -1 8 2265.01
    -3 -1 8 -4.31
    3 1 -8 18.332
    2 1 -8 1625.65
    -2 -1 8 1871.89
    1 1 -8 151.04
    -1 -1 8 137.85
    0 1 -8 2583.55
    0 -1 8 2302.97
    0 1 -8 2340.86
    -1 1 -8 545.21
    -1 1 -8 607.63
    1 -1 8 608.29
    -2 1 -8 2219.68
    2 -1 8 2593.98
    -2 1 -8 2491.65
    -3 1 -8 1353.66
    -3 1 -8 1397.81
    3 -1 8 1416.21
    -3 1 -8 1290.55
    -3 1 -8 1420.83
    -3 1 -8 1325.54
    -4 1 -8 399.02
    -4 1 -8 390.67
    -4 1 -8 442.13
    -4 1 -8 380.54
    -4 1 -8 369.74
    -4 1 -8 384.21
    -5 1 -8 1043.49
    -5 1 -8 1071.89
    -5 1 -8 1068.46
    -5 1 -8 1137.02
    -5 1 -8 1061.5
    -6 1 -8 14.621
    -6 1 -8 1.7102
    -6 1 -8 2.3602
    -6 1 -8 0.6301
    -7 1 -8 676.29
    -7 1 -8 709.96
    -7 1 -8 659.15
    -8 1 -8 14.931
    -9 0 8 483.68
    -9 0 8 453.38
    -8 0 8 344.06
    -8 0 8 380.35
    -8 0 8 400.95
    -8 0 8 362.81
    -7 0 8 558.17
    -7 0 8 560.29
    -7 0 8 613.77
    -7 0 8 615.64
    -6 0 8 1086.54
    -6 0 8 1199.87
    -6 0 8 1099.41
    -6 0 8 962.59
    5 0 -8 125.26
    -5 0 8 127.82
    -5 0 8 142.34
    -5 0 8 116.98
    -5 0 8 162.58
    -5 0 8 128.03
    -5 0 8 131.14
    -5 0 8 156.7
    4 0 -8 1641.68
    -4 0 8 1702.66
    -4 0 8 1688.58
    -4 0 8 1660.84
    -4 0 8 1636.37
    3 0 -8 33.483
    -3 0 8 29.573
    2 0 -8 1695.86
    -2 0 8 1628.78
    1 0 -8 17.352
    -1 0 8 -1.63
    0 0 -8 2295.92
    0 0 -8 2214.38
    -1 0 -8 856.08
    1 0 8 961.44
    -1 0 -8 853.27
    2 0 8 1566.72
    -2 0 -8 1370
    -2 0 -8 1322.05
    -3 0 -8 1206.55
    -3 0 -8 1259.9
    3 0 8 1275.73
    -3 0 -8 1131.7
    -3 0 -8 1266.93
    -3 0 -8 1212.51
    -4 0 -8 230.12
    -4 0 -8 213.69
    -4 0 -8 216.75
    -4 0 -8 206.68
    -4 0 -8 217.79
    -5 0 -8 475.3
    -5 0 -8 474.67
    -5 0 -8 484.34
    -5 0 -8 491.72
    -5 0 -8 452.62
    -6 0 -8 87.578
    -6 0 -8 91.189
    -6 0 -8 90.398
    -6 0 -8 87.048
    -6 0 -8 111.32
    -7 0 -8 279.35
    -7 0 -8 275.26
    -7 0 -8 293.81
    -9 1 8 522.48
    -9 1 8 684.11
    -9 1 8 678.48
    -8 1 8 282.9
    -8 1 8 312.06
    -8 1 8 305.1
    -8 1 8 326.81
    -8 1 8 228.59
    -7 1 8 278.14
    -7 1 8 328.72
    -7 1 8 337.62
    -7 1 8 356.77
    -7 1 8 348.54
    -6 1 8 605.32
    -6 1 8 578.98
    -6 1 8 611.03
    -6 1 8 625.87
    -6 1 8 609.1
    -5 1 8 309.31
    -5 1 8 286.66
    -5 1 8 329.53
    -5 1 8 296.98
    -5 1 8 292.14
    -5 1 8 331.73
    -4 1 8 867.53
    4 -1 -8 831.33
    -4 1 8 732.57
    -4 1 8 887.26
    -4 1 8 848.46
    -4 1 8 836.64
    -4 1 8 702.66
    -3 1 8 116.19
    3 -1 -8 186.91
    2 -1 -8 1855.96
    -2 1 8 1787.22
    1 -1 -8 375.5
    0 -1 -8 2163.21
    0 -1 -8 2262.25
    0 1 8 2099.6
    -1 -1 -8 1158.31
    1 1 8 1170.77
    -1 -1 -8 1178.03
    -2 -1 -8 753.87
    -2 -1 -8 817.83
    -2 -1 -8 812.15
    -2 -1 -8 844.26
    2 1 8 813.18
    -2 -1 -8 748.58
    -3 -1 -8 271.41
    -3 -1 -8 343.49
    -3 -1 -8 324.29
    3 1 8 300.92
    -3 -1 -8 310.59
    -3 -1 -8 321.11
    -3 -1 -8 320.37
    -3 -1 -8 374.17
    -4 -1 -8 259.58
    -4 -1 -8 293.86
    -4 -1 -8 289.53
    -4 -1 -8 299.21
    -4 -1 -8 305.92
    -5 -1 -8 505.28
    -5 -1 -8 519.29
    -5 -1 -8 513.92
    -5 -1 -8 508.49
    -5 -1 -8 508.91
    -6 -1 -8 61.026
    -6 -1 -8 85.478
    -6 -1 -8 59.506
    -6 -1 -8 71.797
    -6 -1 -8 65.006
    -7 -1 -8 751.73
    -7 -1 -8 767.72
    -7 -1 -8 759.57
    -9 2 8 424.71
    -9 2 8 457.3
    -9 2 8 435.05
    -8 2 8 258.32
    -8 2 8 321.14
    -8 2 8 298.06
    -8 2 8 333.18
    -7 2 8 327.26
    -7 2 8 321.66
    -7 2 8 440.33
    -7 2 8 341.83
    -7 2 8 363.01
    -6 2 8 804.65
    -6 2 8 783.64
    -6 2 8 840.16
    -6 2 8 788.34
    -6 2 8 796.72
    -5 2 8 357.6
    -5 2 8 190.6
    -5 2 8 329.09
    -5 2 8 339.02
    -5 2 8 314.19
    -5 2 8 327.26
    -5 2 8 263.94
    -4 2 8 1733.79
    -4 2 8 1857.28
    4 -2 -8 1761.73
    -4 2 8 1423.59
    -4 2 8 1905.36
    3 -2 -8 4.96
    -3 2 8 3.9704
    2 -2 -8 2750.46
    1 -2 -8 686.29
    0 2 8 1749
    0 -2 -8 1823.97
    -1 -2 -8 514.85
    -1 -2 -8 530.84
    -1 -2 -8 503.74
    1 2 8 419.44
    -1 -2 -8 541.71
    -1 -2 -8 490.11
    -2 -2 -8 694.82
    -2 -2 -8 658.9
    2 2 8 690.8
    -2 -2 -8 613.29
    -2 -2 -8 639.95
    -2 -2 -8 664.26
    -2 -2 -8 629.32
    -2 -2 -8 632.71
    -3 -2 -8 614.2
    -3 -2 -8 618.2
    -3 -2 -8 604.58
    -3 -2 -8 619.88
    -3 -2 -8 606.31
    -3 -2 -8 634.72
    -4 -2 -8 325.41
    -4 -2 -8 312.15
    -4 -2 -8 313.76
    -4 -2 -8 313.47
    -4 -2 -8 314.66
    -4 -2 -8 331.72
    -5 -2 -8 1009.17
    -5 -2 -8 1049.15
    -5 -2 -8 1083.11
    -5 -2 -8 1072.75
    -5 -2 -8 1075.11
    -6 -2 -8 22.282
    -6 -2 -8 24.642
    -6 -2 -8 37.374
    -6 -2 -8 19.362
    -7 -2 -8 666.63
    -7 -2 -8 685.03
    -9 3 8 400.37
    -9 3 8 384.64
    -9 3 8 296.3
    -8 3 8 403.33
    -8 3 8 294.31
    -8 3 8 303.72
    -8 3 8 328.57
    -7 3 8 384.06
    -7 3 8 517.11
    -7 3 8 531.44
    -7 3 8 473.15
    7 -3 -8 510.02
    -7 3 8 394.53
    -6 3 8 849.19
    6 -3 -8 1038.06
    -6 3 8 1031.57
    -6 3 8 1040.86
    -6 3 8 1022.19
    -5 3 8 65.546
    -5 3 8 149.56
    5 -3 -8 132.44
    -5 3 8 119.11
    -5 3 8 139.49
    -4 3 8 2258
    -4 3 8 1890.19
    4 -3 -8 2126.69
    3 -3 -8 70.407
    -3 3 8 57.365
    3 -3 -8 75.887
    -3 3 8 100.67
    3 -3 -8 67.606
    2 -3 -8 1669.14
    2 -3 -8 1676.64
    -2 3 8 1972.9
    2 -3 -8 1723.64
    -1 3 8 54.225
    1 -3 -8 58.786
    1 -3 -8 40.064
    -1 3 8 62.286
    1 -3 -8 23.542
    0 -3 -8 966.27
    0 -3 -8 971.04
    0 -3 -8 919.25
    0 -3 -8 935.05
    0 3 8 940.69
    -1 -3 -8 25.502
    -1 -3 -8 43.794
    -1 -3 -8 30.693
    -1 -3 -8 40.984
    1 3 8 97.459
    -1 -3 -8 40.724
    -1 -3 -8 45.604
    -2 -3 -8 479.15
    -2 -3 -8 489.55
    -2 -3 -8 482.39
    -2 -3 -8 522.88
    -2 -3 -8 491.01
    -2 -3 -8 530.45
    -3 -3 -8 666.45
    -3 -3 -8 649.61
    -3 -3 -8 693.22
    -3 -3 -8 676.03
    -3 -3 -8 617.76
    -3 -3 -8 659.65
    -4 -3 -8 54.385
    -4 -3 -8 41.874
    -4 -3 -8 41.644
    -4 -3 -8 59.116
    -4 -3 -8 39.684
    -4 -3 -8 59.456
    -5 -3 -8 608.5
    -5 -3 -8 640.18
    -5 -3 -8 615.97
    -5 -3 -8 574.67
    -5 -3 -8 643.53
    -6 -3 -8 10.041
    -6 -3 -8 -4.24
    -6 -3 -8 10.301
    -6 -3 -8 15.901
    9 -4 -8 423.3
    -9 4 8 436.73
    -8 4 8 286.97
    -8 4 8 277.25
    -8 4 8 311.42
    -8 4 8 244.13
    -7 4 8 295.23
    -7 4 8 308.64
    -7 4 8 228.6
    -7 4 8 288.01
    -7 4 8 264.64
    7 -4 -8 302.63
    -6 4 8 1019.5
    -6 4 8 914.19
    6 -4 -8 1106.18
    -6 4 8 975.97
    -5 4 8 21.762
    5 -4 -8 26.052
    -5 4 8 21.992
    -5 4 8 24.032
    -4 4 8 1040.85
    4 -4 -8 1180.95
    -4 4 8 1193.86
    -3 4 8 20.882
    -2 4 8 1306.87
    2 -4 -8 1122.05
    2 -4 -8 1146.57
    2 -4 -8 1124.03
    1 -4 -8 14.901
    1 -4 -8 2.1802
    -1 4 8 9.101
    -1 4 8 9.461
    1 -4 -8 -5.981
    0 -4 -8 845.28
    0 4 8 849.4
    0 -4 -8 883.7
    -1 -4 -8 326
    -1 -4 -8 299.17
    1 4 8 287.18
    -1 -4 -8 307.24
    -2 -4 -8 213.18
    -2 -4 -8 209.58
    -2 -4 -8 188.6
    -2 -4 -8 195.08
    -2 -4 -8 209.87
    -2 -4 -8 211.03
    -3 -4 -8 744.48
    -3 -4 -8 794.57
    -3 -4 -8 780.81
    -3 -4 -8 776.79
    -3 -4 -8 722.62
    -3 -4 -8 770.07
    -4 -4 -8 18.792
    -4 -4 -8 14.201
    -4 -4 -8 -0.51
    -4 -4 -8 12.601
    -4 -4 -8 9.7109
    -5 -4 -8 547.37
    -5 -4 -8 571.66
    -5 -4 -8 563.51
    -5 -4 -8 548.14
    -8 5 8 394.86
    8 -5 -8 453.6
    -8 5 8 491.21
    -7 5 8 110.17
    -7 5 8 138.99
    7 -5 -8 133.14
    6 -5 -8 750.69
    6 -5 -8 738.31
    -6 5 8 646.59
    -6 5 8 679.51
    -5 5 8 4.68
    5 -5 -8 2.0202
    5 -5 -8 5.0305
    4 -5 -8 997.24
    4 -5 -8 948.62
    -4 5 8 933.02
    -3 5 8 43.634
    3 -5 -8 14.361
    3 -5 -8 18.232
    2 -5 -8 1525.18
    2 -5 -8 1586.8
    2 -5 -8 1547.09
    -2 5 8 1897.31
    1 -5 -8 69.997
    -1 5 8 87.088
    0 -5 -8 711.94
    0 -5 -8 688.37
    0 5 8 744.46
    -1 -5 -8 1018.16
    -1 -5 -8 1017.79
    -1 -5 -8 978.82
    1 5 8 975.06
    -2 -5 -8 121.97
    -2 -5 -8 89.298
    -2 -5 -8 102.51
    2 5 8 78.197
    -2 -5 -8 99.689
    -3 -5 -8 981.44
    -3 -5 -8 940.88
    -3 -5 -8 965.21
    -3 -5 -8 1017
    3 5 8 923.32
    -4 -5 -8 185.06
    -4 -5 -8 191.17
    -4 -5 -8 193.72
    4 5 8 189.84
    -4 -5 -8 188.13
    -5 -5 -8 826.52
    -5 -5 -8 829.68
    -5 -5 -8 839.35
    7 -6 -8 126.06
    -7 6 8 132.23
    6 -6 -8 440.19
    -6 6 8 570.95
    6 -6 -8 484.57
    -5 6 8 168.32
    5 -6 -8 158.97
    5 -6 -8 160.58
    4 -6 -8 1137.78
    -4 6 8 1092.93
    -3 6 8 18.942
    3 -6 -8 8.5708
    3 -6 -8 0.8701
    -2 6 8 1038.87
    2 -6 -8 1041.81
    2 -6 -8 984.43
    1 -6 -8 387.38
    -1 6 8 434.39
    1 -6 -8 385.52
    0 6 8 376.41
    0 -6 -8 319.69
    0 -6 -8 347.76
    -1 -6 -8 561.82
    1 6 8 533.99
    -1 -6 -8 546.36
    2 6 8 361.49
    -2 -6 -8 342.96
    -2 -6 -8 381.98
    -2 -6 -8 398.47
    -2 -6 -8 395.06
    -3 -6 -8 331.46
    -3 -6 -8 337.78
    -3 -6 -8 318.96
    -3 -6 -8 314.51
    -4 -6 -8 266.68
    7 -7 -8 195.62
    -6 7 8 464.44
    6 -7 -8 475.7
    5 -7 -8 75.187
    -5 7 8 78.387
    5 -7 -8 83.438
    4 -7 -8 1290.06
    -4 7 8 1350.08
    4 -7 -8 1325.57
    3 -7 -8 62.976
    3 -7 -8 63.156
    -3 7 8 80.888
    -2 7 8 825.68
    2 -7 -8 786.7
    1 -7 -8 146.54
    -1 7 8 174.92
    1 -7 -8 166.22
    0 -7 -8 359.51
    0 -7 -8 332.17
    0 7 8 370.54
    -1 -7 -8 107.23
    1 7 8 134.31
    -1 -7 -8 107.73
    -2 -7 -8 319.89
    -2 -7 -8 315.62
    4 -8 -8 773.95
    -4 8 8 729.2
    4 -8 -8 765.42
    -3 8 8 57.715
    3 -8 -8 48.725
    3 -8 -8 47.294
    2 -8 -8 383.8
    -2 8 8 366.19
    1 -8 -8 74.887
    0 -8 -8 524.19
    -2 -9 9 290.32
    2 9 -9 329.69
    1 9 -9 17.702
    1 9 -9 27.553
    -1 -9 9 21.292
    0 -9 9 811.14
    0 9 -9 857.09
    0 -9 9 925.64
    1 -9 9 136.12
    1 -9 9 156.94
    -1 9 -9 145.78
    2 -9 9 647
    -2 9 -9 666.04
    2 -9 9 712.71
    -3 9 -9 342.73
    3 -9 9 356.7
    -4 -8 9 318.28
    -4 -8 9 311.03
    4 8 -9 283.76
    -3 -8 9 107.96
    3 8 -9 124.89
    -3 -8 9 100.29
    -3 -8 9 111.6
    -2 -8 9 786.18
    2 8 -9 776.12
    -2 -8 9 916.54
    -2 -8 9 838.31
    -1 -8 9 16.242
    -1 -8 9 14.921
    1 8 -9 17.812
    1 8 -9 9.8609
    0 8 -9 1102.08
    0 -8 9 1066.83
    0 -8 9 1001.27
    0 8 -9 1006.59
    1 -8 9 346.67
    -1 8 -9 376.73
    1 -8 9 326.6
    2 -8 9 670.49
    2 -8 9 691.58
    -2 8 -9 751.06
    -2 8 -9 713.41
    -3 8 -9 181.39
    -3 8 -9 185.21
    3 -8 9 189.76
    -4 8 -9 426.67
    -4 8 -9 415.04
    4 -8 9 408.21
    5 -8 9 272.35
    -5 8 -9 269.68
    -5 -7 9 208.76
    -5 -7 9 229.95
    -5 -7 9 196.69
    -5 -7 9 187.87
    -4 -7 9 597.76
    -4 -7 9 635.71
    -4 -7 9 634.74
    -4 -7 9 631.96
    -4 -7 9 642.04
    -3 -7 9 56.935
    -3 -7 9 34.063
    -3 -7 9 53.495
    -3 -7 9 47.925
    3 7 -9 53.345
    -3 -7 9 55.525
    -3 -7 9 33.863
    -2 -7 9 1220.96
    -2 -7 9 1476.79
    -2 -7 9 1321.53
    -2 -7 9 1230.11
    -2 -7 9 1198.56
    2 7 -9 1215.83
    2 7 -9 1288.94
    1 7 -9 51.385
    -1 -7 9 59.996
    -1 -7 9 42.344
    1 7 -9 41.064
    0 -7 9 749.15
    0 7 -9 725.22
    0 7 -9 740.44
    0 -7 9 743.48
    0 7 -9 755.57
    1 -7 9 50.935
    -1 7 -9 42.084
    -1 7 -9 25.702
    -1 7 -9 36.923
    1 -7 9 38.064
    2 -7 9 532.88
    2 -7 9 607.06
    -2 7 -9 616.07
    -2 7 -9 576.8
    -2 7 -9 640.26
    -3 7 -9 115.81
    -3 7 -9 115.05
    -3 7 -9 111.29
    3 -7 9 100.24
    4 -7 9 493.57
    4 -7 9 486.45
    -4 7 -9 461.92
    -4 7 -9 450.37
    5 -7 9 742.59
    -5 7 -9 759.12
    -5 7 -9 759.88
    5 -7 9 713.68
    -6 7 -9 64.686
    6 -7 9 72.817
    6 -7 9 83.908
    -6 -6 9 396.99
    -6 -6 9 465.75
    -6 -6 9 406.8
    -6 -6 9 370.47
    -5 -6 9 426.62
    -5 -6 9 415.6
    -5 -6 9 436.9
    -5 -6 9 445.4
    -5 -6 9 490.09
    -5 -6 9 386.64
    -4 -6 9 1008.68
    -4 -6 9 1010.89
    -4 -6 9 1025.09
    -4 -6 9 1016.1
    -4 -6 9 934.44
    -4 -6 9 978.95
    -3 -6 9 91.319
    -3 -6 9 125.2
    -3 -6 9 105.81
    -3 -6 9 113.8
    3 6 -9 117.69
    -3 -6 9 129.93
    -3 -6 9 115.36
    2 6 -9 560.24
    -2 -6 9 540.27
    -2 -6 9 611.9
    2 6 -9 526.95
    -2 -6 9 535.89
    -2 -6 9 557.39
    -2 -6 9 542.22
    -1 -6 9 1.94
    -1 -6 9 10.051
    1 6 -9 1.0201
    1 6 -9 4.3404
    -1 -6 9 1.8102
    0 -6 9 538.23
    0 -6 9 556.03
    0 6 -9 542.55
    0 6 -9 555.9
    0 6 -9 569.07
    -1 6 -9 139.55
    1 -6 9 142.79
    1 -6 9 125.79
    -1 6 -9 143.07
    -1 6 -9 141.74
    2 -6 9 973.15
    -2 6 -9 967.12
    -2 6 -9 996.2
    -2 6 -9 957.09
    2 -6 9 976.58
    -2 6 -9 954.64
    -3 6 -9 609.13
    -3 6 -9 663.16
    3 -6 9 750.37
    3 -6 9 669.81
    -3 6 -9 683.02
    4 -6 9 411.08
    -4 6 -9 409.17
    4 -6 9 461.9
    -4 6 -9 411.22
    -4 6 -9 403.3
    -5 6 -9 854.52
    5 -6 9 883.21
    5 -6 9 787.76
    -5 6 -9 817.51
    6 -6 9 33.363
    6 -6 9 46.214
    -6 6 -9 43.524
    -6 6 -9 38.964
    -7 -5 9 640.58
    -7 -5 9 627.25
    -7 -5 9 635.03
    -7 -5 9 737.89
    -6 -5 9 571.08
    -6 -5 9 638.16
    -6 -5 9 530.28
    -6 -5 9 565.11
    -6 -5 9 539.92
    -5 -5 9 275.07
    -5 -5 9 291.41
    -5 -5 9 243.86
    -5 -5 9 259.95
    -5 -5 9 259.96
    -5 -5 9 284.48
    -4 -5 9 530.11
    -4 -5 9 584.61
    -4 -5 9 564.98
    -4 -5 9 575.84
    -4 -5 9 528.14
    -4 -5 9 522.08
    -3 -5 9 15.911
    -3 -5 9 29.373
    -3 -5 9 19.652
    -3 -5 9 4.81
    -3 -5 9 12.781
    -3 -5 9 22.212
    -2 -5 9 554.08
    2 5 -9 561.9
    -2 -5 9 540.87
    2 5 -9 580.49
    -2 -5 9 568.49
    -2 -5 9 576.31
    -2 -5 9 510.49
    1 5 -9 14.391
    -1 -5 9 4.4004
    1 5 -9 17.652
    -1 -5 9 4.6804
    -1 -5 9 12.931
    -1 -5 9 17.242
    0 -5 9 1388.02
    0 -5 9 1422
    0 -5 9 1284.14
    0 5 -9 1301.22
    0 5 -9 1319.15
    0 5 -9 1386.48
    -1 5 -9 385.21
    -1 5 -9 318.89
    1 -5 9 333.18
    1 -5 9 348.59
    -1 5 -9 331.03
    -2 5 -9 1003.85
    -2 5 -9 1078.83
    -2 5 -9 1044.15
    2 -5 9 1046.71
    2 -5 9 1067.19
    -2 5 -9 1053.25
    -3 5 -9 993.32
    3 -5 9 1095.89
    -3 5 -9 959.76
    3 -5 9 946.35
    -3 5 -9 1011.6
    4 -5 9 191.89
    -4 5 -9 199.85
    -4 5 -9 200.36
    -4 5 -9 193.53
    -5 5 -9 673.9
    5 -5 9 620.09
    -5 5 -9 640.4
    -5 5 -9 617.05
    -6 5 -9 95.359
    6 -5 9 168.22
    6 -5 9 80.408
    -6 5 -9 91.899
    7 -5 9 424.17
    -7 5 -9 470.04
    -7 -4 9 279.12
    -7 -4 9 231.13
    -7 -4 9 165.31
    -7 -4 9 259.11
    -7 -4 9 247.12
    -6 -4 9 475.22
    -6 -4 9 409.07
    -6 -4 9 455.1
    -6 -4 9 402.75
    -5 -4 9 71.387
    -5 -4 9 55.065
    -5 -4 9 72.927
    -5 -4 9 87.278
    -5 -4 9 64.256
    -5 -4 9 82.848
    -4 -4 9 602.04
    -4 -4 9 649.34
    -4 -4 9 682.17
    -4 -4 9 578.39
    -4 -4 9 644.1
    -4 -4 9 624.44
    -3 -4 9 18.782
    -3 -4 9 19.902
    -3 -4 9 10.411
    -3 -4 9 26.452
    -3 -4 9 17.922
    -3 -4 9 26.583
    -3 -4 9 13.331
    -2 -4 9 1793.48
    2 4 -9 1803.48
    -2 -4 9 1978.94
    2 4 -9 1684.82
    -2 -4 9 1761.78
    -2 -4 9 1835.07
    -2 -4 9 1827.23
    -2 -4 9 1849.81
    1 4 -9 68.836
    -1 -4 9 101.86
    -1 -4 9 56.695
    -1 -4 9 54.635
    1 4 -9 74.997
    -1 -4 9 68.586
    1 4 -9 61.636
    -1 -4 9 91.529
    0 -4 9 1979.1
    0 4 -9 2054.68
    0 4 -9 1819.58
    0 4 -9 1975.02
    0 -4 9 2052.6
    0 -4 9 2101.8
    -1 4 -9 346.08
    1 -4 9 365.16
    1 -4 9 317.73
    -1 4 -9 335.01
    1 -4 9 369.83
    -1 4 -9 350.88
    -2 4 -9 848.25
    -2 4 -9 767.18
    2 -4 9 742.34
    -2 4 -9 777.89
    2 -4 9 803.26
    2 -4 9 806.39
    -3 4 -9 452.38
    -3 4 -9 472.62
    3 -4 9 412.82
    -3 4 -9 458.72
    -3 4 -9 447.01
    -4 4 -9 441.81
    -4 4 -9 461.49
    -4 4 -9 421.44
    4 -4 9 456.62
    -5 4 -9 499.11
    -5 4 -9 507.52
    -5 4 -9 460.85
    -6 4 -9 182.51
    -6 4 -9 154.82
    -6 4 -9 172.48
    -7 4 -9 581.48
    7 -4 9 549.26
    -7 4 -9 629.39
    -7 4 -9 671.52
    -8 -3 9 189.34
    -8 -3 9 253.4
    -8 -3 9 327.72
    -8 -3 9 254.25
    -7 -3 9 63.526
    -7 -3 9 127.22
    -7 -3 9 108.29
    -7 -3 9 106.6
    -7 -3 9 111.83
    -6 -3 9 367.38
    -6 -3 9 434.42
    -6 -3 9 466.32
    -6 -3 9 459.07
    -6 -3 9 427.44
    -5 -3 9 102.27
    -5 -3 9 103.89
    -5 -3 9 117.49
    -5 -3 9 125.12
    -5 -3 9 110.15
    -5 -3 9 87.248
    -5 -3 9 107.51
    -4 -3 9 1221.77
    -4 -3 9 1272.76
    -4 -3 9 1279.99
    -4 -3 9 1298.6
    -4 -3 9 1571.45
    -4 -3 9 1035.45
    -4 -3 9 1193.42
    -3 -3 9 38.484
    -3 -3 9 33.633
    -3 -3 9 20.852
    3 3 -9 26.212
    -3 -3 9 34.003
    -3 -3 9 28.503
    -3 -3 9 -13.92
    -3 -3 9 44.424
    -2 -3 9 2298.33
    -2 -3 9 2269.56
    2 3 -9 1860.61
    -2 -3 9 2335.42
    -2 -3 9 2188.79
    -2 -3 9 2151.72
    -1 -3 9 120.68
    1 3 -9 97.739
    -1 -3 9 141.65
    1 3 -9 117.46
    -1 -3 9 124.92
    -1 -3 9 130.2
    1 3 -9 119.87
    0 3 -9 1292.59
    0 3 -9 1349.52
    0 -3 9 1443.18
    0 -3 9 1314.22
    0 3 -9 1302.49
    0 -3 9 1457.01
    1 -3 9 434.92
    1 -3 9 383.64
    -1 3 -9 340.75
    -1 3 -9 363.77
    -1 3 -9 325.09
    1 -3 9 339.82
    2 -3 9 583.98
    -2 3 -9 661.94
    -2 3 -9 663.86
    -2 3 -9 606.1
    2 -3 9 599.54
    2 -3 9 641.96
    -3 3 -9 480.73
    -3 3 -9 475.78
    -3 3 -9 486.6
    -3 3 -9 513.55
    -4 3 -9 687.99
    -4 3 -9 637.02
    -4 3 -9 643.32
    -4 3 -9 644.2
    -4 3 -9 627.39
    -5 3 -9 972
    -5 3 -9 1042.71
    -5 3 -9 930.52
    -5 3 -9 947.35
    -6 3 -9 43.034
    -6 3 -9 50.085
    -6 3 -9 57.175
    -7 3 -9 889.26
    7 -3 9 725.37
    -7 3 -9 857.63
    -7 3 -9 762.41
    -8 -2 9 64.076
    -8 -2 9 90.168
    -8 -2 9 104.78
    -8 -2 9 93.579
    -7 -2 9 363.82
    -7 -2 9 403.61
    -7 -2 9 278.93
    -7 -2 9 304.09
    -7 -2 9 354.27
    -7 -2 9 369.05
    -6 -2 9 301.26
    -6 -2 9 296.02
    -6 -2 9 298.32
    -6 -2 9 284.06
    -6 -2 9 294.86
    -6 -2 9 293.24
    -5 -2 9 67.976
    -5 -2 9 81.308
    -5 -2 9 104.62
    -5 -2 9 92.199
    -5 -2 9 106.69
    -5 -2 9 100.64
    -4 -2 9 1498.26
    -4 -2 9 1226.91
    -4 -2 9 1247.53
    -4 -2 9 1512.04
    -4 -2 9 1319.31
    -4 -2 9 1179.12
    4 2 -9 997.93
    -3 -2 9 111.53
    -3 -2 9 57.395
    -3 -2 9 40.864
    -3 -2 9 33.153
    -3 -2 9 64.666
    3 2 -9 54.775
    -3 -2 9 54.985
    3 2 -9 37.664
    -3 -2 9 57.155
    2 2 -9 1455.13
    -2 -2 9 1514.67
    -2 -2 9 1546.2
    -2 -2 9 1554.65
    -1 -2 9 -6.281
    1 2 -9 -0.25
    1 2 -9 12.881
    0 2 -9 1179.12
    0 2 -9 1257.56
    0 -2 9 1065.17
    -1 2 -9 85.618
    1 -2 9 108.1
    -1 2 -9 88.938
    -1 2 -9 87.788
    1 -2 9 103.33
    2 -2 9 982.87
    -2 2 -9 981.29
    -2 2 -9 948.31
    -2 2 -9 1055.97
    -3 2 -9 1063.99
    -3 2 -9 1011.24
    -3 2 -9 1020.95
    -3 2 -9 1005
    -3 2 -9 961.31
    -4 2 -9 263.06
    -4 2 -9 282.19
    -4 2 -9 282.34
    -4 2 -9 294.45
    -4 2 -9 279.02
    -5 2 -9 1474.42
    -5 2 -9 1386.58
    -5 2 -9 1485.79
    -5 2 -9 1470.57
    -5 2 -9 1515.61
    -6 2 -9 6.8906
    -6 2 -9 5.9906
    -6 2 -9 7.8507
    6 -2 9 -18.99
    -6 2 -9 8.0008
    -7 2 -9 773.43
    -7 2 -9 737.44
    -7 2 -9 813.15
    -9 -1 9 305.63
    -9 -1 9 342.13
    -9 -1 9 264.77
    -8 -1 9 61.766
    -8 -1 9 46.854
    -8 -1 9 68.186
    -8 -1 9 69.947
    -8 -1 9 83.898
    -7 -1 9 198.13
    -7 -1 9 180.02
    -7 -1 9 182.99
    -7 -1 9 180.66
    -7 -1 9 172.23
    -6 -1 9 892.68
    -6 -1 9 822.74
    -6 -1 9 980.07
    -6 -1 9 687.53
    -6 -1 9 844.38
    -6 -1 9 918.35
    -5 -1 9 28.703
    -5 -1 9 39.624
    -5 -1 9 28.203
    -5 -1 9 49.885
    -5 -1 9 19.862
    -5 -1 9 6.051
    -4 -1 9 1983.82
    4 1 -9 1847.6
    -4 -1 9 2159.93
    -4 -1 9 1852.94
    -4 -1 9 1899.93
    -4 -1 9 1936.22
    -4 -1 9 2366.28
    -3 -1 9 114.37
    -3 -1 9 118.47
    -3 -1 9 117.6
    3 1 -9 157.14
    -3 -1 9 187.59
    -3 -1 9 116.26
    2 1 -9 1551.55
    -2 -1 9 1425.38
    1 1 -9 93.789
    -1 -1 9 78.517
    0 1 -9 1449.58
    0 1 -9 1487.97
    -1 1 -9 563.48
    -1 1 -9 444.29
    -1 1 -9 538.61
    2 -1 9 1209.12
    -2 1 -9 1295.91
    -2 1 -9 1219.43
    -2 1 -9 1325.08
    -2 1 -9 1308.8
    -3 1 -9 1655.66
    -3 1 -9 1664.43
    -3 1 -9 1757.09
    -3 1 -9 1779.46
    -3 1 -9 1848.06
    3 -1 9 1543.82
    -4 1 -9 255.62
    -4 1 -9 289.12
    4 -1 9 195.98
    -4 1 -9 256.01
    -4 1 -9 276.78
    -4 1 -9 278.16
    -5 1 -9 1117.89
    -5 1 -9 1058.11
    5 -1 9 898.77
    -5 1 -9 1111.41
    -5 1 -9 1002.22
    -5 1 -9 1150.01
    -6 1 -9 78.907
    -6 1 -9 64.446
    -6 1 -9 61.416
    -7 1 -9 653.88
    -7 1 -9 633.31
    -7 1 -9 688.45
    -9 0 9 287.02
    -9 0 9 267.61
    -9 0 9 271.52
    -8 0 9 589.39
    -8 0 9 635.14
    -8 0 9 657.59
    -8 0 9 616.1
    -7 0 9 142.33
    -7 0 9 151.64
    -7 0 9 146.32
    -7 0 9 165.31
    -7 0 9 106.2
    -6 0 9 1129.51
    -6 0 9 1214.08
    -6 0 9 1082.07
    -6 0 9 1228.2
    -6 0 9 1124.19
    -5 0 9 66.966
    -5 0 9 59.536
    -5 0 9 69.567
    -5 0 9 90.439
    -5 0 9 36.993
    -5 0 9 77.587
    4 0 -9 1144.78
    -4 0 9 1171.45
    -4 0 9 1028.45
    -4 0 9 1035.6
    -4 0 9 1208.12
    -4 0 9 1104.19
    -4 0 9 1172.44
    -4 0 9 1126.63
    -3 0 9 148.53
    3 0 -9 206.66
    -3 0 9 270.09
    -3 0 9 176.33
    -3 0 9 166.09
    2 0 -9 2391.17
    1 0 -9 133.34
    0 0 -9 2833.5
    0 0 -9 2908.58
    -1 0 -9 1308.89
    -1 0 -9 1395.38
    -1 0 -9 1251.69
    -2 0 -9 764.23
    -2 0 -9 767.14
    -2 0 -9 877.8
    2 0 9 916.08
    -2 0 -9 834.7
    -2 0 -9 845.87
    -2 0 -9 868.08
    -3 0 -9 904.87
    -3 0 -9 949.8
    -3 0 -9 899.42
    -3 0 -9 961.91
    -3 0 -9 846.91
    -4 0 -9 180.42
    -4 0 -9 170.37
    -4 0 -9 170.04
    -4 0 -9 174.64
    -4 0 -9 195.38
    -5 0 -9 895.64
    -5 0 -9 840.56
    -5 0 -9 868.33
    -5 0 -9 851.02
    -5 0 -9 806.81
    -6 0 -9 120.08
    -6 0 -9 106.63
    -6 0 -9 122.33
    -6 0 -9 122.66
    -7 0 -9 887.28
    -7 0 -9 814.34
    -7 0 -9 846.52
    -9 1 9 272.98
    -9 1 9 184.54
    -9 1 9 279.17
    -9 1 9 263.06
    -8 1 9 285.94
    -8 1 9 324.35
    -8 1 9 294.3
    -8 1 9 299.56
    -7 1 9 100.12
    -7 1 9 122.02
    -7 1 9 118.06
    -7 1 9 111.29
    -7 1 9 59.836
    -6 1 9 471.69
    -6 1 9 463.71
    -6 1 9 446.08
    -6 1 9 482.58
    -5 1 9 154.96
    5 -1 -9 159.27
    -5 1 9 170.88
    -5 1 9 166.86
    -5 1 9 166.28
    -5 1 9 147.03
    -4 1 9 1250.69
    4 -1 -9 1333.97
    4 -1 -9 1334.73
    -4 1 9 1298.36
    -4 1 9 1390.56
    -4 1 9 1388.15
    -4 1 9 1151.99
    3 -1 -9 23.312
    -3 1 9 10.641
    3 -1 -9 16.062
    -3 1 9 40.174
    -3 1 9 17.702
    2 -1 -9 2523.86
    -2 1 9 2508.69
    2 -1 -9 2396.31
    1 -1 -9 368.05
    1 -1 -9 398.49
    0 -1 -9 1607.57
    0 -1 -9 1566.35
    0 -1 -9 1516.65
    0 -1 -9 1592.15
    -1 -1 -9 609.29
    -1 -1 -9 648.76
    -1 -1 -9 691.82
    -1 -1 -9 658.11
    -1 -1 -9 650.79
    2 1 9 497.3
    -2 -1 -9 523.46
    -2 -1 -9 562.52
    -2 -1 -9 557.35
    -2 -1 -9 499.64
    -2 -1 -9 570.1
    -2 -1 -9 575.75
    -3 -1 -9 508.42
    -3 -1 -9 474.04
    -3 -1 -9 518.12
    -3 -1 -9 574.45
    -3 -1 -9 539.14
    -4 -1 -9 353.19
    -4 -1 -9 334.41
    -4 -1 -9 360.33
    -4 -1 -9 336.15
    -4 -1 -9 320.41
    -5 -1 -9 794.08
    -5 -1 -9 798.13
    -5 -1 -9 815.62
    -5 -1 -9 838.33
    -5 -1 -9 881.64
    -6 -1 -9 46.154
    -6 -1 -9 54.095
    -6 -1 -9 49.695
    -6 -1 -9 39.064
    -7 -1 -9 529.2
    -7 -1 -9 539.36
    -7 -1 -9 514.69
    -9 2 9 176.86
    -9 2 9 171.44
    -9 2 9 169.98
    -9 2 9 179.35
    8 -2 -9 99.699
    -8 2 9 106.25
    -8 2 9 65.116
    -8 2 9 102.58
    -8 2 9 94.599
    -7 2 9 307.67
    -7 2 9 259.2
    -7 2 9 265.36
    -7 2 9 189.96
    -6 2 9 409.93
    -6 2 9 575.67
    -6 2 9 583.62
    -6 2 9 577.31
    -6 2 9 568.05
    -5 2 9 415.3
    -5 2 9 399.33
    -5 2 9 354.83
    -5 2 9 405.96
    -5 2 9 420.5
    -4 2 9 2097.48
    -4 2 9 2215.74
    4 -2 -9 2096.82
    -4 2 9 2207.06
    -4 2 9 2329.66
    -3 2 9 4.1604
    3 -2 -9 5.8506
    -3 2 9 5.2405
    -3 2 9 13.541
    -3 2 9 9.791
    3 -2 -9 -2.12
    -2 2 9 2105.23
    2 -2 -9 1884.53
    2 -2 -9 1986.89
    2 -2 -9 1856
    1 -2 -9 234.75
    1 -2 -9 235.94
    -1 2 9 278.01
    1 -2 -9 227
    0 -2 -9 925.21
    0 -2 -9 937.64
    0 -2 -9 931.46
    0 -2 -9 915.6
    0 -2 -9 937.41
    -1 -2 -9 196.06
    -1 -2 -9 188.77
    -1 -2 -9 192.19
    1 2 9 201.29
    -1 -2 -9 168.11
    -1 -2 -9 176.25
    -2 -2 -9 781.04
    -2 -2 -9 911.25
    -2 -2 -9 843.24
    -2 -2 -9 858.16
    -2 -2 -9 860.21
    -3 -2 -9 924.36
    -3 -2 -9 879.91
    -3 -2 -9 871.35
    -3 -2 -9 857.44
    -3 -2 -9 882.37
    -3 -2 -9 843.02
    -4 -2 -9 329.45
    -4 -2 -9 299.05
    -4 -2 -9 280.46
    -4 -2 -9 315.16
    -4 -2 -9 344.4
    -4 -2 -9 303.34
    -5 -2 -9 1137.98
    -5 -2 -9 1099.12
    -5 -2 -9 1124.78
    -5 -2 -9 1130.07
    -6 -2 -9 0.34
    -6 -2 -9 0.7301
    -6 -2 -9 -4.13
    -6 -2 -9 3.3203
    -9 3 9 276.89
    -9 3 9 308.56
    -8 3 9 427.93
    -8 3 9 440.53
    -8 3 9 397.18
    -8 3 9 432.51
    -7 3 9 670.44
    -7 3 9 654.01
    -7 3 9 636.11
    -7 3 9 685.77
    7 -3 -9 676.87
    -6 3 9 1233.67
    -6 3 9 1527.33
    6 -3 -9 1372.82
    -6 3 9 1303.77
    -6 3 9 1319.99
    -6 3 9 1310.74
    -5 3 9 350.12
    -5 3 9 159.61
    -5 3 9 233.86
    5 -3 -9 230.25
    -4 3 9 1427.64
    -4 3 9 1767.86
    -4 3 9 1418.4
    4 -3 -9 1433.11
    3 -3 -9 32.963
    -3 3 9 36.873
    3 -3 -9 35.823
    -3 3 9 44.294
    2 -3 -9 983.28
    -2 3 9 1176.22
    2 -3 -9 1016.65
    1 -3 -9 101.26
    1 -3 -9 135.42
    1 -3 -9 126.16
    -1 3 9 142.22
    0 -3 -9 1246.59
    0 -3 -9 1270.51
    0 -3 -9 1182.06
    0 3 9 1278.81
    -1 -3 -9 512.82
    -1 -3 -9 528.23
    -1 -3 -9 532.39
    -2 -3 -9 892.11
    -2 -3 -9 858.43
    -2 -3 -9 867.34
    -2 -3 -9 778.22
    -2 -3 -9 744.33
    -2 -3 -9 772.6
    -3 -3 -9 1097.07
    -3 -3 -9 1130.51
    -3 -3 -9 1195.45
    -3 -3 -9 1036.09
    -3 -3 -9 1246.13
    -3 -3 -9 1236.36
    -4 -3 -9 60.886
    -4 -3 -9 75.217
    -4 -3 -9 80.918
    -4 -3 -9 80.568
    -4 -3 -9 61.076
    -4 -3 -9 81.428
    -5 -3 -9 521.36
    -5 -3 -9 509.38
    -5 -3 -9 531.5
    -5 -3 -9 534.38
    -6 -3 -9 7.7607
    -6 -3 -9 7.9507
    -6 -3 -9 9.2809
    -8 4 9 480.94
    8 -4 -9 493.79
    -8 4 9 562.46
    -7 4 9 495.45
    -7 4 9 475.63
    -7 4 9 489.17
    -7 4 9 550.23
    7 -4 -9 502.27
    6 -4 -9 940.39
    -6 4 9 1121.49
    -6 4 9 940.84
    -6 4 9 928.25
    -6 4 9 875.33
    5 -4 -9 8.1408
    -5 4 9 9.0108
    -5 4 9 26.482
    4 -4 -9 720.9
    -4 4 9 809.57
    3 -4 -9 10.711
    -3 4 9 5.451
    3 -4 -9 3.3203
    3 -4 -9 12.891
    2 -4 -9 1168.3
    -2 4 9 1298.76
    2 -4 -9 1281.69
    1 -4 -9 72.377
    1 -4 -9 69.987
    -1 4 9 72.367
    0 -4 -9 1631.84
    0 4 9 1511.63
    -1 -4 -9 798.73
    1 4 9 826.63
    -1 -4 -9 784.75
    -1 -4 -9 788.17
    -2 -4 -9 403.94
    -2 -4 -9 376.45
    2 4 9 350.97
    -2 -4 -9 342.67
    -3 -4 -9 580.44
    -3 -4 -9 557.26
    -3 -4 -9 541.11
    -3 -4 -9 545.99
    -4 -4 -9 26.242
    -4 -4 -9 24.412
    4 4 9 39.144
    -4 -4 -9 20.862
    -4 -4 -9 20.742
    -5 -4 -9 133.9
    5 4 9 118.59
    -5 -4 -9 147.92
    -5 -4 -9 130.56
    8 -5 -9 439.11
    -7 5 9 149.19
    -7 5 9 184.4
    7 -5 -9 136.85
    -6 5 9 423.14
    6 -5 -9 342.93
    6 -5 -9 366.63
    -5 5 9 55.555
    5 -5 -9 29.243
    5 -5 -9 23.232
    4 -5 -9 648.23
    4 -5 -9 639.5
    -4 5 9 685.94
    -3 5 9 18.862
    3 -5 -9 11.071
    3 -5 -9 18.822
    -2 5 9 1700.29
    2 -5 -9 1585.11
    2 -5 -9 1739.49
    -1 5 9 449.38
    1 -5 -9 425.19
    1 -5 -9 430.3
    0 -5 -9 1088.82
    0 -5 -9 1042.78
    0 5 9 971.01
    -1 -5 -9 527.76
    -1 -5 -9 549.9
    1 5 9 514.16
    -1 -5 -9 522.3
    2 5 9 236.48
    -2 -5 -9 256.14
    -2 -5 -9 244.48
    -2 -5 -9 259.51
    -3 -5 -9 178.39
    -3 -5 -9 179.79
    3 5 9 198.49
    -3 -5 -9 190.97
    -3 -5 -9 192.91
    -4 -5 -9 62.316
    -4 -5 -9 60.106
    -4 -5 -9 55.045
    -4 -5 -9 56.115
    -7 6 9 98.479
    7 -6 -9 68.616
    6 -6 -9 326
    6 -6 -9 337.05
    -6 6 9 340.57
    -5 6 9 28.663
    5 -6 -9 26.492
    5 -6 -9 32.573
    4 -6 -9 1229.39
    -4 6 9 1267.28
    4 -6 -9 1237.4
    3 -6 -9 29.983
    3 -6 -9 23.512
    -3 6 9 34.683
    2 -6 -9 1281.56
    -2 6 9 1276.81
    2 -6 -9 1331.22
    -1 6 9 326.73
    1 -6 -9 321.77
    1 -6 -9 302.52
    0 -6 -9 365.91
    0 -6 -9 362.44
    0 6 9 308.53
    -1 -6 -9 266.26
    1 6 9 261.76
    -1 -6 -9 273.12
    -2 -6 -9 210.01
    -2 -6 -9 194.51
    2 6 9 194.59
    -3 -6 -9 344.51
    6 -7 -9 716.18
    -6 7 9 730.05
    5 -7 -9 81.378
    -5 7 9 88.538
    5 -7 -9 82.558
    4 -7 -9 1088.6
    4 -7 -9 1027.14
    -4 7 9 1060.91
    -3 7 9 23.052
    3 -7 -9 9.8209
    2 -7 -9 496.85
    -2 7 9 507.79
    1 -7 -9 88.868
    -1 7 9 73.167
    1 -7 -9 86.168
    0 7 9 433.27
    0 -7 -9 461.33
    0 -7 -9 472.57
    -1 -7 -9 194.18
    -1 -7 -9 190.5
    2 -8 -9 422.3
    -1 -9 10 -0.5401
    0 9 -10 574.13
    -1 9 -10 135.57
    1 -9 10 131.41
    2 -9 10 341.27
    -2 9 -10 355.51
    -3 -8 10 90.158
    3 8 -10 111.41
    -2 -8 10 1097.54
    2 8 -10 1063.26
    2 8 -10 1036.86
    -2 -8 10 1120.45
    1 8 -10 8.0108
    -1 -8 10 8.2708
    -1 -8 10 10.991
    1 8 -10 8.6408
    0 -8 10 562.2
    0 8 -10 596.24
    0 8 -10 580.35
    0 -8 10 557.86
    1 -8 10 39.434
    1 -8 10 65.356
    -1 8 -10 47.734
    -2 8 -10 319.97
    2 -8 10 302.65
    3 -8 10 163.26
    -3 8 -10 158.22
    -3 8 -10 155.45
    -4 8 -10 382.64
    4 -8 10 355.06
    -4 8 -10 387.76
    5 7 -10 155.26
    -5 -7 10 168.55
    -5 -7 10 139.15
    -5 -7 10 150.66
    -4 -7 10 842.33
    4 7 -10 772.44
    -4 -7 10 797.07
    -4 -7 10 732.18
    -4 -7 10 760.09
    -4 -7 10 916.35
    -3 -7 10 21.952
    -3 -7 10 19.482
    3 7 -10 20.982
    3 7 -10 20.292
    -3 -7 10 27.243
    -3 -7 10 30.373
    -2 -7 10 688.31
    2 7 -10 661.12
    2 7 -10 681.94
    -2 -7 10 636.97
    1 7 -10 38.044
    1 7 -10 35.653
    -1 -7 10 40.804
    1 7 -10 39.624
    -1 -7 10 20.462
    0 7 -10 586.71
    0 7 -10 624.73
    0 -7 10 611.89
    0 7 -10 722.82
    0 -7 10 652.15
    -1 7 -10 97.789
    1 -7 10 88.688
    -1 7 -10 88.658
    1 -7 10 88.178
    -1 7 -10 87.858
    -2 7 -10 739.36
    2 -7 10 730.24
    -3 7 -10 271.02
    3 -7 10 267.63
    3 -7 10 284.28
    -3 7 -10 286.83
    4 -7 10 289.16
    -4 7 -10 287.84
    4 -7 10 303.75
    -4 7 -10 301.63
    5 -7 10 616.25
    5 -7 10 621.67
    -5 7 -10 635.26
    -5 7 -10 644.77
    -6 -6 10 498.68
    -6 -6 10 496.57
    -6 -6 10 470.7
    -6 -6 10 497.95
    -5 -6 10 115.32
    -5 -6 10 91.639
    5 6 -10 84.088
    -5 -6 10 87.558
    -5 -6 10 92.979
    -5 -6 10 91.529
    -4 -6 10 1051.22
    -4 -6 10 888.44
    -4 -6 10 915.68
    -4 -6 10 932.6
    -4 -6 10 932.1
    -3 -6 10 15.881
    -3 -6 10 9.9109
    -3 -6 10 17.842
    -3 -6 10 5.0005
    -3 -6 10 3.4603
    -3 -6 10 2.4402
    2 6 -10 756.76
    -2 -6 10 788.21
    -2 -6 10 782.41
    2 6 -10 754
    -2 -6 10 713.99
    -1 -6 10 -1.26
    1 6 -10 6.6506
    1 6 -10 -1.9
    -1 -6 10 7.171
    1 6 -10 10.371
    0 -6 10 1071.46
    0 -6 10 936.02
    0 6 -10 987.7
    0 6 -10 929.48
    0 6 -10 1042.31
    -1 6 -10 73.077
    1 -6 10 71.207
    -1 6 -10 78.937
    -1 6 -10 86.328
    1 -6 10 83.778
    -2 6 -10 723.01
    2 -6 10 733.75
    2 -6 10 731.24
    -2 6 -10 698.27
    -2 6 -10 727.45
    -3 6 -10 700.69
    3 -6 10 745.86
    -3 6 -10 674.49
    3 -6 10 636.28
    -3 6 -10 687.89
    -4 6 -10 123.54
    4 -6 10 135.73
    -4 6 -10 127.2
    4 -6 10 128.74
    5 -6 10 754.73
    -5 6 -10 741.33
    5 -6 10 652.9
    -5 6 -10 742.64
    -6 6 -10 59.796
    -6 6 -10 58.245
    6 -6 10 46.094
    -7 -5 10 336.74
    -7 -5 10 335.48
    -7 -5 10 346.58
    -6 -5 10 534.01
    -6 -5 10 514.44
    -6 -5 10 546.39
    6 5 -10 537.97
    -6 -5 10 575.74
    -6 -5 10 572.88
    -5 -5 10 240.03
    -5 -5 10 197.75
    -5 -5 10 193.42
    -5 -5 10 208.4
    -5 -5 10 204.33
    -4 -5 10 430.13
    -4 -5 10 409.74
    -4 -5 10 454.18
    -4 -5 10 456.9
    -4 -5 10 413.12
    -4 -5 10 401.44
    -3 -5 10 120.81
    -3 -5 10 142.98
    -3 -5 10 127.77
    -3 -5 10 122.72
    -3 -5 10 122.87
    -3 -5 10 128.07
    -2 -5 10 788.49
    2 5 -10 760.41
    -2 -5 10 764.7
    2 5 -10 826.64
    -2 -5 10 759.57
    1 5 -10 9.7309
    -1 -5 10 10.301
    -1 -5 10 5.26
    -1 -5 10 1.73
    1 5 -10 8.4208
    -1 -5 10 2.7003
    1 5 -10 2.8703
    0 -5 10 1071.81
    0 5 -10 974.34
    0 5 -10 1040.69
    0 5 -10 1006.97
    0 -5 10 1100.85
    -1 5 -10 370.85
    1 -5 10 394.21
    -1 5 -10 401.13
    -1 5 -10 384.33
    1 -5 10 372.55
    -2 5 -10 292.39
    -2 5 -10 301.34
    2 -5 10 276.07
    2 -5 10 284.3
    -2 5 -10 279.45
    -3 5 -10 607.54
    -3 5 -10 606.22
    3 -5 10 634.13
    -3 5 -10 618.86
    -3 5 -10 595.78
    3 -5 10 588.86
    4 -5 10 115.73
    -4 5 -10 134.84
    4 -5 10 149.49
    -4 5 -10 128.36
    -4 5 -10 127.07
    5 -5 10 544.06
    5 -5 10 552.41
    -5 5 -10 575.31
    -5 5 -10 551.76
    -6 5 -10 105.47
    -6 5 -10 111.61
    6 -5 10 112.79
    -7 -4 10 230.98
    -7 -4 10 231.62
    -7 -4 10 254.7
    -7 -4 10 255.86
    -7 -4 10 245.74
    -6 -4 10 328.32
    -6 -4 10 243.34
    -6 -4 10 241.87
    -6 -4 10 301.27
    -6 -4 10 257.35
    -5 -4 10 173.21
    -5 -4 10 162.08
    -5 -4 10 165.9
    -5 -4 10 158.26
    -5 -4 10 227.73
    -4 -4 10 547.91
    -4 -4 10 532.9
    -4 -4 10 496.85
    -4 -4 10 597.7
    -4 -4 10 611.96
    -4 -4 10 572.75
    -3 -4 10 30.563
    -3 -4 10 31.523
    -3 -4 10 38.084
    -3 -4 10 42.404
    -3 -4 10 26.713
    -3 -4 10 21.792
    2 4 -10 1345.6
    -2 -4 10 1575.58
    -2 -4 10 1650.37
    -2 -4 10 1552.7
    -2 -4 10 1464.41
    1 4 -10 189.3
    -1 -4 10 218.4
    1 4 -10 194.08
    -1 -4 10 195.38
    -1 -4 10 201.17
    1 4 -10 169.89
    0 -4 10 987.9
    0 4 -10 1011.11
    0 4 -10 943.31
    0 4 -10 974.8
    0 -4 10 928.29
    -1 4 -10 463.75
    1 -4 10 453.68
    -1 4 -10 487.75
    1 -4 10 463.48
    -1 4 -10 459.78
    2 -4 10 337.64
    -2 4 -10 330.86
    -2 4 -10 341.89
    -2 4 -10 359.35
    2 -4 10 307.98
    3 -4 10 386.64
    -3 4 -10 359.68
    -3 4 -10 342.53
    -3 4 -10 345.86
    -3 4 -10 368.24
    3 -4 10 350.06
    -4 4 -10 500.18
    -4 4 -10 499.59
    4 -4 10 498.19
    -4 4 -10 482.49
    4 -4 10 462.58
    -5 4 -10 630.66
    -5 4 -10 619.53
    5 -4 10 656.34
    -5 4 -10 646.87
    -6 4 -10 132.99
    -6 4 -10 147.17
    6 -4 10 142.53
    -7 4 -10 822.64
    -8 -3 10 230.4
    -8 -3 10 236.26
    -8 -3 10 270.03
    -8 -3 10 242.15
    -7 -3 10 350.56
    -7 -3 10 314.18
    -7 -3 10 343.56
    -7 -3 10 303.93
    -7 -3 10 340.64
    -6 -3 10 763.44
    -6 -3 10 615.91
    -6 -3 10 583.03
    -6 -3 10 568.47
    -6 -3 10 634.55
    -5 -3 10 277.77
    -5 -3 10 316.11
    -5 -3 10 277.9
    -5 -3 10 189.57
    -5 -3 10 265.71
    -5 -3 10 267.04
    -4 -3 10 1902.57
    -4 -3 10 1953.67
    -4 -3 10 2045.1
    4 3 -10 1700.92
    -4 -3 10 2293.33
    -4 -3 10 2086.63
    -4 -3 10 1940.24
    -3 -3 10 0.36
    -3 -3 10 2.1702
    -3 -3 10 -1.94
    -3 -3 10 3.8704
    -3 -3 10 2.9203
    3 3 -10 0.6301
    -3 -3 10 -4.34
    -2 -3 10 1991.8
    -2 -3 10 2024.23
    -2 -3 10 2283.16
    -2 -3 10 1932.39
    -2 -3 10 1908.01
    2 3 -10 1975.24
    2 3 -10 1856.3
    -1 -3 10 57.855
    -1 -3 10 60.486
    -1 -3 10 65.796
    1 3 -10 66.396
    1 3 -10 71.297
    -1 -3 10 68.106
    1 3 -10 72.537
    0 -3 10 752.37
    0 -3 10 844.49
    0 3 -10 768.84
    0 3 -10 776.28
    0 3 -10 787.1
    0 3 -10 764.96
    0 -3 10 804.85
    0 3 -10 696.05
    1 -3 10 104.05
    -1 3 -10 88.138
    1 -3 10 108.39
    -1 3 -10 92.829
    -1 3 -10 86.538
    1 -3 10 85.008
    2 -3 10 878.03
    -2 3 -10 968.94
    -2 3 -10 897.21
    2 -3 10 930.75
    -2 3 -10 891.05
    3 -3 10 560.43
    -3 3 -10 619.28
    -3 3 -10 611.19
    -3 3 -10 553.2
    -3 3 -10 568.28
    -4 3 -10 748.2
    -4 3 -10 728.93
    4 -3 10 705.03
    -4 3 -10 693.21
    -4 3 -10 696.7
    -5 3 -10 1112.74
    -5 3 -10 1042.62
    -5 3 -10 1129.29
    -5 3 -10 1168.41
    5 -3 10 1211.76
    -6 3 -10 14.121
    -6 3 -10 20.402
    -6 3 -10 17.582
    6 -3 10 34.723
    -7 3 -10 605.67
    -7 3 -10 633.24
    -8 -2 10 318.84
    -8 -2 10 359.15
    -8 -2 10 331.11
    -8 -2 10 305.13
    -7 -2 10 734.91
    -7 -2 10 829.25
    -7 -2 10 826.16
    -7 -2 10 750.19
    -7 -2 10 784.76
    -6 -2 10 806.03
    -6 -2 10 841.17
    -6 -2 10 882.87
    -6 -2 10 839.56
    -6 -2 10 999.43
    -5 -2 10 312.45
    -5 -2 10 332.46
    -5 -2 10 290.9
    -5 -2 10 368.74
    -5 -2 10 359.18
    -5 -2 10 352.26
    4 2 -10 745.09
    -4 -2 10 786
    -4 -2 10 766.94
    -4 -2 10 859.65
    -4 -2 10 777.58
    -4 -2 10 791.06
    -4 -2 10 959.38
    -3 -2 10 93.559
    -3 -2 10 31.023
    -3 -2 10 27.743
    3 2 -10 15.831
    -3 -2 10 30.253
    -3 -2 10 39.494
    -3 -2 10 44.444
    3 2 -10 32.313
    -2 -2 10 213.46
    2 2 -10 170.48
    2 2 -10 185.24
    -2 -2 10 200.51
    -2 -2 10 190.46
    -2 -2 10 171.55
    -2 -2 10 205.72
    1 2 -10 289.71
    -1 -2 10 305.9
    -1 -2 10 277.97
    1 2 -10 297.41
    -1 -2 10 269.76
    -1 -2 10 295.86
    0 -2 10 512.66
    0 2 -10 537.56
    0 2 -10 550.94
    0 -2 10 577.23
    0 2 -10 546.06
    0 -2 10 591.76
    0 2 -10 559.93
    -1 2 -10 599.47
    -1 2 -10 597.33
    1 -2 10 696.03
    -1 2 -10 614.65
    -2 2 -10 1624.34
    -2 2 -10 1638.26
    -2 2 -10 1613.89
    2 -2 10 1675.96
    -3 2 -10 1108.09
    -3 2 -10 1168.14
    3 -2 10 1108.57
    -3 2 -10 1199.21
    -3 2 -10 1149.38
    -4 2 -10 326.18
    -4 2 -10 327.15
    -4 2 -10 316.46
    -4 2 -10 320.73
    4 -2 10 355.02
    -4 2 -10 318.12
    5 -2 10 947.67
    -5 2 -10 922.87
    -5 2 -10 900.63
    -5 2 -10 874.92
    -5 2 -10 942.74
    -5 2 -10 899.71
    -6 2 -10 19.412
    -6 2 -10 16.852
    -6 2 -10 18.962
    6 -2 10 45.434
    -7 2 -10 558.9
    -7 2 -10 533.12
    -7 2 -10 573.18
    -8 -1 10 137.55
    -8 -1 10 124.33
    -8 -1 10 126.24
    -8 -1 10 102.44
    -8 -1 10 140.15
    -7 -1 10 550.53
    -7 -1 10 500
    -7 -1 10 532.47
    -7 -1 10 562.76
    -6 -1 10 208.48
    -6 -1 10 245.63
    -6 -1 10 117.55
    -6 -1 10 246.68
    -6 -1 10 237.69
    -6 -1 10 234.33
    -5 -1 10 31.323
    -5 -1 10 37.864
    -5 -1 10 19.922
    -5 -1 10 48.105
    -5 -1 10 45.944
    -5 -1 10 33.063
    -4 -1 10 155.8
    -4 -1 10 254.95
    -4 -1 10 198.47
    -4 -1 10 161.82
    -4 -1 10 145.89
    -4 -1 10 147.77
    3 1 -10 187.48
    3 1 -10 215.35
    -3 -1 10 183.48
    -3 -1 10 270.91
    -3 -1 10 129.93
    -3 -1 10 176.69
    -3 -1 10 190.93
    -2 -1 10 815.58
    -2 -1 10 718.93
    -2 -1 10 764.56
    2 1 -10 688.39
    -2 -1 10 672.36
    2 1 -10 691.62
    1 1 -10 145.28
    -1 -1 10 176.58
    -1 -1 10 132.17
    1 1 -10 123.62
    1 1 -10 182.73
    0 -1 10 2714.22
    0 1 -10 2326.87
    0 1 -10 2512.68
    0 1 -10 2510.89
    0 1 -10 2412.2
    -1 1 -10 701.28
    -1 1 -10 775.1
    1 -1 10 803.05
    -1 1 -10 719.55
    -1 1 -10 713.46
    -1 1 -10 747.77
    -2 1 -10 1078.22
    2 -1 10 1220.84
    -2 1 -10 1167.75
    -2 1 -10 1049.38
    -2 1 -10 1137.28
    -3 1 -10 856.9
    3 -1 10 891.12
    -3 1 -10 916.15
    -3 1 -10 875.31
    -3 1 -10 927.19
    -3 1 -10 885.24
    -4 1 -10 87.388
    -4 1 -10 49.435
    -4 1 -10 73.037
    -4 1 -10 65.116
    -4 1 -10 65.906
    4 -1 10 105.37
    -5 1 -10 755.53
    -5 1 -10 757.89
    -5 1 -10 768
    -5 1 -10 801.17
    -5 1 -10 736.99
    -6 1 -10 57.635
    -6 1 -10 46.724
    -6 1 -10 50.295
    -7 1 -10 878.07
    -7 1 -10 862.19
    -8 0 10 347.67
    -8 0 10 327.64
    -8 0 10 331.42
    -8 0 10 364.1
    -8 0 10 285.79
    -7 0 10 38.594
    -7 0 10 41.994
    -7 0 10 44.654
    -7 0 10 27.283
    -7 0 10 49.635
    6 0 -10 665.68
    -6 0 10 705.34
    -6 0 10 716.58
    -6 0 10 561.54
    -6 0 10 646.2
    -6 0 10 670.97
    -5 0 10 4.5804
    -5 0 10 9.7209
    -5 0 10 6.781
    -5 0 10 6.1506
    -5 0 10 8.461
    -4 0 10 1125.45
    4 0 -10 1147.87
    -4 0 10 1079.87
    -4 0 10 1160.2
    3 0 -10 80.568
    -3 0 10 85.018
    3 0 -10 59.156
    -3 0 10 114.84
    -3 0 10 65.496
    -3 0 10 55.735
    2 0 -10 2375.46
    2 0 -10 2364.7
    2 0 -10 2354.19
    -2 0 10 2606.16
    -2 0 10 2404.21
    1 0 -10 44.304
    1 0 -10 55.405
    -1 0 10 56.735
    1 0 -10 71.807
    0 0 -10 2546.69
    0 0 -10 2498.32
    0 0 10 2734.6
    0 0 -10 2496.67
    1 0 10 757.4
    -1 0 -10 656.76
    -1 0 -10 677.54
    -1 0 -10 625.3
    -1 0 -10 587.31
    -1 0 -10 613.42
    -1 0 -10 626.41
    -2 0 -10 919.98
    -2 0 -10 859.85
    -2 0 -10 923.26
    -2 0 -10 975.18
    -2 0 -10 837.48
    2 0 10 986.97
    -3 0 -10 601.58
    -3 0 -10 549.54
    -3 0 -10 584.22
    -3 0 -10 578.9
    -3 0 -10 547.43
    -4 0 -10 304.73
    -4 0 -10 333.86
    -4 0 -10 320.09
    -4 0 -10 295.84
    -4 0 -10 269.22
    -5 0 -10 721.3
    -5 0 -10 777.81
    -5 0 -10 795.51
    -5 0 -10 713.39
    -5 0 -10 790.33
    -6 0 -10 112.28
    -6 0 -10 114.32
    -6 0 -10 118.26
    -6 0 -10 116.62
    -9 1 10 182.05
    -8 1 10 464.63
    -8 1 10 447.45
    -8 1 10 437.6
    -8 1 10 416.12
    -7 1 10 63.076
    -7 1 10 66.236
    -7 1 10 64.856
    -7 1 10 65.786
    -7 1 10 45.864
    -6 1 10 533.1
    -6 1 10 513.89
    -6 1 10 567.72
    -6 1 10 530.89
    -6 1 10 496.16
    -5 1 10 229.9
    -5 1 10 177.68
    5 -1 -10 199.43
    -5 1 10 200.72
    -5 1 10 186.27
    -5 1 10 201.47
    -4 1 10 1383.34
    -4 1 10 1416.53
    4 -1 -10 1427.04
    -4 1 10 1219.79
    -4 1 10 1694.53
    -3 1 10 14.021
    3 -1 -10 0.17
    -3 1 10 6.2306
    3 -1 -10 0.9501
    2 -1 -10 2094.48
    2 -1 -10 2067.41
    -2 1 10 2191.4
    -1 1 10 443.37
    -1 1 10 473.99
    1 -1 -10 470.58
    1 -1 -10 471.07
    1 -1 -10 476.98
    1 -1 -10 482.67
    0 -1 -10 1047.19
    0 -1 -10 1115.58
    0 -1 -10 1046.72
    0 -1 -10 1069.89
    -1 -1 -10 450.65
    -1 -1 -10 411.65
    -1 -1 -10 426.07
    -1 -1 -10 441.22
    -2 -1 -10 574.04
    -2 -1 -10 619.41
    -2 -1 -10 591.75
    -2 -1 -10 562.1
    -2 -1 -10 635.04
    -3 -1 -10 675.6
    -3 -1 -10 664.9
    -3 -1 -10 760.12
    -3 -1 -10 707.53
    -3 -1 -10 704.27
    -3 -1 -10 656.21
    -4 -1 -10 330.94
    -4 -1 -10 332.01
    -4 -1 -10 356.14
    -4 -1 -10 342.54
    -4 -1 -10 344.41
    -5 -1 -10 1239.93
    -5 -1 -10 1262.05
    -5 -1 -10 1264.93
    -5 -1 -10 1242.6
    -6 -1 -10 1.3501
    -6 -1 -10 3.6103
    -6 -1 -10 1.2701
    -6 -1 -10 -4.81
    -8 2 10 167.69
    -8 2 10 160.82
    -8 2 10 150.6
    8 -2 -10 152.35
    -8 2 10 174.34
    -7 2 10 135.06
    7 -2 -10 132.19
    -7 2 10 132.41
    -7 2 10 131.15
    -7 2 10 139.61
    -6 2 10 619.88
    -6 2 10 624.97
    -6 2 10 598.72
    -6 2 10 771.03
    -5 2 10 76.387
    -5 2 10 95.709
    -5 2 10 67.616
    -4 2 10 1265.25
    -4 2 10 1591.45
    -4 2 10 1499.46
    4 -2 -10 1350.2
    -3 2 10 116.88
    3 -2 -10 86.288
    -3 2 10 110.17
    3 -2 -10 82.478
    2 -2 -10 1370.91
    2 -2 -10 1395.98
    1 -2 -10 256.91
    1 -2 -10 264.32
    -1 2 10 291.75
    0 -2 -10 995.71
    0 2 10 1007.59
    0 -2 -10 1084.35
    -1 -2 -10 397.62
    -1 -2 -10 440.81
    -1 -2 -10 385.95
    -2 -2 -10 750.88
    -2 -2 -10 775.48
    -2 -2 -10 723.69
    -2 -2 -10 759.58
    -2 -2 -10 802.71
    -3 -2 -10 1038.89
    -3 -2 -10 1112.34
    -3 -2 -10 1158.14
    -3 -2 -10 1130.62
    -3 -2 -10 1070.13
    -3 -2 -10 1114.6
    -4 -2 -10 181.74
    -4 -2 -10 159.25
    -4 -2 -10 176.84
    -4 -2 -10 180.32
    -4 -2 -10 168.06
    -5 -2 -10 952.61
    -5 -2 -10 1002.55
    -5 -2 -10 941.53
    -5 -2 -10 934.85
    -6 -2 -10 4.4604
    -8 3 10 318.47
    -8 3 10 328.93
    -8 3 10 374.77
    -8 3 10 334.96
    8 -3 -10 313.02
    -7 3 10 349.71
    -7 3 10 323.75
    -7 3 10 305.65
    -7 3 10 286.95
    7 -3 -10 311.61
    -6 3 10 1168.27
    -6 3 10 1306.16
    -6 3 10 1198.04
    6 -3 -10 1285.38
    5 -3 -10 94.349
    -5 3 10 125.59
    -5 3 10 85.608
    -5 3 10 91.219
    4 -3 -10 1325.02
    -4 3 10 1292.62
    -4 3 10 1328.83
    4 -3 -10 1385.83
    -4 3 10 1519.23
    -3 3 10 3.16
    3 -3 -10 1.9702
    3 -3 -10 2.0602
    2 -3 -10 940.46
    -2 3 10 1055.61
    2 -3 -10 995.76
    1 -3 -10 18.492
    1 -3 -10 15.851
    -1 3 10 27.513
    0 3 10 1207.22
    0 -3 -10 1191.88
    0 -3 -10 1120.46
    0 -3 -10 1128.66
    1 3 10 659.68
    -1 -3 -10 610.96
    -1 -3 -10 645.32
    -2 -3 -10 564.85
    -2 -3 -10 543.25
    -2 -3 -10 584.24
    -3 -3 -10 1253.95
    -3 -3 -10 1177.67
    -3 -3 -10 1142.44
    -3 -3 -10 1243.2
    -3 -3 -10 1188.61
    -4 -3 -10 68.936
    -4 -3 -10 69.697
    -4 -3 -10 71.027
    -4 -3 -10 65.926
    -5 -3 -10 489.51
    -5 -3 -10 466.19
    -5 -3 -10 463.28
    8 -4 -10 516.59
    -7 4 10 261.32
    7 -4 -10 229.51
    -7 4 10 231.14
    7 -4 -10 242.55
    -6 4 10 814.45
    6 -4 -10 698.63
    -5 4 10 102.51
    5 -4 -10 60.436
    5 -4 -10 57.245
    -4 4 10 1004.28
    4 -4 -10 878.6
    4 -4 -10 884.71
    3 -4 -10 6.4406
    -3 4 10 5.24
    3 -4 -10 5.6305
    -2 4 10 1386.34
    2 -4 -10 1335.67
    2 -4 -10 1325.31
    1 -4 -10 130.44
    -1 4 10 121.14
    1 -4 -10 139.61
    0 4 10 775.84
    0 -4 -10 745.97
    0 -4 -10 825.75
    1 4 10 763.55
    -1 -4 -10 678.04
    -1 -4 -10 681.98
    -1 -4 -10 727.2
    -2 -4 -10 152.75
    -2 -4 -10 170.34
    2 4 10 158.82
    3 4 10 598.16
    -3 -4 -10 590.06
    -3 -4 -10 546.87
    -3 -4 -10 583.69
    -3 -4 -10 579.93
    4 4 10 66.456
    -4 -4 -10 69.627
    -4 -4 -10 61.706
    -4 -4 -10 64.796
    -4 -4 -10 67.526
    -7 5 10 26.332
    7 -5 -10 26.292
    7 -5 -10 34.833
    6 -5 -10 672.72
    6 -5 -10 688.94
    -6 5 10 696.58
    5 -5 -10 25.502
    5 -5 -10 32.933
    -5 5 10 12.781
    -4 5 10 1486.83
    4 -5 -10 1513.12
    4 -5 -10 1543.06
    -3 5 10 7.121
    3 -5 -10 4.3904
    2 -5 -10 1282.7
    2 -5 -10 1352.4
    -2 5 10 1282.25
    1 -5 -10 334.03
    1 -5 -10 336.3
    -1 5 10 340.35
    0 -5 -10 360.54
    0 5 10 377.71
    0 -5 -10 381.72
    -1 -5 -10 631.76
    1 5 10 666.61
    -1 -5 -10 651.25
    -1 -5 -10 649.69
    2 5 10 320.63
    -2 -5 -10 347.73
    -2 -5 -10 321.52
    -3 -5 -10 389.15
    3 5 10 390.5
    -3 -5 -10 385.33
    -6 6 10 723.99
    6 -6 -10 701.95
    6 -6 -10 708.59
    5 -6 -10 43.164
    5 -6 -10 42.584
    -5 6 10 32.773
    -4 6 10 1106.15
    4 -6 -10 1144.28
    4 -6 -10 1137.2
    -3 6 10 71.827
    3 -6 -10 77.877
    2 -6 -10 552.77
    -2 6 10 549.44
    2 -6 -10 596.72
    1 -6 -10 219.34
    -1 6 10 195.67
    1 -6 -10 216.07
    0 -6 -10 471.7
    0 6 10 421.12
    0 -6 -10 459.55
    -1 -6 -10 231.8
    1 6 10 233.2
    -1 -6 -10 237.54
    -2 -6 -10 405.79
    4 -7 -10 500.25
    -4 7 10 452.01
    3 -7 -10 26.562
    -3 7 10 34.853
    2 -7 -10 294.41
    -2 7 10 288.74
    1 -7 -10 63.396
    -1 7 10 56.195
    2 8 -11 525.6
    -2 -8 11 495.31
    1 8 -11 133.65
    1 8 -11 122.27
    -1 -8 11 138.94
    -1 -8 11 141.36
    0 -8 11 420.87
    0 8 -11 439.1
    0 8 -11 416.46
    0 -8 11 445.46
    -1 8 -11 63.036
    1 -8 11 58.115
    -2 8 -11 480.51
    2 -8 11 480
    -3 8 -11 81.708
    3 -8 11 84.338
    -4 -7 11 775.61
    4 7 -11 785.21
    -4 -7 11 731.96
    -3 -7 11 3.5803
    3 7 -11 6.5106
    -3 -7 11 9.9909
    -3 -7 11 2.2902
    2 7 -11 546.75
    -2 -7 11 574.17
    2 7 -11 586.44
    -2 -7 11 547.41
    1 7 -11 33.773
    1 7 -11 45.664
    -1 -7 11 39.464
    -1 -7 11 48.335
    0 7 -11 699.01
    0 7 -11 672.99
    0 -7 11 639.54
    0 -7 11 648.86
    1 -7 11 56.075
    -1 7 -11 60.006
    -1 7 -11 52.455
    -2 7 -11 1025.81
    2 -7 11 952.86
    -3 7 -11 407.52
    3 -7 11 409.42
    3 -7 11 397.71
    -4 7 -11 291.5
    4 -7 11 278.84
    4 -7 11 279.95
    -4 7 -11 283.31
    -5 -6 11 42.774
    -5 -6 11 56.975
    5 6 -11 49.015
    -5 -6 11 50.585
    -5 -6 11 44.324
    -5 -6 11 55.475
    -4 -6 11 507.49
    4 6 -11 506.1
    -4 -6 11 570.77
    -4 -6 11 485.7
    -4 -6 11 509.27
    -4 -6 11 469.92
    -3 -6 11 1.7102
    -3 -6 11 3.31
    -3 -6 11 4.7304
    3 6 -11 -0.3
    -2 -6 11 811.52
    2 6 -11 800.13
    -2 -6 11 797.59
    2 6 -11 790.05
    -2 -6 11 781.77
    -1 -6 11 7.2307
    1 6 -11 0.29
    -1 -6 11 -0.73
    1 6 -11 5.0905
    1 6 -11 0.38
    0 -6 11 1667.73
    0 6 -11 1707.44
    0 6 -11 1646.39
    0 -6 11 1668.43
    0 6 -11 1655.38
    1 -6 11 95.209
    1 -6 11 108.52
    -1 6 -11 107.18
    -1 6 -11 106.54
    -1 6 -11 102.68
    -2 6 -11 766.3
    2 -6 11 749.94
    -2 6 -11 790.31
    -2 6 -11 764.98
    2 -6 11 766.74
    -3 6 -11 389.28
    3 -6 11 367.22
    3 -6 11 357.82
    4 -6 11 84.528
    4 -6 11 65.126
    -4 6 -11 80.648
    -4 6 -11 70.057
    -5 6 -11 364.44
    5 -6 11 307.93
    -5 6 -11 309.66
    5 -6 11 294.28
    -6 -5 11 472.27
    -6 -5 11 492.59
    -6 -5 11 476.34
    -6 -5 11 480.81
    -6 -5 11 480.41
    -5 -5 11 55.765
    -5 -5 11 67.976
    5 5 -11 59.166
    -5 -5 11 64.166
    -5 -5 11 63.196
    -5 -5 11 60.436
    4 5 -11 533.85
    -4 -5 11 555.61
    -4 -5 11 544.25
    -4 -5 11 548.19
    -4 -5 11 630.15
    -4 -5 11 564.95
    -3 -5 11 65.266
    -3 -5 11 79.267
    3 5 -11 83.468
    -3 -5 11 76.507
    -2 -5 11 1182.93
    -2 -5 11 1336.77
    -2 -5 11 1322.76
    2 5 -11 1214.85
    -1 -5 11 10.661
    1 5 -11 11.951
    -1 -5 11 12.961
    -1 -5 11 12.391
    1 5 -11 12.371
    -1 -5 11 11.561
    1 5 -11 10.661
    0 -5 11 1063.9
    0 -5 11 1074.13
    0 5 -11 1117.3
    0 5 -11 1087.55
    1 -5 11 577.42
    -1 5 -11 559.65
    -1 5 -11 550.42
    1 -5 11 557.22
    -1 5 -11 571.67
    -2 5 -11 157.97
    -2 5 -11 172.44
    -2 5 -11 157.44
    2 -5 11 170.32
    2 -5 11 155.25
    3 -5 11 705.71
    -3 5 -11 706.28
    -3 5 -11 712.76
    -3 5 -11 708.71
    3 -5 11 716.1
    4 -5 11 99.779
    4 -5 11 82.948
    -4 5 -11 108.83
    -4 5 -11 118.19
    5 -5 11 466.81
    -5 5 -11 523.63
    -5 5 -11 559.81
    -6 5 -11 100.78
    6 -5 11 94.659
    -6 5 -11 103.94
    -7 -4 11 116.49
    -7 -4 11 123.91
    -7 -4 11 132.5
    -7 -4 11 109.99
    -6 -4 11 360.64
    -6 -4 11 367.45
    -6 -4 11 348.82
    -6 -4 11 419.5
    -6 -4 11 383.21
    -5 -4 11 239.77
    -5 -4 11 193.84
    -5 -4 11 215.71
    5 4 -11 225.54
    -5 -4 11 253.47
    -5 -4 11 234.7
    -4 -4 11 1016.16
    -4 -4 11 1078.03
    4 4 -11 1013.33
    -4 -4 11 1079.21
    -4 -4 11 995.08
    -4 -4 11 1016.33
    -4 -4 11 986.89
    -3 -4 11 37.694
    -3 -4 11 21.382
    -3 -4 11 25.912
    -3 -4 11 23.562
    -3 -4 11 20.282
    3 4 -11 44.784
    -2 -4 11 1498.03
    -2 -4 11 1524.62
    2 4 -11 1606.85
    -2 -4 11 1614.88
    -2 -4 11 1497.15
    -1 -4 11 259.25
    1 4 -11 241.72
    -1 -4 11 235.21
    -1 -4 11 274
    1 4 -11 250.51
    1 4 -11 246.62
    0 4 -11 520.54
    0 -4 11 528.06
    0 4 -11 569.32
    0 4 -11 575.75
    0 -4 11 578.24
    1 -4 11 489.61
    -1 4 -11 498.82
    -1 4 -11 518.44
    1 -4 11 493.97
    -1 4 -11 483.99
    2 -4 11 342.98
    -2 4 -11 367.55
    2 -4 11 339.84
    -2 4 -11 366.42
    -2 4 -11 358.5
    -3 4 -11 415.4
    -3 4 -11 443.9
    3 -4 11 384.15
    -3 4 -11 400.5
    3 -4 11 411.01
    -4 4 -11 462.41
    -4 4 -11 464.76
    4 -4 11 403.34
    -4 4 -11 460.31
    -5 4 -11 531.21
    5 -4 11 480.93
    -5 4 -11 522.91
    6 -4 11 19.062
    -6 4 -11 28.493
    -6 4 -11 30.953
    -7 -3 11 369.57
    -7 -3 11 345.16
    -7 -3 11 368.36
    -7 -3 11 377.99
    -6 -3 11 659.41
    -6 -3 11 609.78
    -6 -3 11 583.01
    -6 -3 11 622.43
    -6 -3 11 633.3
    -6 -3 11 595.17
    -5 -3 11 345.34
    -5 -3 11 333.7
    -5 -3 11 335.66
    -5 -3 11 342.57
    -5 -3 11 334.15
    -5 -3 11 328.93
    -4 -3 11 1586.37
    4 3 -11 1629.81
    -4 -3 11 1685.01
    -4 -3 11 1928.34
    -4 -3 11 1827.92
    -4 -3 11 1674.7
    -4 -3 11 1623.48
    -3 -3 11 14.391
    -3 -3 11 1.3001
    3 3 -11 0.9301
    -3 -3 11 -3.38
    -3 -3 11 5.8005
    -3 -3 11 4.4604
    -2 -3 11 1632.22
    2 3 -11 1579.85
    -2 -3 11 1637.99
    -2 -3 11 1617.25
    -1 -3 11 50.875
    1 3 -11 80.128
    -1 -3 11 52.895
    0 3 -11 699.22
    0 -3 11 746.98
    0 3 -11 759.27
    0 3 -11 734.9
    0 3 -11 720.11
    0 -3 11 728.71
    -1 3 -11 15.161
    -1 3 -11 14.541
    1 -3 11 18.842
    1 -3 11 20.902
    -1 3 -11 21.952
    2 -3 11 643.19
    -2 3 -11 678.54
    -2 3 -11 668.04
    -2 3 -11 624.15
    -3 3 -11 201.05
    3 -3 11 179.59
    -3 3 -11 211.2
    -3 3 -11 186.36
    -4 3 -11 174.31
    -4 3 -11 187.4
    -4 3 -11 191.43
    -4 3 -11 172.76
    4 -3 11 181.21
    5 -3 11 641.09
    -5 3 -11 636.5
    -5 3 -11 636.13
    6 -3 11 17.932
    -6 3 -11 15.701
    -6 3 -11 17.692
    -8 -2 11 221.36
    -8 -2 11 224.74
    -8 -2 11 225.92
    -8 -2 11 214.44
    -7 -2 11 492.99
    -7 -2 11 540.58
    -7 -2 11 510.8
    -7 -2 11 469.92
    -7 -2 11 498
    7 2 -11 454.83
    -6 -2 11 1408.52
    -6 -2 11 1344.62
    -6 -2 11 1309.71
    -6 -2 11 1325.39
    -6 -2 11 1286.39
    -6 -2 11 1304.98
    -5 -2 11 85.628
    -5 -2 11 82.438
    -5 -2 11 75.607
    -5 -2 11 85.158
    -5 -2 11 107.4
    -5 -2 11 78.867
    -4 -2 11 1924.22
    -4 -2 11 1994.7
    -4 -2 11 2214.96
    -4 -2 11 1862.24
    -4 -2 11 1840.38
    -4 -2 11 1865.6
    -3 -2 11 20.932
    -3 -2 11 37.234
    -3 -2 11 22.442
    -3 -2 11 42.994
    3 2 -11 18.602
    2 2 -11 829.06
    -2 -2 11 774.22
    -2 -2 11 854.71
    -1 -2 11 16.602
    -1 -2 11 11.421
    1 2 -11 14.111
    1 2 -11 19.792
    0 2 -11 410.65
    0 2 -11 388.82
    0 2 -11 413.95
    0 -2 11 434.53
    -1 2 -11 438.1
    -1 2 -11 465.37
    -1 2 -11 445.63
    -1 2 -11 456.4
    1 -2 11 478.77
    -2 2 -11 257.87
    -2 2 -11 262.77
    2 -2 11 257.79
    -2 2 -11 277.31
    -3 2 -11 1744.09
    -3 2 -11 1634.73
    -3 2 -11 1699.9
    3 -2 11 1744.22
    -4 2 -11 65.846
    -4 2 -11 55.015
    4 -2 11 75.107
    -4 2 -11 55.225
    -4 2 -11 67.836
    -4 2 -11 45.344
    -5 2 -11 1310.42
    -5 2 -11 1297.88
    -5 2 -11 1290.03
    -5 2 -11 1252.61
    5 -2 11 1327.76
    -6 2 -11 63.526
    -6 2 -11 58.255
    -6 2 -11 66.616
    -8 -1 11 447.92
    -8 -1 11 430.66
    -8 -1 11 436.63
    -8 -1 11 451.85
    -8 -1 11 425.4
    -7 -1 11 267.91
    -7 -1 11 323.33
    -7 -1 11 273.59
    -7 -1 11 273.77
    -7 -1 11 297.23
    6 1 -11 895.91
    -6 -1 11 969.54
    -6 -1 11 899.51
    -6 -1 11 918.93
    -6 -1 11 1011.27
    -6 -1 11 939.09
    -5 -1 11 74.737
    -5 -1 11 59.466
    -5 -1 11 74.237
    -5 -1 11 87.568
    -5 -1 11 68.756
    -4 -1 11 491.05
    -4 -1 11 523.91
    -4 -1 11 538.11
    3 1 -11 1.5001
    -3 -1 11 1.27
    -3 -1 11 2.8903
    3 1 -11 6.2206
    -3 -1 11 -1.3
    2 1 -11 268.19
    2 1 -11 284.78
    -2 -1 11 304
    -2 -1 11 286.96
    -2 -1 11 246.05
    -1 -1 11 448.03
    1 1 -11 408.29
    1 1 -11 392.53
    0 -1 11 631.95
    0 1 -11 602.35
    0 1 -11 665.12
    -1 1 -11 1544.23
    1 -1 11 1721.37
    -1 1 -11 1588.89
    -1 1 -11 1549.32
    -1 1 -11 1602.19
    -2 1 -11 530.49
    -2 1 -11 549.3
    -2 1 -11 553.69
    2 -1 11 567.82
    -2 1 -11 557.08
    -3 1 -11 1259.21
    3 -1 11 1219.05
    -3 1 -11 1229.48
    -3 1 -11 1197.95
    4 -1 11 271.81
    -4 1 -11 258.45
    -4 1 -11 223.33
    -4 1 -11 264.92
    -4 1 -11 229.02
    -4 1 -11 233.01
    -5 1 -11 800.2
    -5 1 -11 882.42
    -5 1 -11 800.86
    -5 1 -11 786.01
    -6 1 -11 132.74
    -6 1 -11 140.66
    -6 1 -11 145.9
    -8 0 11 283.43
    -8 0 11 293.82
    -8 0 11 276.67
    -8 0 11 340.72
    -7 0 11 106.26
    -7 0 11 84.218
    -7 0 11 70.677
    -7 0 11 96.299
    -6 0 11 413.18
    -6 0 11 523.73
    -6 0 11 412.75
    -6 0 11 408.11
    -6 0 11 388.32
    6 0 -11 390.22
    -5 0 11 72.297
    -5 0 11 85.618
    -5 0 11 96.149
    5 0 -11 74.057
    -5 0 11 65.616
    -5 0 11 61.816
    -4 0 11 700.41
    -4 0 11 689.43
    -4 0 11 696.21
    4 0 -11 763.02
    -4 0 11 844.68
    -3 0 11 5.8906
    -3 0 11 13.041
    3 0 -11 3.3903
    2 0 -11 1050.96
    -2 0 11 1052.92
    2 0 -11 1119.41
    -2 0 11 1113.03
    1 0 -11 310.44
    -1 0 11 345.59
    1 0 -11 309.09
    0 0 -11 723.03
    0 0 11 706.56
    0 0 -11 745.99
    -1 0 -11 484.87
    -1 0 -11 472.4
    -1 0 -11 433.38
    1 0 11 483.67
    -1 0 -11 440.7
    -2 0 -11 415.64
    -2 0 -11 436.67
    -2 0 -11 439.35
    -2 0 -11 434.27
    2 0 11 440.1
    -2 0 -11 420.58
    -3 0 -11 446.78
    -3 0 -11 431.3
    -3 0 -11 452.01
    -3 0 -11 451.14
    -4 0 -11 420.56
    -4 0 -11 438.4
    -4 0 -11 443.66
    -4 0 -11 423.61
    -4 0 -11 437.46
    -5 0 -11 882.83
    -5 0 -11 979.09
    -5 0 -11 893.34
    -5 0 -11 895.55
    -6 0 -11 47.144
    -6 0 -11 40.434
    -6 0 -11 47.854
    8 -1 -11 296.13
    -8 1 11 359.27
    -8 1 11 359.78
    -8 1 11 339.67
    -8 1 11 326.3
    -7 1 11 258.17
    -7 1 11 216.04
    -7 1 11 197.23
    -7 1 11 217.8
    -6 1 11 768.02
    -6 1 11 784.45
    -6 1 11 889.63
    -6 1 11 939.86
    -6 1 11 824.9
    -5 1 11 158.48
    5 -1 -11 149.28
    -5 1 11 229.36
    -5 1 11 140.87
    -5 1 11 158.67
    4 -1 -11 1328.01
    -4 1 11 1164.89
    -4 1 11 1430.59
    -4 1 11 1304.16
    -3 1 11 40.364
    3 -1 -11 22.072
    2 -1 -11 1101.44
    2 -1 -11 1119.63
    -2 1 11 1161.39
    -1 1 11 244.67
    1 -1 -11 269.23
    1 -1 -11 272.7
    -1 1 11 281.71
    1 -1 -11 264.97
    0 1 11 1018.04
    0 -1 -11 962
    0 -1 -11 922.78
    -1 -1 -11 328.61
    -1 -1 -11 335.64
    -1 -1 -11 373.24
    -2 -1 -11 868.19
    -2 -1 -11 933.5
    -2 -1 -11 898.8
    -2 -1 -11 824.81
    -2 -1 -11 843.48
    -3 -1 -11 868.76
    -3 -1 -11 858.46
    -3 -1 -11 833.5
    -3 -1 -11 843.52
    -3 -1 -11 891.81
    -4 -1 -11 292.71
    -4 -1 -11 288.61
    -4 -1 -11 284.71
    -4 -1 -11 287.29
    -5 -1 -11 1164.73
    -5 -1 -11 1085.94
    -5 -1 -11 1179.16
    -5 -1 -11 1129.6
    -8 2 11 257.21
    -8 2 11 277.03
    -8 2 11 252.03
    8 -2 -11 243.15
    -8 2 11 278.24
    -7 2 11 310.95
    -7 2 11 316.21
    7 -2 -11 282.98
    -7 2 11 285.75
    -7 2 11 278.6
    6 -2 -11 818.25
    -6 2 11 789.25
    -6 2 11 790.04
    -6 2 11 727.15
    5 -2 -11 12.121
    -5 2 11 3.7804
    -5 2 11 5.27
    5 -2 -11 -1.24
    -4 2 11 1045.68
    4 -2 -11 996.13
    4 -2 -11 979.65
    -4 2 11 909.42
    -3 2 11 198.82
    3 -2 -11 222.74
    3 -2 -11 229.87
    -3 2 11 203.47
    2 -2 -11 1021.51
    -2 2 11 985.51
    2 -2 -11 1044.65
    -1 2 11 138.84
    1 -2 -11 150.24
    1 -2 -11 144.66
    0 -2 -11 1481.2
    0 2 11 1566.07
    0 -2 -11 1549.92
    -1 -2 -11 432.14
    -1 -2 -11 453.85
    -2 -2 -11 935.08
    -2 -2 -11 956.75
    -2 -2 -11 955.66
    -3 -2 -11 1335
    -3 -2 -11 1218.15
    -3 -2 -11 1272.11
    -3 -2 -11 1307.86
    -4 -2 -11 42.784
    -4 -2 -11 55.375
    -4 -2 -11 70.387
    -4 -2 -11 61.806
    -5 -2 -11 630.5
    -5 -2 -11 640.07
    -5 -2 -11 682.55
    8 -3 -11 288.77
    -7 3 11 103.3
    -7 3 11 144.1
    7 -3 -11 104.86
    -6 3 11 510.68
    -6 3 11 497.17
    6 -3 -11 523.53
    5 -3 -11 26.683
    -5 3 11 19.782
    -5 3 11 30.913
    -5 3 11 13.761
    4 -3 -11 791.56
    4 -3 -11 712.38
    -4 3 11 813.1
    -3 3 11 10.181
    3 -3 -11 14.761
    3 -3 -11 13.951
    2 -3 -11 1514.86
    -2 3 11 1597.18
    1 -3 -11 79.417
    -1 3 11 80.368
    1 -3 -11 82.228
    0 -3 -11 1143.34
    0 3 11 1272.29
    0 -3 -11 1222.32
    1 3 11 711.27
    -1 -3 -11 706.88
    -1 -3 -11 705.34
    -2 -3 -11 171.52
    2 3 11 178.23
    -2 -3 -11 203.41
    3 3 11 760.3
    -3 -3 -11 809.59
    -3 -3 -11 813.43
    -3 -3 -11 806
    4 3 11 8.8408
    -4 -3 -11 21.832
    -4 -3 -11 17.422
    -4 -3 -11 16.402
    7 -4 -11 44.364
    7 -4 -11 47.794
    -6 4 11 482.53
    6 -4 -11 523.32
    6 -4 -11 562.47
    -5 4 11 24.502
    5 -4 -11 24.352
    5 -4 -11 17.982
    4 -4 -11 921.43
    -4 4 11 830.37
    -3 4 11 -7.811
    3 -4 -11 0.6901
    3 -4 -11 2.1102
    2 -4 -11 1506.3
    2 -4 -11 1401.63
    -2 4 11 1350.02
    1 -4 -11 432.92
    1 -4 -11 434.46
    -1 4 11 418.88
    0 -4 -11 608.49
    0 -4 -11 613.98
    0 4 11 590.29
    -1 -4 -11 828.15
    1 4 11 860.87
    -2 -4 -11 147.51
    2 4 11 143.53
    -2 -4 -11 143.82
    3 4 11 324.07
    -3 -4 -11 332.28
    -3 -4 -11 322.52
    6 -5 -11 441.46
    6 -5 -11 441.01
    -6 5 11 422.37
    5 -5 -11 37.093
    -5 5 11 34.973
    5 -5 -11 40.794
    4 -5 -11 1566.39
    -4 5 11 1359.82
    -3 5 11 93.289
    3 -5 -11 103.11
    -2 5 11 1229.49
    2 -5 -11 1328.9
    2 -5 -11 1270.14
    1 -5 -11 296.85
    1 -5 -11 304.07
    -1 5 11 305.91
    0 5 11 451.77
    0 -5 -11 463.14
    0 -5 -11 469.92
    -1 -5 -11 127.22
    1 5 11 110.43
    -2 -5 -11 302.72
    2 5 11 288.07
    -5 6 11 18.472
    5 -6 -11 16.042
    -4 6 11 1041.08
    4 -6 -11 1091.65
    3 -6 -11 126
    -3 6 11 128.85
    -2 6 11 405.11
    2 -6 -11 423.74
    1 -6 -11 167.47
    -1 6 11 167.93
    1 -6 -11 164.12
    0 -6 -11 404.9
    0 -6 -11 396.48
    0 6 11 369.94
    -1 -8 12 36.893
    0 -8 12 216.16
    0 8 -12 216.26
    1 -8 12 76.767
    -1 8 -12 85.008
    -3 -7 12 5.28
    3 7 -12 1.8002
    -3 -7 12 -1.09
    -2 -7 12 430.09
    2 7 -12 421.92
    1 7 -12 2.2802
    -1 -7 12 3.3203
    1 7 -12 2.6502
    -1 -7 12 4.19
    0 7 -12 462.33
    0 -7 12 464.18
    0 7 -12 447.01
    1 -7 12 105.04
    -1 7 -12 107.42
    -1 7 -12 114.3
    -2 7 -12 344.51
    2 -7 12 344.73
    3 -7 12 667.06
    -3 7 -12 655.76
    -4 -6 12 425.68
    -4 -6 12 443.04
    4 6 -12 423.22
    -4 -6 12 422.77
    -3 -6 12 23.992
    -3 -6 12 16.822
    -3 -6 12 14.791
    3 6 -12 11.721
    2 6 -12 493.05
    -2 -6 12 467.68
    -2 -6 12 491.41
    1 6 -12 33.453
    -1 -6 12 31.363
    1 6 -12 54.565
    0 6 -12 905.77
    0 -6 12 858.97
    0 -6 12 968.64
    0 6 -12 969.33
    1 -6 12 504.79
    1 -6 12 513.38
    -1 6 -12 495.05
    -1 6 -12 508.75
    -2 6 -12 602.34
    -2 6 -12 650.21
    2 -6 12 651.18
    2 -6 12 616.55
    3 -6 12 612.57
    3 -6 12 643.73
    -3 6 -12 635.32
    -4 6 -12 276.63
    4 -6 12 236.17
    4 -6 12 246.22
    -5 -5 12 110.29
    -5 -5 12 110.12
    5 5 -12 116.86
    -5 -5 12 112.18
    -5 -5 12 101.38
    -5 -5 12 113.2
    -4 -5 12 518.02
    -4 -5 12 509.56
    -4 -5 12 469.47
    -4 -5 12 483.49
    4 5 -12 503.67
    -3 -5 12 12.951
    -3 -5 12 6.311
    -3 -5 12 13.531
    3 5 -12 12.671
    -2 -5 12 1488.42
    -2 -5 12 1436.6
    2 5 -12 1492
    -2 -5 12 1484.55
    -2 -5 12 1493.77
    1 5 -12 135.36
    -1 -5 12 140.89
    1 5 -12 122.99
    -1 -5 12 127.48
    1 5 -12 134.85
    0 5 -12 1273.17
    0 -5 12 1267.99
    0 5 -12 1204.11
    0 -5 12 1189.32
    0 5 -12 1298.91
    -1 5 -12 300.22
    1 -5 12 319.13
    1 -5 12 282.96
    -1 5 -12 302.88
    -1 5 -12 308.17
    2 -5 12 546.64
    -2 5 -12 596.05
    2 -5 12 554.97
    -2 5 -12 519.99
    -2 5 -12 586.06
    -3 5 -12 324.84
    -3 5 -12 318.7
    3 -5 12 285.82
    3 -5 12 326.27
    4 -5 12 261.61
    -4 5 -12 306.76
    -5 5 -12 502
    5 -5 12 450.16
    -6 -4 12 252.07
    -6 -4 12 246.68
    -6 -4 12 248.84
    -6 -4 12 272.43
    -5 -4 12 122.79
    -5 -4 12 102.92
    -5 -4 12 114.71
    -5 -4 12 116.76
    5 4 -12 113.7
    -5 -4 12 140.89
    -4 -4 12 1093.85
    -4 -4 12 1178.66
    -4 -4 12 1050
    -4 -4 12 1164.46
    4 4 -12 1075.09
    -4 -4 12 1059.01
    -3 -4 12 19.122
    -3 -4 12 23.012
    3 4 -12 15.901
    -3 -4 12 20.802
    -3 -4 12 24.532
    -2 -4 12 1589.74
    -2 -4 12 1688.15
    2 4 -12 1720.35
    -1 -4 12 217.18
    1 4 -12 203.9
    1 4 -12 211.09
    -1 -4 12 222.38
    0 4 -12 845.02
    0 4 -12 833.17
    0 4 -12 807.04
    0 -4 12 823.01
    0 -4 12 729.32
    1 -4 12 316.99
    -1 4 -12 318.78
    -1 4 -12 333.52
    -1 4 -12 297.23
    1 -4 12 298.08
    -2 4 -12 440.27
    2 -4 12 426.86
    -2 4 -12 439.71
    2 -4 12 410.9
    -2 4 -12 484.24
    -3 4 -12 587.29
    3 -4 12 537.13
    -3 4 -12 616.42
    -4 4 -12 197.09
    4 -4 12 180.8
    -5 4 -12 905.81
    5 -4 12 814.99
    -5 4 -12 805.67
    -7 -3 12 276.83
    -7 -3 12 251.56
    -7 -3 12 262.69
    -7 -3 12 262.43
    -6 -3 12 689.17
    -6 -3 12 666.48
    -6 -3 12 654.62
    -6 -3 12 639.53
    -6 -3 12 620.56
    -5 -3 12 43.974
    -5 -3 12 52.865
    -5 -3 12 24.262
    -5 -3 12 23.152
    -5 -3 12 35.963
    -5 -3 12 37.374
    -4 -3 12 1592.85
    4 3 -12 1497.95
    -4 -3 12 1606.23
    -4 -3 12 1523.67
    -4 -3 12 1437.43
    -4 -3 12 1690.08
    -3 -3 12 45.924
    -3 -3 12 37.434
    -3 -3 12 48.475
    -3 -3 12 39.544
    3 3 -12 53.325
    -2 -3 12 1137.99
    2 3 -12 1080.71
    -2 -3 12 1099.18
    2 3 -12 1059.87
    1 3 -12 43.934
    1 3 -12 28.863
    -1 -3 12 21.732
    -1 -3 12 41.174
    0 3 -12 961.55
    0 3 -12 904.65
    0 -3 12 883.47
    0 -3 12 985.1
    0 3 -12 962.02
    -1 3 -12 261.34
    1 -3 12 257.8
    -1 3 -12 259.35
    -1 3 -12 248.6
    -2 3 -12 775.08
    -2 3 -12 823.89
    -2 3 -12 781.02
    2 -3 12 797.33
    -3 3 -12 524.9
    -3 3 -12 582.5
    -3 3 -12 552.11
    3 -3 12 571.76
    -4 3 -12 38.574
    4 -3 12 26.142
    -4 3 -12 49.825
    -5 3 -12 268.04
    -5 3 -12 291.34
    5 -3 12 264.14
    -7 -2 12 399.03
    -7 -2 12 346.62
    -7 -2 12 384.29
    -7 -2 12 343.55
    7 2 -12 360.68
    -7 -2 12 360.12
    -6 -2 12 791.33
    6 2 -12 790.47
    -6 -2 12 778.19
    -6 -2 12 790.84
    -6 -2 12 897.54
    -6 -2 12 751.08
    -5 -2 12 31.543
    -5 -2 12 56.675
    -5 -2 12 32.513
    -5 -2 12 68.396
    -5 -2 12 50.815
    -4 -2 12 1196.07
    -4 -2 12 1376.13
    -4 -2 12 1037.56
    3 2 -12 14.381
    3 2 -12 4.1704
    -3 -2 12 8.9208
    -3 -2 12 8.771
    -3 -2 12 8.8708
    -2 -2 12 1531.09
    -2 -2 12 1526.01
    2 2 -12 1480.38
    2 2 -12 1560.23
    1 2 -12 4.8705
    -1 -2 12 -0.9
    1 2 -12 7.4507
    -1 -2 12 6.8306
    0 2 -12 1580.96
    0 2 -12 1571.4
    0 -2 12 1677.28
    -1 2 -12 168.57
    -1 2 -12 170.48
    -1 2 -12 167.63
    -1 2 -12 170.64
    1 -2 12 183.24
    -2 2 -12 352.68
    -2 2 -12 350.33
    -2 2 -12 330.62
    2 -2 12 317.84
    -3 2 -12 333.1
    3 -2 12 316.83
    -3 2 -12 318.1
    4 -2 12 12.611
    -4 2 -12 11.511
    -5 2 -12 398.62
    -5 2 -12 388.64
    -5 2 -12 419.84
    5 -2 12 397.57
    -5 2 -12 397.21
    -7 -1 12 109.16
    -7 -1 12 118.24
    -7 -1 12 135.33
    -7 -1 12 140.5
    -7 -1 12 115.54
    -6 -1 12 602.34
    -6 -1 12 598.33
    6 1 -12 623.05
    -6 -1 12 667.49
    -6 -1 12 607.51
    -6 -1 12 613.86
    5 1 -12 53.545
    -5 -1 12 58.375
    -5 -1 12 41.084
    -5 -1 12 54.025
    -5 -1 12 64.206
    -5 -1 12 45.764
    -4 -1 12 917.53
    -4 -1 12 927.39
    -4 -1 12 1038.53
    4 1 -12 985.02
    -3 -1 12 21.392
    -3 -1 12 28.593
    3 1 -12 30.413
    -3 -1 12 37.814
    3 1 -12 22.252
    2 1 -12 1429.35
    2 1 -12 1416.57
    -2 -1 12 1605.66
    1 1 -12 413.74
    1 1 -12 437.72
    -1 -1 12 435.18
    0 -1 12 830.83
    0 1 -12 730.7
    0 1 -12 690.45
    -1 1 -12 1084.82
    -1 1 -12 1099.8
    1 -1 12 1155.86
    2 -1 12 119.81
    -2 1 -12 91.739
    -2 1 -12 92.429
    -2 1 -12 82.938
    -3 1 -12 636.54
    -3 1 -12 697.02
    -3 1 -12 656.92
    3 -1 12 628.98
    -3 1 -12 638.86
    -4 1 -12 103.76
    -4 1 -12 133.37
    -4 1 -12 129.05
    -5 1 -12 868.58
    -5 1 -12 924.4
    -5 1 -12 848.54
    -7 0 12 139.21
    -7 0 12 157.1
    -7 0 12 153.69
    -7 0 12 130.3
    -6 0 12 419.21
    -6 0 12 422.6
    6 0 -12 406.27
    -6 0 12 448.25
    -6 0 12 495.51
    -6 0 12 430.66
    -5 0 12 76.447
    -5 0 12 90.959
    -5 0 12 80.448
    5 0 -12 88.018
    -5 0 12 105.34
    -4 0 12 1229.63
    4 0 -12 1097.67
    -4 0 12 975.03
    -4 0 12 1011.99
    3 0 -12 146.86
    -3 0 12 154.16
    -3 0 12 130.98
    -2 0 12 1453.61
    2 0 -12 1442.85
    2 0 -12 1395.18
    2 0 -12 1360.6
    1 0 -12 760.39
    1 0 -12 720.29
    -1 0 12 722.59
    0 0 -12 718.48
    0 0 12 650.89
    0 0 -12 676.59
    1 0 12 303.1
    -1 0 -12 290.58
    -1 0 -12 285.27
    -2 0 -12 306.03
    -2 0 -12 320.52
    -2 0 -12 296.69
    -2 0 -12 315.4
    -3 0 -12 374.69
    -3 0 -12 383.36
    -3 0 -12 356.08
    -4 0 -12 172.79
    -4 0 -12 154.79
    -4 0 -12 150.18
    -5 0 -12 931.82
    -5 0 -12 917.08
    -5 0 -12 971.16
    -7 1 12 264.12
    7 -1 -12 249.85
    -7 1 12 261.62
    -7 1 12 222.64
    -7 1 12 257.26
    -6 1 12 830.76
    6 -1 -12 910.26
    -6 1 12 856.63
    -6 1 12 898.25
    5 -1 -12 115.31
    -5 1 12 99.499
    -5 1 12 128.5
    4 -1 -12 1707.3
    -4 1 12 1762.53
    4 -1 -12 1751.03
    3 -1 -12 74.827
    3 -1 -12 68.716
    -3 1 12 85.278
    2 -1 -12 958.33
    2 -1 -12 973.93
    -2 1 12 928.94
    -1 1 12 37.214
    -1 1 12 50.935
    1 -1 -12 34.903
    1 -1 -12 45.924
    0 -1 -12 433.17
    0 1 12 402.26
    0 -1 -12 419.19
    -1 -1 -12 46.854
    -1 -1 -12 61.796
    1 1 12 103.17
    -2 -1 -12 411.75
    -2 -1 -12 407.06
    -2 -1 -12 415.3
    -3 -1 -12 810.02
    -3 -1 -12 880.21
    -3 -1 -12 904.3
    -4 -1 -12 50.685
    -4 -1 -12 74.457
    -4 -1 -12 64.826
    -5 -1 -12 957.49
    7 -2 -12 252.15
    -7 2 12 237.32
    -7 2 12 268.22
    -6 2 12 1144.18
    -6 2 12 1074.97
    6 -2 -12 1246.73
    5 -2 -12 19.492
    5 -2 -12 11.721
    -5 2 12 13.081
    -5 2 12 17.402
    -4 2 12 767.83
    4 -2 -12 882.77
    4 -2 -12 939.65
    3 -2 -12 16.462
    3 -2 -12 21.152
    -3 2 12 35.973
    2 -2 -12 558.25
    2 -2 -12 529.24
    -2 2 12 495.2
    -1 2 12 77.117
    1 -2 -12 85.218
    1 -2 -12 76.487
    0 2 12 703.51
    0 -2 -12 633.24
    0 -2 -12 680.24
    -1 -2 -12 868.29
    1 2 12 886.71
    -1 -2 -12 882.94
    -2 -2 -12 392.79
    -2 -2 -12 392.52
    2 2 12 403.01
    3 2 12 1294.54
    -3 -2 -12 1408.79
    -3 -2 -12 1348.58
    -3 -2 -12 1384.39
    4 2 12 79.798
    -4 -2 -12 75.467
    -4 -2 -12 77.987
    7 -3 -12 176.31
    7 -3 -12 174.5
    6 -3 -12 662.15
    -6 3 12 578.92
    6 -3 -12 689.17
    5 -3 -12 4.5904
    5 -3 -12 0.8601
    -4 3 12 383.21
    4 -3 -12 412.34
    4 -3 -12 404.56
    3 -3 -12 22.352
    3 -3 -12 18.132
    -3 3 12 34.853
    -2 3 12 945.27
    2 -3 -12 946.2
    2 -3 -12 966.71
    1 -3 -12 447.87
    -1 3 12 448.41
    1 -3 -12 425.15
    0 3 12 1131.48
    0 -3 -12 1080.24
    0 -3 -12 1140.49
    -1 -3 -12 1352.58
    1 3 12 1282.98
    -1 -3 -12 1288.67
    -2 -3 -12 371.47
    -2 -3 -12 381.3
    2 3 12 328.21
    3 3 12 577.54
    -3 -3 -12 631.09
    -3 -3 -12 623.55
    6 -4 -12 384.49
    6 -4 -12 402.76
    -5 4 12 44.414
    5 -4 -12 27.493
    4 -4 -12 1128.77
    -4 4 12 1033.71
    3 -4 -12 32.923
    3 -4 -12 27.453
    -3 4 12 26.432
    2 -4 -12 1211.35
    2 -4 -12 1225.96
    -2 4 12 1234.92
    1 -4 -12 538.79
    1 -4 -12 541.7
    -1 4 12 504.52
    0 4 12 488.66
    0 -4 -12 399.55
    -1 -4 -12 636.31
    -1 -4 -12 682.8
    1 4 12 622.54
    -2 -4 -12 188.25
    -2 -4 -12 181
    2 4 12 190.6
    -5 5 12 30.163
    5 -5 -12 29.923
    4 -5 -12 1168.34
    -4 5 12 1071.43
    3 -5 -12 103.54
    -3 5 12 92.879
    -2 5 12 617.52
    2 -5 -12 601.48
    2 -5 -12 623.73
    -1 5 12 427.95
    1 -5 -12 400.15
    1 -5 -12 397.24
    0 5 12 304.4
    0 -5 -12 308.39
    1 5 12 266.09
    -1 -5 -12 237.85
    3 -6 -12 20.332
    -2 6 12 359.59
    2 7 -13 345.51
    -2 -7 13 314.24
    -1 -7 13 27.213
    1 7 -13 29.143
    0 7 -13 819.49
    0 7 -13 762.59
    0 -7 13 776.7
    1 -7 13 218.49
    -1 7 -13 204.56
    -2 7 -13 397.14
    2 -7 13 379.08
    -4 -6 13 361.12
    -3 -6 13 13.321
    -3 -6 13 -1.38
    3 6 -13 2.7603
    3 6 -13 2.9103
    2 6 -13 1114.09
    -2 -6 13 1072.7
    1 6 -13 49.335
    -1 -6 13 53.815
    0 -6 13 863.86
    0 -6 13 853.34
    0 6 -13 869.38
    0 6 -13 882.24
    1 -6 13 277.52
    1 -6 13 265.89
    -1 6 -13 300.85
    -1 6 -13 281.1
    -2 6 -13 204.04
    2 -6 13 181.61
    2 -6 13 180.83
    -2 6 -13 189.25
    3 -6 13 387.15
    -3 6 -13 382.78
    -5 -5 13 80.798
    5 5 -13 66.156
    4 5 -13 527.12
    4 5 -13 536.42
    -4 -5 13 534.91
    -4 -5 13 502.74
    -3 -5 13 4.1904
    3 5 -13 7.2707
    3 5 -13 12.001
    2 5 -13 1076.06
    2 5 -13 991.99
    -2 -5 13 1062
    -2 -5 13 1006.35
    -1 -5 13 91.139
    1 5 -13 111.93
    0 5 -13 428.36
    0 -5 13 461.24
    0 5 -13 485.35
    0 -5 13 430.68
    1 -5 13 227.28
    -1 5 -13 250.37
    -1 5 -13 261.87
    1 -5 13 219.11
    2 -5 13 310.23
    -2 5 -13 324.58
    -2 5 -13 297.47
    2 -5 13 290.12
    -3 5 -13 331.16
    -3 5 -13 334.97
    3 -5 13 290.29
    4 -5 13 302.66
    -4 5 -13 350.8
    -6 -4 13 368.71
    -5 -4 13 138.48
    5 4 -13 158.18
    -5 -4 13 165.67
    -5 -4 13 129.8
    -4 -4 13 1171.96
    -4 -4 13 1075.13
    4 4 -13 1128.78
    4 4 -13 1160.65
    -4 -4 13 1128.16
    -4 -4 13 1060.77
    3 4 -13 2.1202
    -3 -4 13 -2.35
    3 4 -13 3.4703
    -3 -4 13 11.521
    -2 -4 13 761.36
    2 4 -13 797.86
    2 4 -13 758.05
    1 4 -13 127.69
    1 4 -13 119.65
    -1 -4 13 122.3
    -1 -4 13 135.49
    0 -4 13 512.84
    0 -4 13 538.3
    0 4 -13 587.65
    0 4 -13 544.36
    1 -4 13 361.68
    1 -4 13 375.64
    -1 4 -13 363.79
    -1 4 -13 406.89
    -2 4 -13 984.01
    2 -4 13 989.67
    -2 4 -13 939.24
    -3 4 -13 992.94
    3 -4 13 920.85
    -3 4 -13 1046.42
    4 -4 13 328.02
    -4 4 -13 338.75
    -6 -3 13 747.54
    -6 -3 13 788.89
    -6 -3 13 732.25
    6 3 -13 804.97
    -6 -3 13 712.36
    -5 -3 13 83.418
    -5 -3 13 82.648
    -5 -3 13 73.187
    5 3 -13 67.856
    -5 -3 13 46.064
    -4 -3 13 936.39
    4 3 -13 1064.73
    -4 -3 13 1073.37
    -4 -3 13 971.66
    4 3 -13 948.31
    -3 -3 13 6.171
    3 3 -13 10.251
    3 3 -13 6.1906
    -3 -3 13 15.681
    2 3 -13 692.12
    2 3 -13 752.35
    -2 -3 13 642.3
    -2 -3 13 728.99
    -1 -3 13 73.187
    -1 -3 13 80.648
    1 3 -13 77.757
    1 3 -13 79.217
    0 -3 13 1069.74
    0 3 -13 1000.88
    0 3 -13 948.52
    -1 3 -13 647.63
    -1 3 -13 634.41
    1 -3 13 589.73
    -2 3 -13 888.62
    2 -3 13 803.01
    -2 3 -13 932.01
    3 -3 13 1080.68
    -3 3 -13 1143.53
    -3 3 -13 1096.99
    -4 3 -13 91.609
    4 -3 13 94.499
    -4 3 -13 81.368
    -5 3 -13 481.87
    -7 -2 13 170.78
    -6 -2 13 572.07
    -6 -2 13 610.4
    -6 -2 13 623.28
    -6 -2 13 614.81
    6 2 -13 640.76
    -6 -2 13 654.41
    -5 -2 13 33.833
    -5 -2 13 18.472
    -5 -2 13 34.903
    -4 -2 13 414.45
    -4 -2 13 452.51
    -4 -2 13 447.79
    4 2 -13 458.02
    3 2 -13 24.242
    3 2 -13 18.372
    -3 -2 13 9.7609
    -3 -2 13 19.182
    -3 -2 13 20.362
    -2 -2 13 740.83
    -2 -2 13 718.41
    2 2 -13 727.26
    2 2 -13 696.35
    -1 -2 13 225.31
    1 2 -13 182.48
    1 2 -13 201.62
    0 -2 13 1349.16
    0 2 -13 1309.86
    0 2 -13 1260.78
    1 -2 13 904.81
    -1 2 -13 921
    2 -2 13 427.24
    -2 2 -13 423.23
    -2 2 -13 437.41
    3 -2 13 366.97
    -3 2 -13 369.33
    -3 2 -13 385.11
    4 -2 13 28.273
    -4 2 -13 18.812
    -4 2 -13 25.902
    -5 2 -13 163.38
    -7 -1 13 77.497
    -7 -1 13 73.577
    -6 -1 13 418.18
    6 1 -13 437.26
    -6 -1 13 391.77
    -6 -1 13 405.17
    -6 -1 13 408.95
    -5 -1 13 33.833
    -5 -1 13 43.274
    5 1 -13 47.114
    -5 -1 13 42.454
    -4 -1 13 1020.68
    -4 -1 13 932.7
    4 1 -13 957.93
    -4 -1 13 943.86
    3 1 -13 4.8705
    -3 -1 13 9.471
    -2 -1 13 1889.58
    2 1 -13 1843.1
    2 1 -13 1836.14
    -1 -1 13 403.35
    1 1 -13 377.86
    1 1 -13 360.64
    0 1 -13 1127.84
    0 -1 13 1095.95
    0 1 -13 1112.18
    -1 1 -13 591.75
    1 -1 13 528.21
    -1 1 -13 541.81
    -2 1 -13 226.59
    -2 1 -13 231.49
    2 -1 13 194.81
    -3 1 -13 486.92
    3 -1 13 496.03
    -3 1 -13 517.44
    -4 1 -13 108.55
    -4 1 -13 114.09
    -7 0 13 86.938
    7 0 -13 87.138
    -7 0 13 82.548
    6 0 -13 728.3
    -6 0 13 744.4
    6 0 -13 709.57
    -6 0 13 710.11
    -6 0 13 679.92
    -5 0 13 153.83
    5 0 -13 159.86
    -5 0 13 149.84
    4 0 -13 1413.44
    4 0 -13 1455.73
    -4 0 13 1501.28
    -3 0 13 25.862
    3 0 -13 30.303
    3 0 -13 26.032
    2 0 -13 1048.07
    -2 0 13 1069.02
    2 0 -13 1060.48
    -1 0 13 505.37
    1 0 -13 437.52
    1 0 -13 465.25
    0 0 -13 442.22
    0 0 -13 463.84
    0 0 13 434.82
    1 0 13 358.97
    -1 0 -13 459.64
    -1 0 -13 458.54
    -2 0 -13 446.1
    2 0 13 425.73
    -2 0 -13 478.03
    -3 0 -13 670.93
    -3 0 -13 704.45
    -4 0 -13 231.49
    -4 0 -13 203.78
    7 -1 -13 224.78
    -7 1 13 204.99
    6 -1 -13 832.45
    -6 1 13 743.27
    -6 1 13 787.99
    5 -1 -13 37.284
    -5 1 13 35.853
    5 -1 -13 31.523
    4 -1 -13 909.99
    4 -1 -13 917.43
    -4 1 13 868.04
    -3 1 13 98.239
    3 -1 -13 77.477
    3 -1 -13 83.828
    2 -1 -13 665.15
    -2 1 13 657.23
    2 -1 -13 735.38
    1 -1 -13 140.89
    -1 1 13 143.45
    1 -1 -13 123.57
    0 -1 -13 711.27
    0 1 13 639.28
    0 -1 -13 687.54
    1 1 13 310.31
    -1 -1 -13 339.61
    -1 -1 -13 351.68
    -2 -1 -13 277.92
    2 1 13 306.14
    -2 -1 -13 287.43
    3 1 13 688.89
    -3 -1 -13 737.78
    -4 -1 -13 4.6004
    -6 2 13 712.28
    6 -2 -13 823.01
    5 -2 -13 3.3003
    -5 2 13 -0.45
    5 -2 -13 7.7007
    -4 2 13 750.39
    4 -2 -13 852.59
    4 -2 -13 872.78
    3 -2 -13 41.674
    3 -2 -13 33.003
    2 -2 -13 1183.6
    -2 2 13 1117.91
    2 -2 -13 1186.02
    -1 2 13 101.37
    1 -2 -13 84.448
    0 -2 -13 939.61
    0 2 13 874.2
    -1 -2 -13 666.15
    -1 -2 -13 653.27
    1 2 13 614.72
    2 2 13 119.74
    -2 -2 -13 127.52
    -2 -2 -13 124.48
    3 2 13 702.34
    -3 -2 -13 766.21
    6 -3 -13 443.08
    5 -3 -13 4.9405
    4 -3 -13 1026.38
    4 -3 -13 968.6
    3 -3 -13 9.4609
    3 -3 -13 3.9404
    -3 3 13 11.701
    2 -3 -13 1272.76
    -2 3 13 1163.57
    2 -3 -13 1187.15
    1 -3 -13 299.49
    -1 3 13 263.57
    0 -3 -13 380.71
    0 3 13 352.11
    -1 -3 -13 680.11
    -1 -3 -13 662.62
    1 3 13 633.16
    -2 -3 -13 108.11
    -2 -3 -13 121.57
    2 3 13 110.73
    5 -4 -13 19.542
    4 -4 -13 1248.37
    -4 4 13 1079.87
    3 -4 -13 90.899
    3 -4 -13 94.869
    -3 4 13 103.51
    2 -4 -13 1056.34
    -2 4 13 974.32
    2 -4 -13 1011.76
    1 -4 -13 483
    -1 4 13 474.94
    0 -4 -13 345.48
    0 4 13 315.27
    -1 -4 -13 353.92
    1 4 13 343.08
    3 -5 -13 126.98
    -2 5 13 538.73
    2 6 -14 692.06
    -2 -6 14 654.49
    1 6 -14 95.399
    -1 -6 14 86.248
    0 6 -14 541.51
    0 -6 14 497.89
    -1 6 -14 373.57
    1 -6 14 297.03
    4 5 -14 579.11
    -4 -5 14 537.09
    -3 -5 14 46.934
    3 5 -14 38.264
    3 5 -14 37.904
    -2 -5 14 649.02
    2 5 -14 734.19
    -2 -5 14 630.46
    2 5 -14 668.27
    -1 -5 14 205.21
    1 5 -14 247.21
    -1 -5 14 209.95
    0 -5 14 336.54
    0 -5 14 340.52
    0 5 -14 349.79
    -1 5 -14 239.04
    1 -5 14 233.92
    -1 5 -14 272.2
    1 -5 14 253
    2 -5 14 356.29
    -2 5 -14 414.21
    -2 5 -14 423.49
    3 -5 14 364.49
    -3 5 -14 383.52
    5 4 -14 1.8302
    -5 -4 14 7.5907
    4 4 -14 700.19
    -4 -4 14 713.19
    -4 -4 14 624.41
    4 4 -14 671.17
    -3 -4 14 64.116
    3 4 -14 52.345
    3 4 -14 51.315
    -3 -4 14 46.354
    -2 -4 14 599.12
    -2 -4 14 602.08
    2 4 -14 639.71
    2 4 -14 708.14
    -1 -4 14 33.513
    -1 -4 14 50.075
    1 4 -14 34.463
    1 4 -14 37.434
    0 -4 14 535.57
    0 4 -14 533.4
    0 -4 14 571.65
    -1 4 -14 130.79
    1 -4 14 130.56
    -1 4 -14 147.52
    2 -4 14 477.25
    -2 4 -14 561.68
    -2 4 -14 532.02
    -3 4 -14 574.51
    3 -4 14 567.72
    -3 4 -14 588.12
    5 3 -14 2.0102
    -5 -3 14 -2.98
    -5 -3 14 4.1304
    -5 -3 14 2.2802
    -4 -3 14 639.81
    4 3 -14 687.21
    -4 -3 14 628.27
    -3 -3 14 1.17
    3 3 -14 3.2003
    -3 -3 14 15.071
    3 3 -14 3.0703
    2 3 -14 775.89
    -2 -3 14 707.29
    -2 -3 14 775.98
    2 3 -14 845.83
    -1 -3 14 28.733
    1 3 -14 25.062
    1 3 -14 25.172
    0 3 -14 976.96
    0 -3 14 990.91
    -1 3 -14 498.77
    1 -3 14 457.2
    -2 3 -14 319.32
    -2 3 -14 298.5
    2 -3 14 297.78
    -3 3 -14 943.87
    -3 3 -14 958.94
    3 -3 14 947.18
    -6 -2 14 440.05
    -5 -2 14 0.8801
    5 2 -14 3.1503
    -5 -2 14 8.9808
    -4 -2 14 841.2
    -4 -2 14 893.39
    4 2 -14 955.75
    3 2 -14 11.371
    -3 -2 14 2.0502
    -3 -2 14 5.931
    3 2 -14 10.481
    2 2 -14 1252.37
    2 2 -14 1193.35
    -2 -2 14 1246.97
    -1 -2 14 160.54
    1 2 -14 140.29
    1 2 -14 145.27
    0 -2 14 618.16
    0 2 -14 615.94
    0 2 -14 619.46
    1 -2 14 638.96
    -1 2 -14 679.05
    2 -2 14 163.7
    -2 2 -14 144.85
    -2 2 -14 146.21
    3 -2 14 843.92
    -3 2 -14 824.27
    -3 2 -14 873.36
    6 1 -14 457.57
    6 1 -14 467.73
    -6 -1 14 400.26
    5 1 -14 109.88
    -5 -1 14 117
    -5 -1 14 109.22
    5 1 -14 107.58
    4 1 -14 987.64
    -4 -1 14 996.39
    4 1 -14 994.33
    -3 -1 14 18.272
    3 1 -14 18.902
    2 1 -14 1076.41
    2 1 -14 1070.44
    -2 -1 14 1159.58
    1 1 -14 475.2
    -1 -1 14 479.06
    1 1 -14 463.34
    0 1 -14 574.09
    0 1 -14 604.22
    0 -1 14 552.83
    1 -1 14 306.48
    -1 1 -14 329.43
    -1 1 -14 346.26
    -2 1 -14 407.05
    2 -1 14 371.09
    -3 1 -14 388.69
    -3 1 -14 426.76
    -6 0 14 532.18
    6 0 -14 587.17
    5 0 -14 10.011
    -5 0 14 4.11
    5 0 -14 10.411
    -4 0 14 976.18
    4 0 -14 1037.48
    4 0 -14 1032.93
    3 0 -14 198.07
    3 0 -14 215.5
    -3 0 14 240.31
    2 0 -14 839.75
    -2 0 14 837.84
    -1 0 14 213.87
    1 0 -14 197.91
    1 0 -14 184.64
    0 0 14 613.49
    0 0 -14 680.04
    0 0 -14 631.82
    -1 0 -14 295.31
    -1 0 -14 304.15
    -2 0 -14 421.99
    -3 0 -14 1011.06
    -6 1 14 697.08
    6 -1 -14 754.65
    5 -1 -14 11.051
    5 -1 -14 16.572
    -5 1 14 6.761
    -4 1 14 623.71
    4 -1 -14 626.32
    4 -1 -14 661.75
    -3 1 14 99.569
    3 -1 -14 91.409
    3 -1 -14 87.208
    -2 1 14 554.76
    2 -1 -14 637
    1 -1 -14 61.296
    1 -1 -14 65.886
    0 -1 -14 849.08
    0 -1 -14 847.96
    -1 -1 -14 547.45
    -1 -1 -14 586.62
    1 1 14 498.65
    2 1 14 264.97
    -2 -1 -14 281.33
    -2 -1 -14 292.78
    -3 -1 -14 909.57
    5 -2 -14 -0.06
    4 -2 -14 575.23
    4 -2 -14 557.89
    3 -2 -14 3.8504
    3 -2 -14 0.8701
    2 -2 -14 1059.19
    1 -2 -14 206.49
    0 -2 -14 688.62
    0 -2 -14 723.19
    0 2 14 666.47
    -1 -2 -14 786.97
    1 2 14 703.36
    -1 -2 -14 810.28
    -2 -2 -14 131.84
    5 -3 -14 3.2203
    4 -3 -14 730.24
    4 -3 -14 703.45
    3 -3 -14 45.004
    3 -3 -14 43.714
    2 -3 -14 1106.61
    -2 3 14 946.16
    2 -3 -14 970.98
    1 -3 -14 598.31
    -1 3 14 530.26
    0 -3 -14 350.89
    0 3 14 343.66
    2 5 -15 508.6
    1 5 -15 78.707
    0 -5 15 241.62
    0 5 -15 255.91
    -3 -4 15 94.629
    3 4 -15 112.73
    3 4 -15 109.48
    -3 -4 15 92.619
    2 4 -15 251.8
    2 4 -15 254.03
    -2 -4 15 203.82
    -2 -4 15 229.19
    -1 -4 15 126.71
    1 4 -15 121.33
    0 4 -15 562.97
    0 -4 15 516.37
    -1 4 -15 453.63
    1 -4 15 386.12
    4 3 -15 332.28
    -4 -3 15 280.35
    -3 -3 15 -0.41
    -3 -3 15 8.8908
    3 3 -15 2.8803
    3 3 -15 1.8802
    -2 -3 15 447.77
    2 3 -15 528.68
    2 3 -15 482.82
    -1 -3 15 141.07
    1 3 -15 145.48
    1 3 -15 166.53
    0 -3 15 665.87
    0 3 -15 784.78
    1 -3 15 629.76
    -1 3 -15 691.78
    2 -3 15 272.27
    -2 3 -15 294.41
    4 2 -15 376.61
    -4 -2 15 319.91
    -3 -2 15 -4.59
    3 2 -15 5.1805
    -2 -2 15 964.74
    2 2 -15 981.92
    2 2 -15 990.74
    -1 -2 15 517.88
    1 2 -15 532.67
    1 2 -15 509.45
    0 -2 15 637.22
    0 2 -15 658.97
    0 2 -15 677.41
    -1 2 -15 425.64
    1 -2 15 422.72
    -2 2 -15 173.58
    2 -2 15 146.17
    5 1 -15 33.573
    -5 -1 15 40.074
    -4 -1 15 1078.06
    4 1 -15 1131.59
    -3 -1 15 91.109
    3 1 -15 108.74
    -2 -1 15 875.24
    2 1 -15 955.24
    2 1 -15 916.41
    1 1 -15 349.89
    1 1 -15 328.87
    -1 -1 15 337.18
    0 -1 15 435
    0 1 -15 401.45
    0 1 -15 396.03
    1 -1 15 262.67
    -1 1 -15 296.31
    -2 1 -15 307.99
    4 0 -15 1076.41
    4 0 -15 1018.62
    -4 0 15 1012.43
    -3 0 15 175.37
    3 0 -15 172.5
    -2 0 15 539.59
    2 0 -15 569.14
    1 0 -15 142.88
    -1 0 15 144.51
    1 0 -15 137.53
    0 0 -15 541.66
    0 0 -15 557.65
    -1 0 -15 299.48
    -1 0 -15 278.8
    -2 0 -15 374.49
    4 -1 -15 406.67
    3 -1 -15 57.735
    2 -1 -15 434.74
    1 -1 -15 167.69
    0 -1 -15 356
    0 -1 -15 366.74
    -1 -1 -15 783.14
    3 -2 -15 10.181
    2 -2 -15 648.03
    1 -2 -15 274.6
    0 -2 -15 288.25
    -2 -3 16 567.73
    -1 -3 16 164.28
    0 3 -16 444.43
    -2 -2 16 497.43
    2 2 -16 594.75
    -1 -2 16 317.2
    0 2 -16 238.43
    3 1 -16 94.609
    2 1 -16 801.13
    -2 -1 16 703.05
    1 1 -16 113.79
    3 0 -16 9.2509
    2 0 -16 585.5
_refine_special_details
;
Refinement of <i>F</i>^2^ against ALL reflections. The weighted <i>R</i>-factor
<i>wR</i> and goodness of fit <i>S</i> are based on <i>F</i>^2^, conventional
<i>R</i>-factors <i>R</i> are based on <i>F</i>, with <i>F</i> set to zero for
negative <i>F</i>^2^. The threshold expression of <i>F</i>^2^ >
\s(<i>F</i>^2^) is used only for calculating <i>R</i>-factors(gt) <i>etc</i>.
and is not relevant to the choice of reflections for refinement.
<i>R</i>-factors based on <i>F</i>^2^ are statistically about twice as large
as those based on <i>F</i>, and <i>R</i>- factors based on ALL data will be
even larger.
;
_reflns_number_total     3533
_reflns_number_gt     3410
_reflns_threshold_expression     I>2sigma(I)
_refine_ls_structure_factor_coef     Fsqd
_refine_ls_matrix_type     full
_refine_ls_R_factor_all     0.0285
_refine_ls_R_factor_gt     0.0274
_refine_ls_wR_factor_gt     0.0679
_refine_ls_wR_factor_ref     0.0685
_refine_ls_goodness_of_fit_ref     1.081
_refine_ls_restrained_S_all     1.081
_refine_ls_number_reflns     3533
_refine_ls_number_parameters     220
_refine_ls_number_restraints     0
_refine_ls_hydrogen_treatment     constr
_refine_ls_weighting_scheme     calc
_refine_ls_weighting_details
         'calc w=1/[\s^2^(Fo^2^)+(0.0436P)^2^+0.0000P] where P=(Fo^2^+2Fc^2^)/3'
_atom_sites_solution_hydrogens     geom
_atom_sites_solution_primary     direct
_atom_sites_solution_secondary     difmap
_refine_ls_shift/su_max     0.002
_refine_ls_shift/su_mean     0.000
_refine_diff_density_max     1.569
_refine_diff_density_min     -2.162
_refine_ls_extinction_method     none
_refine_ls_extinction_coef     ?
loop_
    _atom_type_symbol
    _atom_type_description
    _atom_type_scat_dispersion_real
    _atom_type_scat_dispersion_imag
    _atom_type_scat_source
    'C' 'C' 0.0181 0.0091
                         'International Tables Vol C Tables 4.2.6.8 and 6.1.1.4'
    'H' 'H' 0.0000 0.0000
                         'International Tables Vol C Tables 4.2.6.8 and 6.1.1.4'
    'N' 'N' 0.0311 0.0180
                         'International Tables Vol C Tables 4.2.6.8 and 6.1.1.4'
    'O' 'O' 0.0492 0.0322
                         'International Tables Vol C Tables 4.2.6.8 and 6.1.1.4'
    'Cl' 'Cl' 0.3639 0.7018
                         'International Tables Vol C Tables 4.2.6.8 and 6.1.1.4'
    'Pt' 'Pt' -4.5932 6.9264
                         'International Tables Vol C Tables 4.2.6.8 and 6.1.1.4'
_computing_data_collection
;
SMART (Bruker, 2003)
;
_computing_cell_refinement
;
SAINT (Bruker, 2003)
;
_computing_data_reduction
;
SAINT (Bruker, 2003)
;
_computing_structure_solution
;
SHELXS97 (Sheldrick, 2008)
;
_computing_structure_refinement
;
SHELXL97 (Sheldrick, 2008)
;
_computing_molecular_graphics
;
OLEX2 (Dolomanov <i>et al.</i>,  2009)
;
_computing_publication_material
;
OLEX2 (Dolomanov <i>et al.</i>,  2009)
;
loop_
    _atom_site_type_symbol
    _atom_site_label
    _atom_site_fract_x
    _atom_site_fract_y
    _atom_site_fract_z
    _atom_site_U_iso_or_equiv
    _atom_site_adp_type
    _atom_site_calc_flag
    _atom_site_occupancy
    _atom_site_disorder_assembly
    _atom_site_disorder_group
    C C1 0.2696(5) 0.6176(4) 0.3785(3) 0.0129(7) Uani d 1 . .
    C C2 0.2869(5) 0.5527(4) 0.2787(3) 0.0139(7) Uani d 1 . .
    H H2 0.2772 0.4422 0.2609 0.017 Uiso calc 1 . .
    C C3 0.3180(5) 0.6489(5) 0.2064(3) 0.0143(8) Uani d 1 . .
    C C4 0.3316(5) 0.8132(4) 0.2317(3) 0.0148(8) Uani d 1 . .
    C C5 0.3171(5) 0.8779(4) 0.3304(3) 0.0158(8) Uani d 1 . .
    H H5 0.3271 0.9884 0.3483 0.019 Uiso calc 1 . .
    C C6 0.2877(5) 0.7806(4) 0.4034(3) 0.0140(7) Uani d 1 . .
    C C7 0.3414(6) 0.4356(4) 0.0807(3) 0.0204(8) Uani d 1 . .
    H H7A 0.4284 0.4094 0.1271 0.031 Uiso calc 1 . .
    H H7B 0.3615 0.4150 0.0099 0.031 Uiso calc 1 . .
    H H7C 0.2383 0.3710 0.0868 0.031 Uiso calc 1 . .
    C C8 0.3631(6) 1.0615(4) 0.1765(3) 0.0251(9) Uani d 1 . .
    H H8A 0.2608 1.0792 0.1971 0.038 Uiso calc 1 . .
    H H8B 0.3794 1.1091 0.1154 0.038 Uiso calc 1 . .
    H H8C 0.4519 1.1094 0.2325 0.038 Uiso calc 1 . .
    C C9 0.2713(5) 0.8472(4) 0.5106(3) 0.0155(7) Uani d 1 . .
    H H9A 0.1642 0.8765 0.5106 0.019 Uiso calc 1 . .
    H H9B 0.3548 0.9433 0.5359 0.019 Uiso calc 1 . .
    C C10 0.2902(5) 0.7269(4) 0.5813(3) 0.0149(8) Uani d 1 . .
    H H10 0.2109 0.7020 0.6233 0.018 Uiso calc 1 . .
    C C11 0.4226(5) 0.6527(4) 0.5851(3) 0.0168(8) Uani d 1 . .
    H H11A 0.5023 0.6771 0.5433 0.020 Uiso calc 1 . .
    H H11B 0.4331 0.5777 0.6296 0.020 Uiso calc 1 . .
    C C12 0.2720(6) 0.2472(4) 0.6279(3) 0.0167(8) Uani d 1 . .
    H H12A 0.3856 0.3012 0.6512 0.020 Uiso calc 1 . .
    H H12B 0.2655 0.1824 0.5600 0.020 Uiso calc 1 . .
    C C13 0.2216(6) 0.1398(5) 0.7040(3) 0.0198(9) Uani d 1 . .
    H H13A 0.2973 0.0666 0.7116 0.024 Uiso calc 1 . .
    H H13B 0.1124 0.0766 0.6773 0.024 Uiso calc 1 . .
    C C14 0.2212(6) 0.2365(5) 0.8087(3) 0.0183(8) Uani d 1 . .
    H H14A 0.3325 0.2908 0.8392 0.022 Uiso calc 1 . .
    H H14B 0.1806 0.1661 0.8556 0.022 Uiso calc 1 . .
    C C15 0.1132(5) 0.3579(5) 0.7960(3) 0.0175(8) Uani d 1 . .
    H H15A 0.0000 0.3028 0.7727 0.021 Uiso calc 1 . .
    H H15B 0.1187 0.4247 0.8631 0.021 Uiso calc 1 . .
    C C16 0.1647(6) 0.4609(5) 0.7188(3) 0.0166(8) Uani d 1 . .
    H H16A 0.0888 0.5336 0.7096 0.020 Uiso calc 1 . .
    H H16B 0.2732 0.5251 0.7463 0.020 Uiso calc 1 . .
    C C17 0.0871(8) 0.8141(7) -0.0783(4) 0.0431(13) Uani d 1 . .
    H H17A 0.0314 0.7151 -0.1220 0.065 Uiso calc 1 . .
    H H17B 0.0305 0.8987 -0.0937 0.065 Uiso calc 1 . .
    H H17C 0.0883 0.8032 -0.0061 0.065 Uiso calc 1 . .
    C C18 0.2570(7) 0.8527(5) -0.0987(3) 0.0289(10) Uani d 1 . .
    H H18A 0.2551 0.8623 -0.1720 0.035 Uiso calc 1 . .
    H H18B 0.3109 0.9554 -0.0572 0.035 Uiso calc 1 . .
    N N1 0.1688(4) 0.3676(4) 0.6172(2) 0.0129(6) Uani d 1 . .
    H H1 0.0645 0.3105 0.5953 0.016 Uiso d 1 . .
    O O1 0.3355(4) 0.5974(3) 0.10741(19) 0.0179(6) Uani d 1 . .
    O O2 0.3593(4) 0.8968(3) 0.1539(2) 0.0199(6) Uani d 1 . .
    O O3 0.3470(4) 0.7364(4) -0.0749(2) 0.0259(6) Uani d 1 . .
    H H3 0.3504 0.7292 -0.0124 0.039 Uiso calc 1 . .
    Cl Cl1 0.10276(11) 0.26360(9) 0.38151(6) 0.01464(19) Uani d 1 . .
    Pt Pt1 0.224748(17) 0.495406(13) 0.492434(9) 0.01051(9) Uani d 1 . .
loop_
    _atom_site_aniso_label
    _atom_site_aniso_U_11
    _atom_site_aniso_U_22
    _atom_site_aniso_U_33
    _atom_site_aniso_U_12
    _atom_site_aniso_U_13
    _atom_site_aniso_U_23
    C1 0.014(2) 0.0130(17) 0.0109(18) 0.0030(13) -0.0011(13) -0.0001(13)
    C2 0.016(2) 0.0157(17) 0.0102(17) 0.0041(13) -0.0001(14) 0.0019(13)
    C3 0.017(2) 0.0165(18) 0.0079(17) 0.0031(14) 0.0011(14) -0.0007(13)
    C4 0.017(2) 0.0154(17) 0.0109(18) 0.0013(14) 0.0008(14) 0.0035(14)
    C5 0.021(2) 0.0137(17) 0.0130(18) 0.0057(14) 0.0019(15) 0.0020(14)
    C6 0.018(2) 0.0138(17) 0.0101(18) 0.0037(14) 0.0016(14) 0.0003(13)
    C7 0.032(2) 0.0185(18) 0.0117(17) 0.0053(15) 0.0067(15) 0.0010(13)
    C8 0.043(3) 0.0166(18) 0.0144(19) 0.0030(17) 0.0038(16) 0.0037(14)
    C9 0.022(2) 0.0131(16) 0.0122(17) 0.0061(14) 0.0033(14) 0.0006(13)
    C10 0.019(2) 0.0155(16) 0.0079(17) 0.0007(14) 0.0002(13) -0.0004(13)
    C11 0.013(2) 0.0238(18) 0.0117(17) 0.0022(14) -0.0050(13) 0.0040(14)
    C12 0.026(2) 0.0146(17) 0.0105(17) 0.0056(15) 0.0028(15) 0.0024(13)
    C13 0.033(3) 0.0168(18) 0.0119(19) 0.0080(16) 0.0059(16) 0.0031(14)
    C14 0.027(2) 0.0189(18) 0.0108(18) 0.0088(15) 0.0041(15) 0.0036(14)
    C15 0.023(2) 0.0224(19) 0.0087(17) 0.0091(15) 0.0037(14) 0.0022(14)
    C16 0.027(2) 0.0171(18) 0.0078(17) 0.0080(15) 0.0052(14) 0.0008(14)
    C17 0.043(3) 0.053(3) 0.033(3) 0.019(3) 0.001(2) -0.002(2)
    C18 0.044(3) 0.025(2) 0.020(2) 0.0132(19) 0.0033(18) 0.0073(16)
    N1 0.0166(18) 0.0134(14) 0.0081(15) 0.0034(12) 0.0001(12) 0.0007(11)
    O1 0.0315(17) 0.0161(12) 0.0057(12) 0.0041(11) 0.0029(10) 0.0011(9)
    O2 0.0338(18) 0.0150(12) 0.0115(12) 0.0043(11) 0.0038(11) 0.0051(10)
    O3 0.0371(19) 0.0297(15) 0.0174(14) 0.0148(13) 0.0097(12) 0.0104(11)
    Cl1 0.0205(5) 0.0124(4) 0.0082(4) 0.0003(3) -0.0003(3) -0.0018(3)
    Pt1 0.01549(13) 0.01067(11) 0.00481(11) 0.00278(6) 0.00084(7) -0.00016(6)
_geom_special_details
;
All e.s.d.'s (except the e.s.d. in the dihedral angle between two l.s. planes)
are estimated using the full covariance matrix. The cell e.s.d.'s are taken
into account individually in the estimation of e.s.d.'s in distances, angles
and torsion angles; correlations between e.s.d.'s in cell parameters are only
used when they are defined by crystal symmetry. An approximate (isotropic)
treatment of cell e.s.d.'s is used for estimating e.s.d.'s involving l.s.
planes.
;
loop_
    _geom_bond_atom_site_label_1
    _geom_bond_atom_site_label_2
    _geom_bond_site_symmetry_2
    _geom_bond_distance
    _geom_bond_publ_flag
    C1 C2 . 1.410(6) ?
    C1 C6 . 1.396(5) ?
    C1 Pt1 . 2.014(4) ?
    C2 H2 . 0.9500 ?
    C2 C3 . 1.387(6) ?
    C3 C4 . 1.412(6) ?
    C3 O1 . 1.371(5) ?
    C4 C5 . 1.388(6) ?
    C4 O2 . 1.372(5) ?
    C5 H5 . 0.9500 ?
    C5 C6 . 1.400(5) ?
    C6 C9 . 1.501(5) ?
    C7 H7A . 0.9800 ?
    C7 H7B . 0.9800 ?
    C7 H7C . 0.9800 ?
    C7 O1 . 1.423(5) ?
    C8 H8A . 0.9800 ?
    C8 H8B . 0.9800 ?
    C8 H8C . 0.9800 ?
    C8 O2 . 1.425(5) ?
    C9 H9A . 0.9900 ?
    C9 H9B . 0.9900 ?
    C9 C10 . 1.521(5) ?
    C10 H10 . 0.9500 ?
    C10 C11 . 1.395(6) ?
    C10 Pt1 . 2.143(4) ?
    C11 H11A . 0.9500 ?
    C11 H11B . 0.9500 ?
    C11 Pt1 . 2.109(4) ?
    C12 H12A . 0.9900 ?
    C12 H12B . 0.9900 ?
    C12 C13 . 1.528(5) ?
    C12 N1 . 1.493(5) ?
    C13 H13A . 0.9900 ?
    C13 H13B . 0.9900 ?
    C13 C14 . 1.531(5) ?
    C14 H14A . 0.9900 ?
    C14 H14B . 0.9900 ?
    C14 C15 . 1.533(6) ?
    C15 H15A . 0.9900 ?
    C15 H15B . 0.9900 ?
    C15 C16 . 1.517(5) ?
    C16 H16A . 0.9900 ?
    C16 H16B . 0.9900 ?
    C16 N1 . 1.491(5) ?
    C17 H17A . 0.9800 ?
    C17 H17B . 0.9800 ?
    C17 H17C . 0.9800 ?
    C17 C18 . 1.500(9) ?
    C18 H18A . 0.9900 ?
    C18 H18B . 0.9900 ?
    C18 O3 . 1.420(6) ?
    N1 H1 . 0.9300 ?
    N1 Pt1 . 2.188(3) ?
    O3 H3 . 0.8400 ?
    Cl1 Pt1 . 2.3289(8) ?
loop_
    _geom_angle_atom_site_label_1
    _geom_angle_atom_site_label_2
    _geom_angle_atom_site_label_3
    _geom_angle_site_symmetry_1
    _geom_angle_site_symmetry_3
    _geom_angle
    _geom_angle_publ_flag
    C2 C1 Pt1 . . 125.6(3) ?
    C6 C1 C2 . . 118.6(3) ?
    C6 C1 Pt1 . . 115.7(3) ?
    C1 C2 H2 . . 119.8 ?
    C3 C2 C1 . . 120.5(4) ?
    C3 C2 H2 . . 119.8 ?
    C2 C3 C4 . . 120.4(4) ?
    O1 C3 C2 . . 125.0(3) ?
    O1 C3 C4 . . 114.7(3) ?
    C5 C4 C3 . . 119.4(3) ?
    O2 C4 C3 . . 115.5(3) ?
    O2 C4 C5 . . 125.1(3) ?
    C4 C5 H5 . . 120.0 ?
    C4 C5 C6 . . 120.1(4) ?
    C6 C5 H5 . . 120.0 ?
    C1 C6 C5 . . 121.1(4) ?
    C1 C6 C9 . . 117.7(3) ?
    C5 C6 C9 . . 121.2(3) ?
    H7A C7 H7B . . 109.5 ?
    H7A C7 H7C . . 109.5 ?
    H7B C7 H7C . . 109.5 ?
    O1 C7 H7A . . 109.5 ?
    O1 C7 H7B . . 109.5 ?
    O1 C7 H7C . . 109.5 ?
    H8A C8 H8B . . 109.5 ?
    H8A C8 H8C . . 109.5 ?
    H8B C8 H8C . . 109.5 ?
    O2 C8 H8A . . 109.5 ?
    O2 C8 H8B . . 109.5 ?
    O2 C8 H8C . . 109.5 ?
    C6 C9 H9A . . 109.6 ?
    C6 C9 H9B . . 109.6 ?
    C6 C9 C10 . . 110.2(3) ?
    H9A C9 H9B . . 108.1 ?
    C10 C9 H9A . . 109.6 ?
    C10 C9 H9B . . 109.6 ?
    C9 C10 H10 . . 119.6 ?
    C9 C10 Pt1 . . 109.1(2) ?
    C11 C10 C9 . . 120.7(4) ?
    C11 C10 H10 . . 119.6 ?
    C11 C10 Pt1 . . 69.5(2) ?
    Pt1 C10 H10 . . 91.3 ?
    C10 C11 H11A . . 120.0 ?
    C10 C11 H11B . . 120.0 ?
    C10 C11 Pt1 . . 72.2(2) ?
    H11A C11 H11B . . 120.0 ?
    Pt1 C11 H11A . . 107.8 ?
    Pt1 C11 H11B . . 90.0 ?
    H12A C12 H12B . . 107.8 ?
    C13 C12 H12A . . 109.1 ?
    C13 C12 H12B . . 109.1 ?
    N1 C12 H12A . . 109.1 ?
    N1 C12 H12B . . 109.1 ?
    N1 C12 C13 . . 112.6(4) ?
    C12 C13 H13A . . 109.5 ?
    C12 C13 H13B . . 109.5 ?
    C12 C13 C14 . . 110.7(3) ?
    H13A C13 H13B . . 108.1 ?
    C14 C13 H13A . . 109.5 ?
    C14 C13 H13B . . 109.5 ?
    C13 C14 H14A . . 109.8 ?
    C13 C14 H14B . . 109.8 ?
    C13 C14 C15 . . 109.6(3) ?
    H14A C14 H14B . . 108.2 ?
    C15 C14 H14A . . 109.8 ?
    C15 C14 H14B . . 109.8 ?
    C14 C15 H15A . . 109.4 ?
    C14 C15 H15B . . 109.4 ?
    H15A C15 H15B . . 108.0 ?
    C16 C15 C14 . . 111.3(4) ?
    C16 C15 H15A . . 109.4 ?
    C16 C15 H15B . . 109.4 ?
    C15 C16 H16A . . 109.1 ?
    C15 C16 H16B . . 109.1 ?
    H16A C16 H16B . . 107.8 ?
    N1 C16 C15 . . 112.5(3) ?
    N1 C16 H16A . . 109.1 ?
    N1 C16 H16B . . 109.1 ?
    H17A C17 H17B . . 109.5 ?
    H17A C17 H17C . . 109.5 ?
    H17B C17 H17C . . 109.5 ?
    C18 C17 H17A . . 109.5 ?
    C18 C17 H17B . . 109.5 ?
    C18 C17 H17C . . 109.5 ?
    C17 C18 H18A . . 109.2 ?
    C17 C18 H18B . . 109.2 ?
    H18A C18 H18B . . 107.9 ?
    O3 C18 C17 . . 112.2(4) ?
    O3 C18 H18A . . 109.2 ?
    O3 C18 H18B . . 109.2 ?
    C12 N1 H1 . . 105.2 ?
    C12 N1 Pt1 . . 110.7(2) ?
    C16 N1 C12 . . 111.2(3) ?
    C16 N1 H1 . . 105.2 ?
    C16 N1 Pt1 . . 118.0(2) ?
    Pt1 N1 H1 . . 105.2 ?
    C3 O1 C7 . . 117.2(3) ?
    C4 O2 C8 . . 116.0(3) ?
    C18 O3 H3 . . 109.5 ?
    C1 Pt1 C10 . . 81.39(15) ?
    C1 Pt1 C11 . . 86.96(15) ?
    C1 Pt1 N1 . . 177.85(13) ?
    C1 Pt1 Cl1 . . 94.15(11) ?
    C10 Pt1 N1 . . 97.56(13) ?
    C10 Pt1 Cl1 . . 167.26(12) ?
    C11 Pt1 C10 . . 38.29(16) ?
    C11 Pt1 N1 . . 93.39(13) ?
    C11 Pt1 Cl1 . . 153.95(12) ?
    N1 Pt1 Cl1 . . 86.47(8) ?
loop_
    _geom_torsion_atom_site_label_1
    _geom_torsion_atom_site_label_2
    _geom_torsion_atom_site_label_3
    _geom_torsion_atom_site_label_4
    _geom_torsion_site_symmetry_1
    _geom_torsion_site_symmetry_2
    _geom_torsion_site_symmetry_3
    _geom_torsion_site_symmetry_4
    _geom_torsion
    _geom_torsion_publ_flag
    C1 C2 C3 C4 . . . . -0.4(6) ?
    C1 C2 C3 O1 . . . . -179.5(4) ?
    C1 C6 C9 C10 . . . . 18.0(5) ?
    C2 C1 C6 C5 . . . . 2.1(6) ?
    C2 C1 C6 C9 . . . . -179.1(4) ?
    C2 C1 Pt1 C10 . . . . 167.0(4) ?
    C2 C1 Pt1 C11 . . . . 128.9(4) ?
    C2 C1 Pt1 Cl1 . . . . -25.0(4) ?
    C2 C3 C4 C5 . . . . 1.4(6) ?
    C2 C3 C4 O2 . . . . -178.8(4) ?
    C2 C3 O1 C7 . . . . -7.9(6) ?
    C3 C4 C5 C6 . . . . -0.6(6) ?
    C3 C4 O2 C8 . . . . 176.2(4) ?
    C4 C3 O1 C7 . . . . 173.0(4) ?
    C4 C5 C6 C1 . . . . -1.2(6) ?
    C4 C5 C6 C9 . . . . -180.0(4) ?
    C5 C4 O2 C8 . . . . -4.0(6) ?
    C5 C6 C9 C10 . . . . -163.2(4) ?
    C6 C1 C2 C3 . . . . -1.3(6) ?
    C6 C1 Pt1 C10 . . . . -11.7(3) ?
    C6 C1 Pt1 C11 . . . . -49.8(3) ?
    C6 C1 Pt1 Cl1 . . . . 156.3(3) ?
    C6 C9 C10 C11 . . . . 51.5(5) ?
    C6 C9 C10 Pt1 . . . . -25.5(4) ?
    C9 C10 C11 Pt1 . . . . -100.7(3) ?
    C9 C10 Pt1 C1 . . . . 20.5(3) ?
    C9 C10 Pt1 C11 . . . . 116.6(4) ?
    C9 C10 Pt1 N1 . . . . -157.6(3) ?
    C9 C10 Pt1 Cl1 . . . . -49.7(6) ?
    C10 C11 Pt1 C1 . . . . 79.9(2) ?
    C10 C11 Pt1 N1 . . . . -97.9(2) ?
    C10 C11 Pt1 Cl1 . . . . 173.18(18) ?
    C11 C10 Pt1 C1 . . . . -96.0(2) ?
    C11 C10 Pt1 N1 . . . . 85.9(2) ?
    C11 C10 Pt1 Cl1 . . . . -166.3(4) ?
    C12 C13 C14 C15 . . . . 55.2(5) ?
    C12 N1 Pt1 C10 . . . . -121.5(3) ?
    C12 N1 Pt1 C11 . . . . -83.2(3) ?
    C12 N1 Pt1 Cl1 . . . . 70.7(2) ?
    C13 C12 N1 C16 . . . . 54.6(4) ?
    C13 C12 N1 Pt1 . . . . -172.1(3) ?
    C13 C14 C15 C16 . . . . -55.4(5) ?
    C14 C15 C16 N1 . . . . 55.6(5) ?
    C15 C16 N1 C12 . . . . -54.4(5) ?
    C15 C16 N1 Pt1 . . . . 176.0(3) ?
    C16 N1 Pt1 C10 . . . . 8.4(3) ?
    C16 N1 Pt1 C11 . . . . 46.6(3) ?
    C16 N1 Pt1 Cl1 . . . . -159.5(3) ?
    N1 C12 C13 C14 . . . . -55.7(5) ?
    O1 C3 C4 C5 . . . . -179.5(4) ?
    O1 C3 C4 O2 . . . . 0.4(5) ?
    O2 C4 C5 C6 . . . . 179.6(4) ?
    Pt1 C1 C2 C3 . . . . -179.9(3) ?
    Pt1 C1 C6 C5 . . . . -179.1(3) ?
    Pt1 C1 C6 C9 . . . . -0.3(5) ?
loop_
    _geom_hbond_atom_site_label_d
    _geom_hbond_atom_site_label_h
    _geom_hbond_atom_site_label_a
    _geom_hbond_site_symmetry_d
    _geom_hbond_site_symmetry_h
    _geom_hbond_site_symmetry_a
    _geom_hbond_distance_dh
    _geom_hbond_distance_ha
    _geom_hbond_distance_da
    _geom_hbond_angle_dha
    _geom_hbond_publ_flag
    O3 H3 O1 1_555 1_555 1_555 0.84 2.10 2.869(4) 152 y
    O3 H3 O2 1_555 1_555 1_555 0.84 2.47 3.158(4) 140 y
    C10 H10 Cl1 1_555 1_555 2_566 0.95 2.74 3.466(4) 134 y
    C7 H7A O3 1_555 1_555 2_665 0.98 2.59 3.276(6) 127 y
    C15 H15A Cg1 1_555 1_555 2_566 0.99 2.68 3.572(5) 149 y
    C12 H12A Cg1 1_555 1_555 2_666 0.99 2.61 3.529(5) 154 y
_iucr_refine_instructions_details
;
TITL PM06 in P-1 New: P-1
CELL 1.54178 8.528 8.752 13.3309 97.905 97.684 99.88
ZERR 2 0.0002 0.0002 0.0003 0.001 0.001 0.001
LATT 1
SFAC C H N O Cl Pt
UNIT 36 60 2 6 2 2
L.S. 5
PLAN  -10
TEMP -173
BOND $H
CONF
MORE -1
fmap 2
acta
REM <HKL>C:/XRD/Hanoi/NguyenHuuDinh/PM06/test-Hrefinement/pm06.hkl</HKL>
WGHT    0.043600
FVAR       0.43389
C1    1    0.269623    0.617575    0.378524    11.00000    0.01369    0.01301 =
         0.01086   -0.00008   -0.00106    0.00302
C2    1    0.286920    0.552663    0.278732    11.00000    0.01557    0.01569 =
         0.01018    0.00192   -0.00013    0.00410
AFIX  43
H2    2    0.277249    0.442181    0.260877    11.00000   -1.20000
AFIX   0
C3    1    0.317951    0.648910    0.206443    11.00000    0.01736    0.01655 =
         0.00794   -0.00069    0.00107    0.00310
C4    1    0.331603    0.813222    0.231750    11.00000    0.01749    0.01535 =
         0.01087    0.00346    0.00079    0.00126
C5    1    0.317070    0.877933    0.330354    11.00000    0.02120    0.01372 =
         0.01299    0.00201    0.00188    0.00572
AFIX  43
H5    2    0.327085    0.988450    0.348250    11.00000   -1.20000
AFIX   0
C6    1    0.287682    0.780555    0.403433    11.00000    0.01774    0.01381 =
         0.01013    0.00028    0.00164    0.00368
C7    1    0.341355    0.435584    0.080740    11.00000    0.03153    0.01850 =
         0.01167    0.00097    0.00673    0.00532
AFIX 137
H7A   2    0.428397    0.409385    0.127111    11.00000   -1.50000
H7B   2    0.361459    0.414959    0.009917    11.00000   -1.50000
H7C   2    0.238259    0.370977    0.086826    11.00000   -1.50000
AFIX   0
C8    1    0.363130    1.061490    0.176482    11.00000    0.04345    0.01656 =
         0.01444    0.00371    0.00382    0.00304
AFIX 137
H8A   2    0.260763    1.079166    0.197100    11.00000   -1.50000
H8B   2    0.379363    1.109119    0.115370    11.00000   -1.50000
H8C   2    0.451878    1.109429    0.232512    11.00000   -1.50000
AFIX   0
C9    1    0.271346    0.847212    0.510606    11.00000    0.02204    0.01305 =
         0.01223    0.00065    0.00332    0.00607
AFIX  23
H9A   2    0.164248    0.876468    0.510649    11.00000   -1.20000
H9B   2    0.354847    0.943298    0.535856    11.00000   -1.20000
AFIX   0
C10   1    0.290168    0.726857    0.581316    11.00000    0.01895    0.01551 =
         0.00790   -0.00041    0.00020    0.00066
AFIX  43
H10   2    0.210862    0.701972    0.623311    11.00000   -1.20000
AFIX   0
C11   1    0.422607    0.652661    0.585146    11.00000    0.01273    0.02382 =
         0.01171    0.00400   -0.00505    0.00224
AFIX  93
H11A  2    0.502274    0.677098    0.543318    11.00000   -1.20000
H11B  2    0.433149    0.577686    0.629584    11.00000   -1.20000
AFIX   0
C12   1    0.271996    0.247211    0.627935    11.00000    0.02568    0.01460 =
         0.01052    0.00236    0.00277    0.00557
AFIX  23
H12A  2    0.385609    0.301163    0.651152    11.00000   -1.20000
H12B  2    0.265550    0.182374    0.559987    11.00000   -1.20000
AFIX   0
C13   1    0.221595    0.139848    0.703983    11.00000    0.03253    0.01683 =
         0.01193    0.00310    0.00589    0.00796
AFIX  23
H13A  2    0.297311    0.066641    0.711602    11.00000   -1.20000
H13B  2    0.112427    0.076620    0.677272    11.00000   -1.20000
AFIX   0
C14   1    0.221181    0.236525    0.808736    11.00000    0.02738    0.01887 =
         0.01083    0.00361    0.00408    0.00879
AFIX  23
H14A  2    0.332457    0.290795    0.839172    11.00000   -1.20000
H14B  2    0.180551    0.166102    0.855568    11.00000   -1.20000
AFIX   0
C15   1    0.113177    0.357940    0.795969    11.00000    0.02328    0.02240 =
         0.00866    0.00221    0.00374    0.00905
AFIX  23
H15A  2   -0.000042    0.302830    0.772683    11.00000   -1.20000
H15B  2    0.118717    0.424732    0.863098    11.00000   -1.20000
AFIX   0
C16   1    0.164669    0.460919    0.718846    11.00000    0.02663    0.01710 =
         0.00779    0.00077    0.00523    0.00796
AFIX  23
H16A  2    0.088828    0.533649    0.709638    11.00000   -1.20000
H16B  2    0.273182    0.525099    0.746252    11.00000   -1.20000
AFIX   0
C17   1    0.912915    0.185904    0.078349    11.00000    0.04330    0.05297 =
         0.03261   -0.00202    0.00135    0.01914
AFIX 137
H17A  2    0.968624    0.284857    0.121983    11.00000   -1.50000
H17B  2    0.911669    0.196771    0.006070    11.00000   -1.50000
H17C  2    0.969462    0.101302    0.093685    11.00000   -1.50000
AFIX   0
C18   1    0.743048    0.147317    0.098717    11.00000    0.04444    0.02531 =
         0.01987    0.00732    0.00334    0.01322
AFIX  23
H18A  2    0.689051    0.044565    0.057181    11.00000   -1.20000
H18B  2    0.744923    0.137704    0.171980    11.00000   -1.20000
AFIX   0
N1    3    0.168849    0.367618    0.617227    11.00000    0.01656    0.01343 =
         0.00815    0.00070    0.00010    0.00343
AFIX   3
H1    2    0.064469    0.310538    0.595327    11.00000   -1.20000
AFIX   0
O1    4    0.335473    0.597387    0.107406    11.00000    0.03146    0.01607 =
         0.00570    0.00108    0.00294    0.00406
O2    4    0.359328    0.896826    0.153892    11.00000    0.03375    0.01504 =
         0.01151    0.00515    0.00376    0.00427
O3    4    0.653049    0.263566    0.074863    11.00000    0.03712    0.02966 =
         0.01745    0.01036    0.00970    0.01482
AFIX  83
H3    2    0.649565    0.270781    0.012451    11.00000   -1.50000
AFIX   0
CL1   5    0.102761    0.263599    0.381514    11.00000    0.02055    0.01237 =
         0.00820   -0.00181   -0.00029    0.00026
PT1   6    0.224748    0.495406    0.492434    11.00000    0.01549    0.01067 =
         0.00481   -0.00016    0.00084    0.00278
HKLF 4
REM  PM06 in P-1 New: P-1
REM R1 =  0.0274 for   3410 Fo > 4sig(Fo)  and  0.0285 for all   3533 data
REM    220 parameters refined using      0 restraints
END
WGHT      0.0436      0.0000
REM Highest difference peak  1.569,  deepest hole -2.162,  1-sigma level  0.177
Q1    1   0.2638  0.4063  0.4641  11.00000  0.05    1.57
Q2    1   0.1795  0.5822  0.5127  11.00000  0.05    1.45
Q3    1   0.2118  0.4521  0.4210  11.00000  0.05    1.16
Q4    1   0.3109  0.4933  0.5347  11.00000  0.05    1.11
Q5    1   0.2333  0.5406  0.5634  11.00000  0.05    1.08
Q6    1   0.1378  0.5064  0.4602  11.00000  0.05    1.00
Q7    1   0.1450  0.4504  0.5239  11.00000  0.05    0.74
Q8    1   0.2268  0.5747  0.3967  11.00000  0.05    0.66
Q9    1   0.1150  0.4200  0.7563  11.00000  0.05    0.60
Q10   1   0.2164  0.1641  0.7557  11.00000  0.05    0.56
REM The information below was added by Olex2.
REM
REM R1 = 0.0274 for 3410 Fo > 4sig(Fo) and 0.0285 for all 13448 data
REM n/a parameters refined using n/a restraints
REM Highest difference peak 1.57, deepest hole -2.16
REM Mean Shift 0, Max Shift 0.002.
REM +++ Tabular Listing of Refinement Information +++
REM R1_all = 0.0285
REM R1_gt = 0.0274
REM wR_ref = 0.0685
REM GOOF = 1.081
REM Shift_max = 0.002
REM Shift_mean = 0
REM Reflections_all = 13448
REM Reflections_gt = 3410
REM Parameters = n/a
REM Hole = -2.16
REM Peak = 1.57
REM Flack = n/a
;
