# Supplementary material for: Crystal structure of chlorido­{4,5-dimeth­oxy-2-[(2,3-η)-2-prop-2-en-1-yl]phenyl-κC 1}(piperidine-κN)platinum(II) ethanol monosolvate
Source: Acta Crystallogr Sect E Struct Rep Online. 2014 Oct 31;70(Pt 11):435–7. doi: 10.1107/S1600536814023575 (PMC4257290; doi:10.1107/S1600536814023575)
Supplement: Supplementary file 2 [file e-70-00435-Isup2.hkl]

# 
# h,k,l, Fc-squared, Fo-squared, sigma(Fo-squared) and status flag 
# 
data_I
_shelx_title ' PM06 in P-1 New: P-1' 
_shelx_refln_list_code          4 
_shelx_F_calc_maximum      238.95 
_exptl_crystal_F_000       528.00 
_reflns_d_resolution_high  0.8173 
 
loop_ 
 _symmetry_equiv_pos_as_xyz 
 'x, y, z' 
 '-x, -y, -z' 
 
_cell_length_a     8.5280 
_cell_length_b     8.7520 
_cell_length_c    13.3309 
_cell_angle_alpha  97.905 
_cell_angle_beta   97.684 
_cell_angle_gamma  99.880 
 
_shelx_F_squared_multiplier     1.000 
 
loop_ 
 _refln_index_h 
 _refln_index_k 
 _refln_index_l 
 _refln_F_squared_calc 
 _refln_F_squared_meas 
 _refln_F_squared_sigma 
 _refln_observed_status 
   1   0   0       27.34       -9.47      9.47 o 
   2   0   0    57095.66    52834.88   3090.39 o 
   3   0   0       46.03       47.21     19.45 o 
   4   0   0     3659.53     4133.79    156.67 o 
   5   0   0      714.28      705.43     53.98 o 
   6   0   0     2512.92     2518.08    258.01 o 
   7   0   0     4311.78     4236.30    245.10 o 
   8   0   0      400.92      368.53     71.77 o 
  -9   1   0     2893.58     2855.70    171.69 o 
  -8   1   0      774.53      809.64     47.68 o 
  -7   1   0     1402.79     1487.50     77.13 o 
  -6   1   0     2479.03     2354.20    238.41 o 
  -5   1   0     3412.90     3374.29    261.40 o 
  -4   1   0    14199.80    15481.31    947.49 o 
  -3   1   0     8288.69     8438.31    485.01 o 
  -2   1   0    50247.11    48432.53   3058.26 o 
  -1   1   0     3517.01     3873.27    185.30 o 
   0   1   0    27752.90    22777.50   1331.05 o 
   1   1   0       22.98       11.66     10.86 o 
   2   1   0     1293.64     1290.58     82.43 o 
   3   1   0     1989.72     2175.91     92.38 o 
   4   1   0     2117.45     2093.98    133.79 o 
   5   1   0     4194.14     4073.78    178.66 o 
 -10   2   0       67.72       13.97     39.84 o 
  -9   2   0     1883.76     2106.27    102.45 o 
  -8   2   0      493.70      476.94     33.40 o 
  -7   2   0     4016.13     4490.90    207.88 o 
  -6   2   0     1024.49     1084.76     78.48 o 
  -5   2   0    10873.09    10683.57    686.74 o 
  -4   2   0     7057.07     6845.00    447.13 o 
  -3   2   0     4094.26     4287.84    286.11 o 
  -2   2   0    19956.19    20662.17   1225.13 o 
  -1   2   0     1124.98     1127.00     62.74 o 
   0   2   0     4527.02     4877.29    237.25 o 
   1   2   0      557.95      539.12     41.80 o 
   2   2   0     5924.86     6292.60    227.72 o 
   3   2   0     2023.31     2075.41    176.74 o 
   4   2   0     7274.22     7619.84    612.64 o 
   5   2   0     5945.54     6132.18    282.62 o 
   6   2   0      746.77      760.56     49.67 o 
 -10   3   0       16.41       37.69     26.00 o 
  -9   3   0     2339.59     2454.15    117.23 o 
  -8   3   0      324.98      304.89     27.33 o 
  -7   3   0     6948.19     7348.40    285.12 o 
  -6   3   0     4700.22     4772.46    167.03 o 
  -5   3   0     5267.54     4566.44    330.95 o 
  -4   3   0    15605.00    15529.48    955.55 o 
  -3   3   0     1291.95     1314.31    138.11 o 
  -2   3   0    19112.24    19658.67    917.88 o 
  -1   3   0      767.24      793.51     52.05 o 
   0   3   0    17617.10    17766.43   1060.31 o 
   1   3   0      183.10      219.70     20.04 o 
   2   3   0    17480.72    19491.10    752.64 o 
   3   3   0     2830.44     3024.46    130.90 o 
   4   3   0     5008.94     5320.16    224.25 o 
   5   3   0     2991.05     2984.22     67.08 o 
   6   3   0      760.16      784.03     25.46 o 
 -10   4   0        0.26       20.39     24.07 o 
  -9   4   0     3111.59     3129.50    146.65 o 
  -8   4   0      843.02      819.79     41.28 o 
  -7   4   0     5361.65     5593.47    219.46 o 
  -6   4   0     5977.34     6068.06    208.65 o 
  -5   4   0     2410.39     2383.63    206.90 o 
  -4   4   0    10076.79     9937.42    635.48 o 
  -3   4   0     1612.10     1597.24    135.67 o 
  -2   4   0     7734.33     7506.18    307.72 o 
  -1   4   0     1572.72     1724.89     70.12 o 
   0   4   0    10009.34    10523.04    378.69 o 
   1   4   0     1437.10     1467.85     71.70 o 
   2   4   0     7943.38     8441.65    337.45 o 
   3   4   0     3896.23     3730.56    162.52 o 
   4   4   0     1832.43     1856.65     43.41 o 
   5   4   0     2001.71     2063.09     49.29 o 
   6   4   0     1197.83     1213.61     31.69 o 
   7   4   0     2713.86     2774.76     86.30 o 
  -9   5   0     3251.49     3215.89    127.52 o 
  -8   5   0     1410.46     1367.38     61.00 o 
  -7   5   0     2445.37     2480.19    102.98 o 
  -6   5   0     2206.35     2182.53     92.07 o 
  -5   5   0     2456.93     2444.49     81.93 o 
  -4   5   0     3842.18     3541.39    267.87 o 
  -3   5   0     1696.20     1646.63    145.63 o 
  -2   5   0     8583.36     7823.43    323.01 o 
  -1   5   0      470.80      443.89     25.79 o 
   0   5   0    10559.77    10383.59    432.50 o 
   1   5   0     2890.87     2903.58    125.94 o 
   2   5   0     5201.94     5371.96    223.97 o 
   3   5   0     1769.20     1587.51     48.52 o 
   4   5   0     3337.45     3198.32     93.13 o 
   5   5   0     3597.02     3431.27     84.78 o 
   6   5   0     1452.71     1330.30     33.71 o 
   7   5   0     4276.96     4343.12    130.59 o 
  -9   6   0     2362.26     2371.92     96.51 o 
  -8   6   0      676.88      664.30     35.09 o 
  -7   6   0     1848.82     1994.41     99.70 o 
  -6   6   0     2476.74     2398.93    100.58 o 
  -5   6   0     3112.54     3123.32    105.79 o 
  -4   6   0     7890.03     7580.92    235.74 o 
  -3   6   0     2507.97     2478.69     91.07 o 
  -2   6   0     8488.84     8012.57    371.85 o 
  -1   6   0        3.85       16.79      8.34 o 
   0   6   0     4094.56     4030.24    126.15 o 
   1   6   0      814.77      820.24     22.15 o 
   2   6   0     3938.07     3837.38     80.71 o 
   3   6   0     2463.29     2384.32     53.41 o 
   4   6   0     4113.46     3715.75     83.34 o 
   5   6   0     4377.92     4201.53     94.73 o 
   6   6   0      668.15      679.41     23.12 o 
   7   6   0     2170.98     2104.01    111.29 o 
  -8   7   0      354.11      330.51     26.31 o 
  -7   7   0     3414.22     3213.00    148.27 o 
  -6   7   0     3044.78     3167.68    147.80 o 
  -5   7   0     4073.86     3952.39    132.95 o 
  -4   7   0     4428.50     4561.63    181.21 o 
  -3   7   0      473.95      463.73     27.05 o 
  -2   7   0     2784.99     2556.62    100.19 o 
  -1   7   0       23.22       19.26      6.82 o 
   0   7   0     5079.48     5049.50    123.64 o 
   1   7   0      490.31      459.41     13.86 o 
   2   7   0     6534.06     6330.25    133.54 o 
   3   7   0     2841.19     2859.80     66.02 o 
   4   7   0     1686.98     1626.24     47.33 o 
   5   7   0     2384.14     2347.82     59.87 o 
   6   7   0       98.05      103.46     12.35 o 
  -8   8   0      649.29      653.85     59.60 o 
  -7   8   0     2114.08     2199.92    197.65 o 
  -6   8   0     3158.29     3185.12    178.56 o 
  -5   8   0      779.02      798.17     43.29 o 
  -4   8   0     4442.09     4659.28    185.93 o 
  -3   8   0      117.51      121.35     20.26 o 
  -2   8   0     6763.69     7007.90    273.42 o 
  -1   8   0        0.44        6.89      9.45 o 
   0   8   0     8457.81     8561.37    217.55 o 
   1   8   0     1361.06     1410.44     41.31 o 
   2   8   0     4282.78     4152.77     89.06 o 
   3   8   0     3305.89     3320.89     78.27 o 
   4   8   0     1083.29     1107.12     32.86 o 
   5   8   0     1360.60     1255.98     35.57 o 
  -7   9   0     1369.31     1517.73    121.91 o 
  -6   9   0     2447.07     2582.19    200.63 o 
  -5   9   0      776.84      788.81     48.98 o 
  -4   9   0     3201.35     3238.74    134.79 o 
  -3   9   0      578.54      608.45     36.43 o 
  -2   9   0     6930.46     8174.09    319.99 o 
  -1   9   0       71.30       91.55     14.88 o 
   0   9   0     4694.42     4700.74    183.05 o 
   1   9   0     1726.12     1682.24     53.87 o 
   2   9   0     1031.67     1063.19     38.08 o 
   3   9   0     1036.35     1058.26     43.55 o 
  -4  10   0     2752.79     3379.55    171.71 o 
  -3  10   0      238.78      310.93     32.52 o 
  -2  10   0     3725.10     4207.74    199.20 o 
  -1  10   0      293.55      333.44     30.35 o 
   0  10   0     1257.71     1328.65     54.22 o 
   1  10   0      441.66      421.46     29.73 o 
  -1 -10   1      384.97      432.92     30.06 o 
   0 -10   1     2927.33     3335.98    158.05 o 
   1 -10   1       20.71       35.24     14.43 o 
   2 -10   1     4737.49     5729.13    226.48 o 
   3 -10   1      469.63      573.85     48.42 o 
   4 -10   1     2248.72     2533.71    132.42 o 
   5 -10   1     1000.28     1296.75    113.57 o 
  -3  -9   1     1450.71     1493.18     36.72 o 
  -2  -9   1     2223.10     2235.09     53.44 o 
  -1  -9   1     1095.79     1128.24     38.35 o 
   0  -9   1     4389.28     4542.73    133.81 o 
   1  -9   1       15.08       24.61     12.82 o 
   2  -9   1     3102.06     3436.29    140.77 o 
   3  -9   1       94.79      113.57     16.72 o 
   4  -9   1     1945.74     2175.20     92.53 o 
   5  -9   1      762.53      899.80     69.48 o 
   6  -9   1     2124.20     2270.69    177.42 o 
   7  -9   1     2288.65     2392.44    184.54 o 
  -5  -8   1     1939.57     1966.01     53.68 o 
  -4  -8   1     1271.21     1340.65     33.81 o 
  -3  -8   1     3100.05     3195.90     91.96 o 
  -2  -8   1     4356.26     4226.55     96.42 o 
  -1  -8   1      676.58      635.79     19.22 o 
   0  -8   1     4762.99     4948.71    122.20 o 
   1  -8   1        1.62        5.47      7.58 o 
   2  -8   1     3618.31     3769.40    158.51 o 
   3  -8   1       31.79       49.29     11.66 o 
   4  -8   1     5202.17     5405.84    212.72 o 
   5  -8   1     1396.36     1554.39     89.81 o 
   6  -8   1     3187.54     3364.77    234.15 o 
   7  -8   1     2643.52     2828.07    313.06 o 
  -6  -7   1      446.57      452.97     17.02 o 
  -5  -7   1     4283.30     4372.33    107.12 o 
  -4  -7   1     2311.26     2133.96     51.46 o 
  -3  -7   1     1131.22     1075.77     26.75 o 
  -2  -7   1     4049.55     3934.10     84.83 o 
  -1  -7   1       17.19       23.72      4.83 o 
   0  -7   1     6621.76     6280.43    151.99 o 
   1  -7   1       37.40       51.15      7.66 o 
   2  -7   1    11210.57    10619.76    313.41 o 
   3  -7   1      262.72      273.03     19.34 o 
   4  -7   1     6859.25     6759.61    234.94 o 
   5  -7   1     2656.76     2483.70     98.20 o 
   6  -7   1     1231.80     1178.14     55.54 o 
   7  -7   1     2631.39     2472.27    115.81 o 
   8  -7   1      340.47      363.02     31.84 o 
  -7  -6   1     4545.59     4566.21    169.90 o 
  -6  -6   1      571.07      601.92     20.94 o 
  -5  -6   1     3171.13     3203.87     70.41 o 
  -4  -6   1     2739.60     2603.86     71.59 o 
  -3  -6   1      328.49      314.74     12.50 o 
  -2  -6   1     5335.57     5417.47    111.48 o 
  -1  -6   1      745.26      693.83     17.76 o 
   0  -6   1    10563.37    10387.14    411.29 o 
   1  -6   1      660.80      651.32     62.07 o 
   2  -6   1    11238.82    11070.83    458.84 o 
   3  -6   1     1542.80     1400.82     65.64 o 
   4  -6   1     4550.99     4335.72    133.66 o 
   5  -6   1     2558.20     2440.97    111.41 o 
   6  -6   1     1289.75     1243.28     59.54 o 
   7  -6   1     1478.81     1461.45     64.90 o 
   8  -6   1      945.85      937.37     44.82 o 
   9  -6   1     2737.74     2555.40    121.30 o 
  -7  -5   1     4574.55     4800.83    143.60 o 
  -6  -5   1     1547.27     1556.79     41.19 o 
  -5  -5   1     1826.19     1926.78     46.11 o 
  -4  -5   1     1917.80     1887.24     43.50 o 
  -3  -5   1     1750.07     1733.13     41.37 o 
  -2  -5   1     6877.73     7250.93    382.50 o 
  -1  -5   1     2066.62     2083.28     94.86 o 
   0  -5   1    17353.88    17089.67    660.54 o 
   1  -5   1      102.44      118.59     14.19 o 
   2  -5   1     7603.84     7380.03    305.46 o 
   3  -5   1     1044.61      915.62    108.95 o 
   4  -5   1     1546.59     1096.44    165.25 o 
   5  -5   1      920.76      948.38     48.20 o 
   6  -5   1     1344.07     1331.91     54.68 o 
   7  -5   1     4579.18     4824.65    190.89 o 
   8  -5   1      465.55      498.44     34.78 o 
   9  -5   1     5413.45     5273.48    240.11 o 
  -7  -4   1     2220.09     2397.74     94.47 o 
  -6  -4   1     1244.50     1260.76     34.78 o 
  -5  -4   1     1853.59     1967.73     50.66 o 
  -4  -4   1     3925.99     4265.50     99.31 o 
  -3  -4   1     3809.62     3866.13    181.20 o 
  -2  -4   1    13976.69    14711.01    575.33 o 
  -1  -4   1     1892.65     2234.89    108.17 o 
   0  -4   1    11377.05    12377.89    528.80 o 
   1  -4   1      355.40      343.89     19.59 o 
   2  -4   1     2925.95     2622.51    113.82 o 
   3  -4   1      485.68      450.93     32.74 o 
   4  -4   1     4732.31     4690.74    329.06 o 
   5  -4   1     2144.14     1967.23    197.98 o 
   6  -4   1     5013.82     5274.50    183.37 o 
   7  -4   1     6410.10     6569.65    256.13 o 
   8  -4   1      699.63      730.11     44.37 o 
   9  -4   1     3403.21     3459.66    161.26 o 
  -6  -3   1      833.05      802.27     24.66 o 
  -5  -3   1     6886.09     7409.38    226.07 o 
  -4  -3   1     7341.59     8690.27    392.07 o 
  -3  -3   1     5077.38     5752.07    211.67 o 
  -2  -3   1    10670.19    11571.34    409.23 o 
  -1  -3   1       74.45       83.93     14.09 o 
   0  -3   1     5172.70     5687.61    284.88 o 
   1  -3   1       17.66        1.60     12.99 o 
   2  -3   1    16933.58    17501.79   1047.13 o 
   3  -3   1       28.24       40.28     30.73 o 
   4  -3   1    17648.84    18628.33   1137.14 o 
   5  -3   1     5135.74     5217.48    371.51 o 
   6  -3   1     3515.43     3545.03    113.50 o 
   7  -3   1     5196.23     5553.69    254.14 o 
   8  -3   1      277.79      219.39     30.42 o 
   9  -3   1     2474.62     2611.98    124.57 o 
  10  -3   1       21.59       28.30     27.77 o 
  -5  -2   1     5113.39     5778.49    266.94 o 
  -4  -2   1     7548.67     8448.22    406.63 o 
  -3  -2   1     1109.92     1259.98     55.73 o 
  -2  -2   1     4406.40     4616.93    266.72 o 
  -1  -2   1      362.30      339.67     35.66 o 
   0  -2   1     7639.30     9246.24    436.54 o 
   1  -2   1      589.45      536.69     34.92 o 
   2  -2   1    21630.16    24450.06   1445.01 o 
   3  -2   1     4238.87     4407.95    293.39 o 
   4  -2   1     7631.35     7038.08    396.86 o 
   5  -2   1    12722.84    12928.53    817.59 o 
   6  -2   1      933.54      920.87     48.62 o 
   7  -2   1     7903.74     8455.17    381.08 o 
   8  -2   1      353.63      361.94     29.21 o 
   9  -2   1     4585.05     4808.72    275.64 o 
  -5  -1   1     1591.27     1485.53    102.82 o 
  -4  -1   1     6028.77     7167.25    287.14 o 
  -3  -1   1      724.49      636.19    121.99 o 
  -2  -1   1     1813.53     1805.79    196.92 o 
  -1  -1   1     3315.97     3630.26    224.42 o 
   0  -1   1    12341.47    13357.02    619.49 o 
   1  -1   1      827.97      600.57     54.98 o 
   2  -1   1    10234.01    11536.87    540.76 o 
   3  -1   1    20578.42    22956.84   1068.72 o 
   4  -1   1     5365.65     5382.04    227.50 o 
   5  -1   1    10748.61    10921.71    446.59 o 
   6  -1   1     6529.93     6777.00    300.88 o 
   7  -1   1     4087.28     4499.41    259.86 o 
   8  -1   1     1646.76     1751.93    111.76 o 
   9  -1   1     2565.52     2520.97    209.64 o 
  -8   0   1      956.65     1124.27    112.29 o 
  -7   0   1     2044.07     2239.47    134.34 o 
  -6   0   1     4043.94     4187.40    463.89 o 
  -5   0   1     4685.91     4096.20    313.48 o 
  -4   0   1     4191.56     4023.79    217.75 o 
  -3   0   1     9828.11    10754.24    514.24 o 
  -2   0   1     6164.92     6640.67    316.75 o 
  -1   0   1      749.30      656.79     47.36 o 
   0   0   1    27369.86    17845.30   1344.45 o 
   1   0   1     4003.01     4668.33    276.67 o 
   2   0   1    39802.22    42981.97   3031.52 o 
   3   0   1     6496.77     7443.50    364.45 o 
   4   0   1    21774.96    23768.11    849.75 o 
   5   0   1     1528.44     1461.34     74.74 o 
   6   0   1     5764.60     5296.39    409.61 o 
   7   0   1     1864.21     2039.47    181.08 o 
   8   0   1       30.55        8.61     46.01 o 
  -9   1   1     2408.39     2605.29    220.23 o 
  -8   1   1     1398.29     1494.58     94.61 o 
  -7   1   1     2718.41     2914.50    138.80 o 
  -6   1   1     2123.85     2160.44    229.48 o 
  -5   1   1     5525.35     5225.84    371.25 o 
  -4   1   1     6657.90     6848.68    445.45 o 
  -3   1   1     2852.48     2885.58    152.15 o 
  -2   1   1    37645.85    40545.84   2377.44 o 
  -1   1   1       73.13       74.37     13.42 o 
   0   1   1    35679.30    33536.00   1750.68 o 
   1   1   1     1581.26     1660.10    181.86 o 
   2   1   1    17331.25    19198.49   1244.59 o 
   3   1   1     3223.06     3490.38    147.39 o 
   4   1   1    13091.00    13583.57    486.14 o 
   5   1   1     6766.67     7187.54    298.13 o 
   6   1   1     1257.12     1081.38     54.13 o 
 -10   2   1       82.70       75.38     32.25 o 
  -9   2   1     2037.73     2117.37    101.77 o 
  -8   2   1      467.17      453.68     28.84 o 
  -7   2   1     5689.47     5900.71    230.29 o 
  -6   2   1     3043.23     2864.68    140.06 o 
  -5   2   1     6374.46     5946.17    411.42 o 
  -4   2   1     8588.51     8256.62    528.65 o 
  -3   2   1      652.14      554.74     69.77 o 
  -2   2   1     8088.83     8052.30    383.74 o 
  -1   2   1        1.18       34.91     16.39 o 
   0   2   1    12271.01    13407.92    897.71 o 
   1   2   1     4207.18     4893.39    239.37 o 
   2   2   1    17943.09    18808.96    997.06 o 
   3   2   1     8355.54     9179.71    367.90 o 
   4   2   1     6309.20     6277.54    260.42 o 
   5   2   1     5373.43     5425.33    233.90 o 
   6   2   1      428.11      390.74     20.18 o 
 -10   3   1        1.47       17.07     16.17 o 
  -9   3   1     3619.89     3529.61    164.08 o 
  -8   3   1      264.76      260.35     22.21 o 
  -7   3   1     6174.39     6185.81    242.03 o 
  -6   3   1     2409.94     2326.40     89.71 o 
  -5   3   1     1980.84     1677.03    160.61 o 
  -4   3   1     6893.73     6298.98    419.48 o 
  -3   3   1      158.58      181.20     50.87 o 
  -2   3   1    12855.29    13486.87    632.56 o 
  -1   3   1      923.88     1000.69     63.36 o 
   0   3   1    20765.55    24085.42   1126.54 o 
   1   3   1      778.75      908.79     51.08 o 
   2   3   1    17733.83    20025.73    783.23 o 
   3   3   1     3758.00     3706.51    210.52 o 
   4   3   1     2269.07     2300.92    109.14 o 
   5   3   1     1723.85     1607.07     41.57 o 
   6   3   1      601.76      585.81     19.05 o 
   7   3   1     1947.40     1896.48     62.97 o 
 -10   4   1        1.44       16.23     17.10 o 
  -9   4   1     4015.80     3924.52    154.79 o 
  -8   4   1     1171.85     1235.42     56.42 o 
  -7   4   1     1961.65     1877.47     80.90 o 
  -6   4   1     3435.26     3469.59    127.00 o 
  -5   4   1      486.63      435.65     93.16 o 
  -4   4   1     9294.92     8894.07    575.48 o 
  -3   4   1     1960.63     1943.45    157.24 o 
  -2   4   1    26581.70    27286.64   1622.17 o 
  -1   4   1      523.82      564.21     38.20 o 
   0   4   1    20952.60    22779.10    888.53 o 
   1   4   1      659.03      557.65     32.44 o 
   2   4   1     4407.53     4753.32    200.87 o 
   3   4   1     1137.64     1005.28     55.98 o 
   4   4   1     1493.07     1488.94     53.21 o 
   5   4   1     2492.34     2468.24     58.42 o 
   6   4   1     1444.15     1447.07     39.11 o 
   7   4   1     4434.75     4411.85    160.08 o 
  -9   5   1     2392.94     2328.39    111.04 o 
  -8   5   1     1054.91     1041.53     49.52 o 
  -7   5   1     1147.53     1122.24     53.36 o 
  -6   5   1     3211.45     3154.39    128.59 o 
  -5   5   1     2706.36     2580.14     85.24 o 
  -4   5   1     9408.18     8905.68    583.78 o 
  -3   5   1     3979.57     3904.59    279.83 o 
  -2   5   1    13123.45    11968.83    744.84 o 
  -1   5   1        7.69        3.86     12.00 o 
   0   5   1     7247.58     7268.25    295.05 o 
   1   5   1     1230.53     1159.04     60.40 o 
   2   5   1     3905.48     3823.61    166.92 o 
   3   5   1     1269.35     1198.34     44.27 o 
   4   5   1     4158.10     3976.59     90.67 o 
   5   5   1     3988.78     3986.27     90.97 o 
   6   5   1     1238.04     1194.10     59.19 o 
   7   5   1     4062.67     3888.59    121.01 o 
  -9   6   1     1785.65     1768.91     74.66 o 
  -8   6   1      536.22      515.81     36.90 o 
  -7   6   1     3381.89     3330.30    135.70 o 
  -6   6   1     1670.61     1584.11     66.35 o 
  -5   6   1     3947.78     4094.55    156.11 o 
  -4   6   1     6271.53     6238.04    209.19 o 
  -3   6   1        6.04        8.78      8.41 o 
  -2   6   1     7082.75     6589.32    364.36 o 
  -1   6   1      457.25      468.64     30.17 o 
   0   6   1     6337.70     6429.65    235.16 o 
   1   6   1       11.81       33.20      6.22 o 
   2   6   1     5583.51     5356.78    112.18 o 
   3   6   1     2340.36     2247.37     56.15 o 
   4   6   1     1936.93     1739.94     42.62 o 
   5   6   1     6737.04     6463.00    143.37 o 
   6   6   1       75.35       77.12      7.96 o 
  -8   7   1      263.27      257.17     24.42 o 
  -7   7   1     2427.40     2351.14    112.61 o 
  -6   7   1     2567.00     2426.33     96.11 o 
  -5   7   1      738.15      701.42     50.03 o 
  -4   7   1     4879.00     5024.85    179.65 o 
  -3   7   1        3.05       19.30      9.64 o 
  -2   7   1     4390.75     4378.69    157.51 o 
  -1   7   1       13.29       31.50     11.32 o 
   0   7   1     5842.68     6015.68    154.28 o 
   1   7   1      529.12      502.87     15.25 o 
   2   7   1     4765.65     4203.71    145.53 o 
   3   7   1     4705.33     4748.45    125.45 o 
   4   7   1     1026.95      991.33     26.32 o 
   5   7   1     3169.14     3021.67     87.79 o 
   6   7   1      101.06      104.46     11.23 o 
  -8   8   1      589.28      611.88     56.68 o 
  -7   8   1     1458.91     1648.35    121.62 o 
  -6   8   1     2363.31     2405.42    106.35 o 
  -5   8   1      185.42      199.59     21.21 o 
  -4   8   1     2838.44     2581.92    111.89 o 
  -3   8   1      320.98      336.97     25.97 o 
  -2   8   1     7525.17     8185.72    320.22 o 
  -1   8   1      176.12      185.58     18.95 o 
   0   8   1    10260.03    10117.20    282.64 o 
   1   8   1      964.23      924.81     29.76 o 
   2   8   1     3451.08     3389.43     81.15 o 
   3   8   1     1763.15     1792.57     44.62 o 
   4   8   1      728.90      713.12     21.17 o 
  -6   9   1     2233.89     2276.96    178.53 o 
  -5   9   1      887.27      959.01     56.05 o 
  -4   9   1     4721.07     4962.49    202.02 o 
  -3   9   1      876.31      929.12     73.25 o 
  -2   9   1     8367.62     9102.46    417.94 o 
  -1   9   1       42.76       59.50     16.83 o 
   0   9   1     4792.29     4946.11    177.64 o 
   1   9   1     1422.09     1375.57     45.50 o 
   2   9   1     1556.02     1628.76     65.63 o 
   3   9   1     1200.35     1072.53     38.57 o 
  -4  10   1     3684.73     3875.27    263.79 o 
  -3  10   1      130.09      191.29     24.09 o 
  -2  10   1     3541.13     4018.50    189.58 o 
  -1  10   1      722.06      759.97     46.58 o 
   0  10   1     1378.45     1436.15     74.37 o 
   1  10   1     1049.76     1101.01     80.42 o 
  -1 -10   2      735.46      829.70     35.44 o 
   0 -10   2     4324.17     4995.15    170.51 o 
   1 -10   2       20.15       31.81     13.19 o 
   2 -10   2     4444.82     5192.20    228.13 o 
   3 -10   2      508.12      549.07     71.63 o 
   4 -10   2     2106.34     2610.35    135.38 o 
   5 -10   2      329.57      458.09     57.00 o 
  -3  -9   2     1944.08     1931.94     46.22 o 
  -2  -9   2     3179.78     3284.28     91.02 o 
  -1  -9   2      353.31      344.79     17.17 o 
   0  -9   2     5259.74     5729.65    228.14 o 
   1  -9   2      362.47      342.95     22.42 o 
   2  -9   2     2910.19     3229.72    146.77 o 
   3  -9   2      205.45      286.01     23.12 o 
   4  -9   2     2300.36     2399.48    100.23 o 
   5  -9   2      533.20      595.65     45.12 o 
   6  -9   2     2299.34     2540.09    163.77 o 
  -5  -8   2     2952.81     3027.35     80.65 o 
  -4  -8   2     1783.74     1731.28     42.37 o 
  -3  -8   2     2066.47     1994.75     44.83 o 
  -2  -8   2     5154.75     5036.19    107.12 o 
  -1  -8   2       53.58       65.54      6.59 o 
   0  -8   2     4803.80     4862.34    119.89 o 
   1  -8   2       60.01       67.06     11.02 o 
   2  -8   2     3891.26     4053.17    128.63 o 
   3  -8   2        8.25       21.74     12.29 o 
   4  -8   2     4171.03     4381.51    156.86 o 
   5  -8   2     2110.82     2277.35    102.32 o 
   6  -8   2     1823.71     1963.78     89.91 o 
   7  -8   2     2999.16     3219.18    241.88 o 
  -6  -7   2      717.95      736.79     24.30 o 
  -5  -7   2     2915.68     2933.98     75.09 o 
  -4  -7   2     4868.13     4867.48    134.71 o 
  -3  -7   2     1386.69     1394.66     33.09 o 
  -2  -7   2     5099.20     5214.08    107.34 o 
  -1  -7   2      512.60      497.76     18.61 o 
   0  -7   2     3550.57     3363.37     84.15 o 
   1  -7   2      152.43      135.33     10.00 o 
   2  -7   2     6458.23     6168.98    160.02 o 
   3  -7   2     1596.02     1578.90     61.31 o 
   4  -7   2     6895.70     6641.62    272.95 o 
   5  -7   2     4038.15     3809.39    162.38 o 
   6  -7   2     1711.80     1632.09     69.23 o 
   7  -7   2     1580.45     1566.60    123.30 o 
   8  -7   2      395.38      372.16     31.96 o 
  -7  -6   2     2803.61     2796.39    113.07 o 
  -6  -6   2     2464.44     2529.48     69.56 o 
  -5  -6   2     2684.04     2703.16     84.09 o 
  -4  -6   2     3551.86     3717.00     80.82 o 
  -3  -6   2     1268.89     1265.93     30.41 o 
  -2  -6   2     3666.98     3857.29     78.27 o 
  -1  -6   2      917.38      886.03     21.42 o 
   0  -6   2     9299.48     9139.47    420.69 o 
   1  -6   2      283.13      294.30     42.67 o 
   2  -6   2    11037.06    11348.22    470.49 o 
   3  -6   2     4103.54     3903.59    108.02 o 
   4  -6   2     5350.27     5108.83    182.80 o 
   5  -6   2     2009.66     1936.19     71.53 o 
   6  -6   2     2913.50     2784.15     99.57 o 
   7  -6   2     1468.07     1546.76     70.45 o 
   8  -6   2     1190.81     1175.50     54.15 o 
   9  -6   2     2068.45     1859.50    115.72 o 
  -7  -5   2     4371.93     4559.75    145.16 o 
  -6  -5   2     2148.75     2093.69     63.31 o 
  -5  -5   2     3796.60     4168.43    119.95 o 
  -4  -5   2     3257.36     3582.62     75.96 o 
  -3  -5   2     4782.20     4969.72    108.78 o 
  -2  -5   2     6829.90     7529.45    694.00 o 
  -1  -5   2     1870.37     2023.78     96.45 o 
   0  -5   2    10889.89    11220.33    409.72 o 
   1  -5   2     1605.31     1651.73     79.52 o 
   2  -5   2    10813.59    10839.47    438.91 o 
   3  -5   2     3108.07     3121.56    141.38 o 
   4  -5   2     6837.15     6160.64    422.20 o 
   5  -5   2      641.52      602.90     38.87 o 
   6  -5   2     3048.23     3137.63    110.58 o 
   7  -5   2     2138.18     2302.98     92.21 o 
   8  -5   2      210.79      284.67     28.97 o 
   9  -5   2     3300.98     3309.37    154.76 o 
  -7  -4   2     3456.20     3813.19    124.47 o 
  -6  -4   2     1031.32     1038.33     29.52 o 
  -5  -4   2     4869.66     5326.79    138.69 o 
  -4  -4   2     4434.03     4953.42    121.43 o 
  -3  -4   2     3414.91     3766.10    350.56 o 
  -2  -4   2    12821.80    14121.73    497.46 o 
  -1  -4   2       82.21       93.42     10.72 o 
   0  -4   2    10188.97    10281.68    389.29 o 
   1  -4   2      836.73      793.05     41.89 o 
   2  -4   2     6325.71     6205.88    255.76 o 
   3  -4   2       67.25       66.06     20.83 o 
   4  -4   2     3888.54     3299.50    187.44 o 
   5  -4   2     2673.21     2670.91    110.88 o 
   6  -4   2      668.59      666.33     31.92 o 
   7  -4   2     5671.25     5953.95    223.02 o 
   8  -4   2       19.78       37.37     17.90 o 
   9  -4   2     3122.20     3194.13    150.21 o 
  -6  -3   2     1392.27     1489.09     53.68 o 
  -5  -3   2     3669.19     3972.22     99.43 o 
  -4  -3   2     8355.23    10135.00    452.09 o 
  -3  -3   2      631.68      776.71     79.29 o 
  -2  -3   2    11459.10    12384.53    470.46 o 
  -1  -3   2       18.72       24.32      7.59 o 
   0  -3   2     8173.50     8585.63    312.78 o 
   1  -3   2       37.28       30.56     17.01 o 
   2  -3   2     7995.86     7631.02    311.98 o 
   3  -3   2      524.52      424.09     68.93 o 
   4  -3   2     4703.30     2870.20    162.65 o 
   5  -3   2     5396.22     5348.94    379.54 o 
   6  -3   2     1943.15     2023.37     76.21 o 
   7  -3   2     3868.02     4119.32    187.98 o 
   8  -3   2      785.82      729.90     45.46 o 
   9  -3   2     2122.68     2351.62    114.26 o 
  -6  -2   2     2943.01     2557.70    164.78 o 
  -5  -2   2     2871.65     3519.95    275.90 o 
  -4  -2   2    10414.46    12417.01    898.34 o 
  -3  -2   2      677.25      740.27     67.83 o 
  -2  -2   2     8777.90     9684.83    459.09 o 
  -1  -2   2     4061.66     4915.80    566.78 o 
   0  -2   2    18061.26    18747.27    875.64 o 
   1  -2   2      855.75      874.96     54.19 o 
   2  -2   2    15970.94    17089.75   1021.37 o 
   3  -2   2     4213.36     3784.22    422.57 o 
   4  -2   2     4534.44     4337.57    263.98 o 
   5  -2   2     4645.22     4743.66    216.99 o 
   6  -2   2     2763.45     2594.85    101.72 o 
   7  -2   2     3788.16     4170.98    193.27 o 
   8  -2   2      924.18     1004.65     56.58 o 
   9  -2   2     5586.77     5670.38    324.47 o 
  -6  -1   2     3633.64     3441.65    230.17 o 
  -5  -1   2     2353.13     1892.54    200.45 o 
  -4  -1   2     3890.95     4310.23    203.79 o 
  -3  -1   2     2228.65     2068.92    202.14 o 
  -2  -1   2    10447.82    11024.65    519.27 o 
  -1  -1   2      171.57      128.50     28.34 o 
   0  -1   2    16916.53    16984.62   1066.62 o 
   1  -1   2     1184.49     1256.06     99.57 o 
   2  -1   2     4752.41     5347.62    260.97 o 
   3  -1   2     4410.52     4508.56    279.57 o 
   4  -1   2     1895.27     1769.27     84.56 o 
   5  -1   2     7233.58     7250.96    306.17 o 
   6  -1   2     2044.57     1893.76     98.99 o 
   7  -1   2    10630.99    11609.87    647.44 o 
   8  -1   2      317.27      408.60     45.60 o 
   9  -1   2     7051.27     4520.73    369.02 o 
  -8   0   2     1419.93     1412.15     89.41 o 
  -7   0   2     1638.20     1710.40     87.97 o 
  -6   0   2     2117.81     2136.46    295.56 o 
  -5   0   2     1870.02     1506.27    190.19 o 
  -4   0   2     5284.08     4949.18    262.12 o 
  -3   0   2     2192.32     2069.55    119.44 o 
  -2   0   2    28984.71    29413.63   1360.11 o 
  -1   0   2      100.90       83.12     14.67 o 
   0   0   2    12902.74    13959.99    873.17 o 
   1   0   2      497.62      510.59     45.82 o 
   2   0   2     1841.11     1906.43    106.19 o 
   3   0   2     2896.36     3005.91    116.69 o 
   4   0   2    10367.69    11121.98    405.92 o 
   5   0   2     7636.22     7642.53    798.94 o 
   6   0   2     4612.16     4532.12    194.61 o 
   7   0   2     7354.48     6635.41    441.79 o 
   8   0   2       30.06       44.41     50.52 o 
  -9   1   2     1803.84     1800.05    107.31 o 
  -8   1   2      781.66      775.21     41.71 o 
  -7   1   2     4230.97     4373.31    174.78 o 
  -6   1   2     2385.39     1971.95    293.91 o 
  -5   1   2     7399.98     7132.33    485.11 o 
  -4   1   2    11773.85    10783.41    525.76 o 
  -3   1   2      485.65      442.89     54.94 o 
  -2   1   2    20674.27    19703.65   1357.88 o 
  -1   1   2      227.62      166.57     22.91 o 
   0   1   2    18753.46    18288.51    953.68 o 
   1   1   2     1543.89     1583.60    169.11 o 
   2   1   2    20057.14    22812.94   1067.07 o 
   3   1   2     1411.96     1337.44     86.39 o 
   4   1   2     9966.47    10255.06    413.66 o 
   5   1   2     7217.45     7812.58    657.59 o 
   6   1   2      628.33      598.71     36.95 o 
   7   1   2     5427.71     4573.65    684.18 o 
 -10   2   2       60.49       39.12     22.05 o 
  -9   2   2     2771.64     2753.64    131.00 o 
  -8   2   2      126.35      115.06     16.74 o 
  -7   2   2     6069.05     6335.20    247.85 o 
  -6   2   2     2371.87     2314.59    108.62 o 
  -5   2   2     3023.39     2462.23    209.23 o 
  -4   2   2    12286.60    11888.42    741.21 o 
  -3   2   2        8.43       10.10     21.25 o 
  -2   2   2    10690.14    10994.74    522.51 o 
  -1   2   2      445.85      430.44     36.59 o 
   0   2   2     5606.42     6003.30    360.24 o 
   1   2   2      577.71      638.31     71.05 o 
   2   2   2    12533.91    13532.01    536.18 o 
   3   2   2    13828.04    14740.28    582.89 o 
   4   2   2     3701.65     3769.86    166.78 o 
   5   2   2    11938.04    12504.52    318.74 o 
   6   2   2      558.48      538.42     21.04 o 
   7   2   2     3969.39     3889.96    125.97 o 
 -10   3   2        6.22       27.81     16.04 o 
  -9   3   2     4382.82     4261.78    168.00 o 
  -8   3   2      973.60      947.60     46.37 o 
  -7   3   2     4388.03     4335.55    173.27 o 
  -6   3   2     5969.37     5895.40    189.55 o 
  -5   3   2     1048.96     1074.22    139.55 o 
  -4   3   2     6892.50     6438.71    430.20 o 
  -3   3   2     1663.58     1460.13    187.38 o 
  -2   3   2     8682.74     8569.53    413.67 o 
  -1   3   2      117.21      111.48     24.08 o 
   0   3   2    17898.43    19847.13    779.65 o 
   1   3   2     8826.41     9502.20    381.03 o 
   2   3   2    13085.45    13893.43    747.98 o 
   3   3   2     8027.69     8274.17    447.55 o 
   4   3   2     4236.57     4328.66    256.64 o 
   5   3   2     2885.71     2783.60     75.57 o 
   6   3   2     2142.67     2067.81     54.21 o 
   7   3   2     2486.21     2469.59     84.94 o 
 -10   4   2       84.79       90.71     21.86 o 
  -9   4   2     4083.97     3929.52    155.76 o 
  -8   4   2     2478.99     2479.58    102.97 o 
  -7   4   2     3194.12     3213.59    131.05 o 
  -6   4   2     4855.29     4686.01    149.22 o 
  -5   4   2     2895.75     2586.94    225.83 o 
  -4   4   2     4957.25     4421.91    320.33 o 
  -3   4   2     2679.37     2728.12    208.94 o 
  -2   4   2     9784.25     9528.41    466.24 o 
  -1   4   2     1033.24     1071.13    122.29 o 
   0   4   2    18188.47    20135.59    783.75 o 
   1   4   2     4313.37     4213.86    180.05 o 
   2   4   2     9807.00    10152.86    412.73 o 
   3   4   2      561.18      488.50     70.70 o 
   4   4   2     3131.14     2980.05    103.17 o 
   5   4   2      996.24      943.16     26.85 o 
   6   4   2      869.28      865.05     36.75 o 
   7   4   2     3283.96     3219.51    138.21 o 
  -9   5   2     2474.89     2420.60     99.28 o 
  -8   5   2     1119.07     1114.22     52.78 o 
  -7   5   2     1904.16     1848.11     80.51 o 
  -6   5   2     1404.02     1418.37     55.35 o 
  -5   5   2     2334.03     2294.49     85.17 o 
  -4   5   2     6940.08     7031.83    444.05 o 
  -3   5   2      144.57      165.18     68.79 o 
  -2   5   2    12122.28    11700.50   1058.83 o 
  -1   5   2      889.33      789.84    143.82 o 
   0   5   2     6669.14     6758.35    277.72 o 
   1   5   2      121.10      117.65     14.35 o 
   2   5   2     4134.40     3965.55     85.66 o 
   3   5   2     1026.82     1045.81     44.20 o 
   4   5   2     2795.85     2689.05     77.65 o 
   5   5   2     4631.00     4422.05    100.68 o 
   6   5   2      375.86      390.48     16.70 o 
   7   5   2     2996.84     2527.10    151.62 o 
  -9   6   2     1938.95     1979.94     83.61 o 
  -8   6   2      714.59      686.37     45.07 o 
  -7   6   2     2594.26     2534.22     91.54 o 
  -6   6   2     3695.50     3752.80    144.34 o 
  -5   6   2     2714.96     2651.61    125.58 o 
  -4   6   2     6452.90     6443.57    254.22 o 
  -3   6   2      198.35      201.45     27.22 o 
  -2   6   2     4687.80     4353.68    148.13 o 
  -1   6   2      273.62      313.62     19.56 o 
   0   6   2     5642.87     5610.87    202.28 o 
   1   6   2      609.67      608.26     21.41 o 
   2   6   2     7502.76     6918.21    160.30 o 
   3   6   2     3125.53     3129.02     82.67 o 
   4   6   2     3216.54     3104.84     72.31 o 
   5   6   2     3967.42     3694.63    107.07 o 
   6   6   2      229.88      209.77     11.37 o 
  -8   7   2     1083.30      973.53     67.73 o 
  -7   7   2     3170.70     3033.23    117.12 o 
  -6   7   2     3697.44     3545.88    149.96 o 
  -5   7   2      735.05      742.30     41.64 o 
  -4   7   2     3057.62     2902.20    128.15 o 
  -3   7   2       33.53       32.72     11.51 o 
  -2   7   2     3581.12     3674.75    121.81 o 
  -1   7   2        4.15       12.45      9.73 o 
   0   7   2     6441.23     6794.49    187.89 o 
   1   7   2     1735.38     1610.18     61.76 o 
   2   7   2     3732.04     3636.25     86.13 o 
   3   7   2     4840.36     4506.38    101.66 o 
   4   7   2     1017.17      906.00     26.98 o 
   5   7   2     2748.10     2462.84    107.84 o 
  -8   8   2     1458.91     1450.53    115.53 o 
  -7   8   2      680.59      722.87     51.20 o 
  -6   8   2     1751.81     1791.68     81.72 o 
  -5   8   2      319.24      336.13     34.32 o 
  -4   8   2     1809.90     1725.39     80.35 o 
  -3   8   2      104.66       98.65     16.72 o 
  -2   8   2     4590.10     4728.99    172.92 o 
  -1   8   2      419.45      400.39     25.60 o 
   0   8   2     5713.03     5506.97    391.76 o 
   1   8   2     2625.84     2382.88     59.48 o 
   2   8   2     3379.20     3176.44     89.39 o 
   3   8   2     1566.17     1425.04     38.40 o 
   4   8   2     1696.34     1515.12     49.16 o 
  -6   9   2     1182.08     1269.93     69.01 o 
  -5   9   2      785.94      860.75     72.06 o 
  -4   9   2     4357.65     5114.72    258.45 o 
  -3   9   2      231.62      348.64     34.03 o 
  -2   9   2     7862.22     7936.84    331.37 o 
  -1   9   2      209.69      218.01     19.66 o 
   0   9   2     4540.50     4614.98    167.34 o 
   1   9   2      373.18      422.41     43.61 o 
   2   9   2     2944.11     2890.89     81.42 o 
   3   9   2      541.65      529.97     43.99 o 
  -4  10   2     4246.45     4583.14    309.85 o 
  -3  10   2        2.92       14.45     14.50 o 
  -2  10   2     3283.20     3836.85    179.15 o 
  -1  10   2      103.35      127.59     18.30 o 
   0  10   2     2219.50     2442.68    116.33 o 
  -2 -10   3     1471.89     1609.04    120.10 o 
  -1 -10   3      194.98      208.85     16.19 o 
   0 -10   3     4862.95     5585.76    171.86 o 
   1 -10   3      246.68      297.73     24.22 o 
   2 -10   3     4107.54     4663.43    229.66 o 
   3 -10   3      534.35      607.80     44.31 o 
   4 -10   3     1740.18     2039.29    107.48 o 
   5 -10   3      468.69      523.65     61.09 o 
  -3  -9   3     1129.66     1102.96     28.01 o 
  -2  -9   3     4999.21     5131.04    129.97 o 
  -1  -9   3      123.41      128.52     16.06 o 
   0  -9   3     5638.98     6257.72    228.50 o 
   1  -9   3       11.21       12.16      9.86 o 
   2  -9   3     3193.25     3503.22    140.87 o 
   3  -9   3      155.43      190.04     18.75 o 
   4  -9   3     2799.10     3010.86    152.77 o 
   5  -9   3     1598.90     1877.84    137.61 o 
   6  -9   3     2138.02     2610.61    164.69 o 
  -5  -8   3     3001.95     2923.93     73.30 o 
  -4  -8   3     1890.43     1830.16     48.15 o 
  -3  -8   3     1679.09     1609.89     36.84 o 
  -2  -8   3     3312.48     3328.21     83.61 o 
  -1  -8   3      110.23      129.33      8.50 o 
   0  -8   3     2988.55     2971.16     84.23 o 
   1  -8   3        8.69       22.55      8.09 o 
   2  -8   3     4002.27     4061.27    112.17 o 
   3  -8   3      489.07      544.24     49.26 o 
   4  -8   3     4066.65     4214.31    177.66 o 
   5  -8   3     2791.90     2921.59    127.48 o 
   6  -8   3     1072.72     1124.80     67.41 o 
   7  -8   3     2297.57     2655.93    206.21 o 
  -6  -7   3      337.84      350.83     19.27 o 
  -5  -7   3     1106.14     1085.43     31.02 o 
  -4  -7   3     2275.02     2253.43     53.90 o 
  -3  -7   3       30.40       33.85      6.76 o 
  -2  -7   3     5191.00     5397.08    124.00 o 
  -1  -7   3      203.01      176.75      8.34 o 
   0  -7   3     9995.69    10240.69    269.60 o 
   1  -7   3       29.92       30.64      9.05 o 
   2  -7   3     9209.22     8981.86    225.13 o 
   3  -7   3     2382.80     2305.29     82.22 o 
   4  -7   3     3625.82     3575.64    177.78 o 
   5  -7   3     3418.68     3395.23    145.47 o 
   6  -7   3     1434.80     1314.61    101.92 o 
   7  -7   3     2491.06     2426.15    157.16 o 
   8  -7   3      722.02      732.27     70.63 o 
  -7  -6   3      873.24      907.62     33.62 o 
  -6  -6   3     1937.73     1960.34     70.04 o 
  -5  -6   3      407.96      398.71     16.25 o 
  -4  -6   3     4467.66     4882.24    111.52 o 
  -3  -6   3      923.15      926.52     23.19 o 
  -2  -6   3     9705.61    10163.77    204.39 o 
  -1  -6   3     1118.62     1197.64     27.87 o 
   0  -6   3    15696.73    15912.07    846.46 o 
   1  -6   3      327.55      329.44     25.38 o 
   2  -6   3    10679.95    10437.67    322.57 o 
   3  -6   3     2005.36     1944.63     64.79 o 
   4  -6   3     3970.65     3862.49    142.93 o 
   5  -6   3     1166.05     1113.29     58.92 o 
   6  -6   3     1787.16     1666.84     64.31 o 
   7  -6   3     2551.60     2679.77     93.84 o 
   8  -6   3      712.09      756.44     39.39 o 
   9  -6   3     2745.10     2545.95    313.78 o 
  -7  -5   3     1907.19     2102.81     70.71 o 
  -6  -5   3      618.33      635.85     25.41 o 
  -5  -5   3     2800.55     3161.59     74.48 o 
  -4  -5   3     2767.97     2970.83     72.24 o 
  -3  -5   3     4180.25     4516.09     99.23 o 
  -2  -5   3    14664.34    15390.25    675.54 o 
  -1  -5   3     1060.80     1019.82     53.64 o 
   0  -5   3    12825.03    13549.90    916.85 o 
   1  -5   3       23.40       32.08     24.14 o 
   2  -5   3     3444.67     3451.02    150.37 o 
   3  -5   3      174.80      167.85     24.93 o 
   4  -5   3     3222.38     3222.12     99.90 o 
   5  -5   3     2880.36     2848.71     92.70 o 
   6  -5   3     1944.07     1998.14     74.01 o 
   7  -5   3     5362.56     5673.58    210.84 o 
   8  -5   3      220.10      307.94     37.83 o 
   9  -5   3     1633.27     1600.52    102.70 o 
  -7  -4   3     3144.98     3400.79    111.82 o 
  -6  -4   3      859.22      925.46     35.30 o 
  -5  -4   3     5541.17     6088.77    132.20 o 
  -4  -4   3     9331.34    10644.50    263.06 o 
  -3  -4   3     3741.84     4327.84    384.32 o 
  -2  -4   3    15739.00    17812.44    697.85 o 
  -1  -4   3      128.42      127.85     19.43 o 
   0  -4   3     7046.12     6828.69    284.02 o 
   1  -4   3      515.58      481.30     29.94 o 
   2  -4   3     7296.48     7452.40    305.95 o 
   3  -4   3     2832.42     2820.79    132.13 o 
   4  -4   3     6396.23     6422.38    281.32 o 
   5  -4   3     7548.39     7457.96    241.92 o 
   6  -4   3     1494.12     1548.32     66.34 o 
   7  -4   3     5271.67     5656.72    209.22 o 
   8  -4   3       89.22      124.52     23.60 o 
   9  -4   3     2017.30     2108.45    104.20 o 
  -7  -3   3     4307.08     4344.85    177.62 o 
  -6  -3   3     4921.14     5457.67    334.11 o 
  -5  -3   3     6423.94     7198.70    165.16 o 
  -4  -3   3    15603.32    17750.28   1495.15 o 
  -3  -3   3     1390.84     1686.90    133.36 o 
  -2  -3   3     9372.79    10760.19    427.18 o 
  -1  -3   3        5.95        3.15      4.41 o 
   0  -3   3     9059.69     9130.79    327.84 o 
   1  -3   3      407.61      414.90     22.58 o 
   2  -3   3    18695.35    18481.39    781.29 o 
   3  -3   3     5475.78     5398.97    227.37 o 
   4  -3   3     5257.11     5177.09    223.56 o 
   5  -3   3     4688.09     4064.26    396.52 o 
   6  -3   3      706.51      683.87     33.65 o 
   7  -3   3     1212.48     1346.50     57.83 o 
   8  -3   3      492.88      613.65     39.07 o 
   9  -3   3     1787.64     1922.74    122.36 o 
  -7  -2   3     6865.21     3771.37    298.48 o 
  -6  -2   3     4669.97     4420.31    186.10 o 
  -5  -2   3     4787.11     4535.40    317.96 o 
  -4  -2   3     3149.50     3589.35    237.51 o 
  -3  -2   3     1307.30     1563.97    114.92 o 
  -2  -2   3     3224.35     2992.35    329.77 o 
  -1  -2   3      202.83      227.21     28.84 o 
   0  -2   3    19100.69    19463.53   1363.81 o 
   1  -2   3     1235.82     1204.02     73.79 o 
   2  -2   3    14624.77    14080.56    754.22 o 
   3  -2   3     3013.62     2924.79    128.94 o 
   4  -2   3     3410.68     2290.93    131.42 o 
   5  -2   3     1569.05     1482.17     99.56 o 
   6  -2   3     1730.92     1746.54     66.78 o 
   7  -2   3     1546.66     1638.55     78.51 o 
   8  -2   3      389.44      434.18     33.17 o 
   9  -2   3     3512.65     3211.38    379.67 o 
  -7  -1   3     3993.13     3570.29    320.78 o 
  -6  -1   3     3463.17     3093.63    229.55 o 
  -5  -1   3     2265.45     2026.98    170.09 o 
  -4  -1   3     3146.11     2888.63    214.10 o 
  -3  -1   3     2159.19     1904.47    153.29 o 
  -2  -1   3    13884.53    15140.00    871.33 o 
  -1  -1   3      180.15       91.88     74.99 o 
   0  -1   3    33065.36    31835.92   1771.77 o 
   1  -1   3     8516.66     9517.66    452.76 o 
   2  -1   3     8790.08     9907.59    473.88 o 
   3  -1   3     2529.22     2747.76    151.38 o 
   4  -1   3     6266.01     6006.02    337.57 o 
   5  -1   3     1767.45     1676.76     86.70 o 
   6  -1   3     2797.68     2784.58     96.53 o 
   7  -1   3     6635.93     7227.78    304.39 o 
   8  -1   3        4.51        2.27     15.85 o 
   9  -1   3     6712.57     6411.78    508.46 o 
  -9   0   3     2988.55     3000.82    234.68 o 
  -8   0   3     2053.78     2087.12    102.77 o 
  -7   0   3     3419.72     3156.69    167.51 o 
  -6   0   3     2452.47     2212.93    122.30 o 
  -5   0   3     6139.55     5658.16    364.73 o 
  -4   0   3     8788.74     8027.06    404.73 o 
  -3   0   3      941.25      889.49     70.93 o 
  -2   0   3    25915.42    27348.29   1264.32 o 
  -1   0   3      294.92      321.39     33.26 o 
   0   0   3    17471.78    19131.19    898.74 o 
   1   0   3       20.88       31.90     16.91 o 
   2   0   3     6186.38     6234.07    277.21 o 
   3   0   3     1205.70     1167.74     53.54 o 
   4   0   3     5164.41     4979.85    255.30 o 
   5   0   3     6214.24     5810.96    661.60 o 
   6   0   3      908.26      908.07     36.88 o 
   7   0   3     7618.77     6998.89    342.59 o 
   8   0   3        0.68        6.95     16.49 o 
   9   0   3     3360.46     3524.42    282.54 o 
 -10   1   3      185.68      169.57     39.53 o 
  -9   1   3     1762.99     1798.59     87.84 o 
  -8   1   3      762.21      744.61     46.85 o 
  -7   1   3     3428.90     3399.01    122.16 o 
  -6   1   3     3175.33     3149.10    139.78 o 
  -5   1   3     4696.57     4130.37    316.67 o 
  -4   1   3    13882.14    12657.37    613.84 o 
  -3   1   3     1810.78     1674.43    105.56 o 
  -2   1   3    12249.24    12775.62    609.37 o 
  -1   1   3        0.48      -10.08     16.40 o 
   0   1   3     1436.51     1199.91     76.88 o 
   1   1   3     1157.93     1195.20     75.42 o 
   2   1   3    11148.62    12597.83    452.69 o 
   3   1   3     5801.52     5913.92    244.21 o 
   4   1   3     8456.88     8795.57    357.90 o 
   5   1   3     6219.72     6159.66    324.08 o 
   6   1   3      371.93      367.26     23.89 o 
   7   1   3     3248.01     3029.93    134.39 o 
   8   1   3        1.94       12.85     20.00 o 
 -10   2   3       54.19       41.39     15.28 o 
  -9   2   3     2035.00     2081.27     87.78 o 
  -8   2   3     1154.38     1110.94     53.74 o 
  -7   2   3     5233.43     5232.31    180.05 o 
  -6   2   3     5761.80     5811.27    214.59 o 
  -5   2   3     2121.73     1870.07    182.65 o 
  -4   2   3     7019.81     7237.89    511.38 o 
  -3   2   3      160.33      146.81     33.88 o 
  -2   2   3     9304.19     8944.48    434.63 o 
  -1   2   3      320.98      320.26     56.28 o 
   0   2   3    19301.35    19475.85   2108.52 o 
   1   2   3     6484.51     7073.29    284.10 o 
   2   2   3    17576.58    19379.51    809.71 o 
   3   2   3     5913.48     6181.35    290.44 o 
   4   2   3     3315.64     3435.83    205.96 o 
   5   2   3     4427.47     4728.40    142.71 o 
   6   2   3      735.82      772.75     26.18 o 
   7   2   3     4627.24     4527.17    311.56 o 
   8   2   3      327.31      275.56     32.94 o 
 -10   3   3      115.82      101.32     31.66 o 
  -9   3   3     4268.98     4263.63    169.01 o 
  -8   3   3     1180.09     1177.50     55.99 o 
  -7   3   3     4514.35     4404.42    152.72 o 
  -6   3   3     3377.24     3119.93    106.86 o 
  -5   3   3     1667.09     1437.08    252.34 o 
  -4   3   3     6303.32     5770.75    398.99 o 
  -3   3   3     1334.23     1258.12    110.54 o 
  -2   3   3    13506.66    14078.62    672.72 o 
  -1   3   3        2.13      -11.61     22.80 o 
   0   3   3    19357.98    20498.56    798.27 o 
   1   3   3     2792.21     2628.22    283.77 o 
   2   3   3     7632.35     7812.15    318.02 o 
   3   3   3     3048.23     3194.48    209.80 o 
   4   3   3     1688.96     1778.38     45.70 o 
   5   3   3     3739.24     3823.18     94.63 o 
   6   3   3     1644.98     1679.18     71.70 o 
   7   3   3     4670.12     4761.00    174.25 o 
   8   3   3      220.33      158.79     25.60 o 
 -10   4   3      115.30      114.88     24.08 o 
  -9   4   3     3922.84     3888.02    155.17 o 
  -8   4   3      807.58      834.97     43.53 o 
  -7   4   3     1898.22     1868.73     71.04 o 
  -6   4   3     2551.58     2488.70    106.14 o 
  -5   4   3     2568.03     2596.85     96.39 o 
  -4   4   3    13146.29    12515.68    803.22 o 
  -3   4   3     2251.97     2274.38    294.20 o 
  -2   4   3    19336.26    20042.11    947.25 o 
  -1   4   3      184.98      226.37     55.37 o 
   0   4   3     6494.49     6704.57    274.03 o 
   1   4   3     1392.59     1260.17     66.30 o 
   2   4   3     2645.89     2573.79    122.86 o 
   3   4   3     2302.13     2295.83     53.04 o 
   4   4   3     3474.71     3327.56     77.19 o 
   5   4   3     5761.51     5592.02    136.04 o 
   6   4   3      982.34      887.78     30.75 o 
   7   4   3     3454.19     3047.31    146.45 o 
  -9   5   3     1712.08     1754.80     76.36 o 
  -8   5   3     1457.55     1364.89     63.68 o 
  -7   5   3     2383.90     2373.38     87.21 o 
  -6   5   3     6192.44     6243.59    250.34 o 
  -5   5   3     2710.97     2733.50    120.21 o 
  -4   5   3    12716.05    12562.50    442.06 o 
  -3   5   3       35.97        1.54    102.42 o 
  -2   5   3     9742.89    10027.14    953.23 o 
  -1   5   3      923.91     1117.19    279.35 o 
   0   5   3     6047.62     6482.14    416.27 o 
   1   5   3      634.06      629.90     44.29 o 
   2   5   3     4975.80     4556.40     98.92 o 
   3   5   3     2836.91     2853.95     66.87 o 
   4   5   3     2445.55     2358.36     56.86 o 
   5   5   3     4963.69     4685.99    200.00 o 
   6   5   3      152.39      164.36     11.42 o 
   7   5   3     2040.40     1511.21     74.72 o 
  -9   6   3     2785.56     2664.71    126.21 o 
  -8   6   3      523.84      490.08     35.42 o 
  -7   6   3     3535.14     3427.98    122.25 o 
  -6   6   3     4973.28     4904.36    213.94 o 
  -5   6   3      692.20      636.99     41.40 o 
  -4   6   3     6655.02     6321.46    270.94 o 
  -3   6   3        2.55       12.42     15.12 o 
  -2   6   3     3766.21     3725.19    138.85 o 
  -1   6   3      225.02      243.84     30.37 o 
   0   6   3     4603.72     4337.84    117.12 o 
   1   6   3      472.56      468.17     14.93 o 
   2   6   3     3700.98     3503.99     80.55 o 
   3   6   3     4736.04     4707.03    106.35 o 
   4   6   3     1055.81      965.82     28.29 o 
   5   6   3     2324.75     2135.63     67.96 o 
   6   6   3      405.33      326.99     13.04 o 
  -8   7   3     1161.85     1148.15     64.49 o 
  -7   7   3     2081.92     1910.89    104.76 o 
  -6   7   3     3096.91     3018.65    132.87 o 
  -5   7   3      438.26      456.87     31.06 o 
  -4   7   3     2310.27     2228.68    101.78 o 
  -3   7   3      126.47      112.17     15.79 o 
  -2   7   3     4612.74     4508.09    171.25 o 
  -1   7   3       58.48       47.82     18.56 o 
   0   7   3     6125.82     6050.22    180.07 o 
   1   7   3     2358.57     2229.69     67.22 o 
   2   7   3     2325.73     2190.77     75.89 o 
   3   7   3     3129.73     2723.18     88.16 o 
   4   7   3      792.16      749.40     31.41 o 
   5   7   3     2247.38     1971.93     87.31 o 
  -7   8   3      449.60      442.85     43.10 o 
  -6   8   3     2142.94     2138.68     95.97 o 
  -5   8   3      179.84      172.64     24.03 o 
  -4   8   3     3723.45     3877.09    169.15 o 
  -3   8   3      179.46      169.77     30.48 o 
  -2   8   3     7760.15     7993.38    283.60 o 
  -1   8   3      505.83      514.20     29.73 o 
   0   8   3     3690.47     4082.63    181.57 o 
   1   8   3     2183.89     2017.39     61.69 o 
   2   8   3     1284.00     1132.55     37.07 o 
   3   8   3     1595.27     1408.63     37.23 o 
   4   8   3     1757.18     1564.01     58.92 o 
  -6   9   3     1411.85     1501.71    116.73 o 
  -5   9   3      673.12      732.74     44.38 o 
  -4   9   3     4553.20     4893.89    332.79 o 
  -3   9   3       25.92       12.43     14.29 o 
  -2   9   3     4094.36     4712.51    170.00 o 
  -1   9   3      261.30      299.36     22.31 o 
   0   9   3     1817.10     1955.28     84.30 o 
   1   9   3      286.96      305.47     19.82 o 
   2   9   3     2148.24     2151.32     94.11 o 
  -3  10   3       24.23       28.74     13.76 o 
  -2  10   3     1393.96     1563.04    111.66 o 
  -1 -10   4      184.76      221.98     15.84 o 
   0 -10   4     3511.59     3908.29    163.51 o 
   1 -10   4      241.11      274.05     19.10 o 
   2 -10   4     2240.79     2424.66    141.43 o 
   3 -10   4      353.90      419.03     35.74 o 
   4 -10   4     2182.20     2355.99    120.02 o 
  -3  -9   4     1023.93     1052.47     33.26 o 
  -2  -9   4     3514.57     3453.59     96.93 o 
  -1  -9   4       19.51       21.36      9.89 o 
   0  -9   4     3138.08     3381.58    108.96 o 
   1  -9   4       60.39       52.25     10.51 o 
   2  -9   4     3165.67     3284.25    105.61 o 
   3  -9   4      165.46      186.61     25.41 o 
   4  -9   4     3901.76     4290.39    268.00 o 
   5  -9   4     2036.17     2253.21    157.33 o 
   6  -9   4     1266.71     1471.31    106.94 o 
  -5  -8   4     2886.49     2903.05     72.86 o 
  -4  -8   4     2330.08     2269.54     58.49 o 
  -3  -8   4      626.93      580.19     18.39 o 
  -2  -8   4     1555.06     1622.73     45.20 o 
  -1  -8   4      138.43      137.26      8.83 o 
   0  -8   4     1650.99     1687.60     50.91 o 
   1  -8   4        0.95        7.26      8.03 o 
   2  -8   4     4419.28     4471.10    123.14 o 
   3  -8   4     2377.35     2535.66     88.49 o 
   4  -8   4     3745.42     3783.10    160.04 o 
   5  -8   4     3875.04     3843.53    163.04 o 
   6  -8   4      840.20      800.21     43.97 o 
   7  -8   4     1897.22     2144.96    184.07 o 
  -6  -7   4      958.77      959.37     31.71 o 
  -5  -7   4     2417.48     2489.31     64.38 o 
  -4  -7   4      521.29      548.67     16.58 o 
  -3  -7   4      293.74      288.07     13.17 o 
  -2  -7   4      897.06      947.37     30.53 o 
  -1  -7   4       26.08       21.48      8.55 o 
   0  -7   4     7724.45     7756.37    182.85 o 
   1  -7   4      447.02      458.01     25.54 o 
   2  -7   4    13072.33    12848.82    320.69 o 
   3  -7   4     2536.26     2419.49     73.22 o 
   4  -7   4     5310.48     5499.58    226.33 o 
   5  -7   4     1602.42     1703.30    114.51 o 
   6  -7   4     1386.90     1378.12     64.73 o 
   7  -7   4     1862.67     2065.32    108.32 o 
   8  -7   4      704.51      676.76     68.74 o 
  -7  -6   4     1395.34     1460.60     91.37 o 
  -6  -6   4      860.78      876.12     26.59 o 
  -5  -6   4      124.93      143.81     12.62 o 
  -4  -6   4     1845.66     2129.34     50.08 o 
  -3  -6   4      515.33      537.13     19.30 o 
  -2  -6   4    10559.03    11220.96    230.56 o 
  -1  -6   4      400.45      392.86     15.06 o 
   0  -6   4    18286.74    19132.94    695.07 o 
   1  -6   4     1009.52      949.17     32.89 o 
   2  -6   4     9597.29     9174.89    229.45 o 
   3  -6   4     2017.20     1841.10     97.64 o 
   4  -6   4     5405.32     5545.04    183.08 o 
   5  -6   4     1549.86     1486.68     65.19 o 
   6  -6   4     2814.73     2748.40     98.37 o 
   7  -6   4     3551.77     3574.41    187.51 o 
   8  -6   4      176.29      212.52     21.05 o 
  -7  -5   4      514.63      517.22     22.79 o 
  -6  -5   4     1252.59     1362.82     49.56 o 
  -5  -5   4     1720.91     1837.18     44.50 o 
  -4  -5   4     4070.49     4538.07    103.28 o 
  -3  -5   4     3205.53     3524.47     76.69 o 
  -2  -5   4    10090.28    10373.80    423.45 o 
  -1  -5   4        2.32       14.41     51.81 o 
   0  -5   4    10208.12    10684.95    429.53 o 
   1  -5   4     2200.12     2506.72    116.37 o 
   2  -5   4     8637.26     8444.20    349.89 o 
   3  -5   4     1332.02     1187.73     71.61 o 
   4  -5   4     6232.66     6263.50    172.98 o 
   5  -5   4     2795.04     2866.55    101.51 o 
   6  -5   4     1436.02     1407.93     63.07 o 
   7  -5   4     4657.71     4918.18    183.52 o 
   8  -5   4        2.79       45.99     15.30 o 
   9  -5   4     1835.58     1554.89    102.44 o 
  -7  -4   4     2959.07     2853.02    244.09 o 
  -6  -4   4      448.35      481.62     25.22 o 
  -5  -4   4     6056.83     6842.98    172.28 o 
  -4  -4   4     5238.88     5584.73    135.34 o 
  -3  -4   4     2069.50     2132.25    187.16 o 
  -2  -4   4     8748.34     9143.48    550.99 o 
  -1  -4   4       24.07       24.63      8.80 o 
   0  -4   4     8812.56     9030.83    332.11 o 
   1  -4   4      156.77      159.28     18.74 o 
   2  -4   4    14182.38    14476.01    588.10 o 
   3  -4   4     1600.16     1406.75     73.68 o 
   4  -4   4     6659.58     7106.04    342.38 o 
   5  -4   4     6163.55     6220.42    176.50 o 
   6  -4   4      653.98      677.51     36.79 o 
   7  -4   4     3257.73     3440.64    132.03 o 
   8  -4   4      134.61      231.68     48.38 o 
   9  -4   4     1846.79     1683.88    110.77 o 
  -7  -3   4     3842.39     3894.12    145.58 o 
  -6  -3   4     2763.94     2970.05    112.94 o 
  -5  -3   4     2487.21     2568.84     85.10 o 
  -4  -3   4    10256.71    10601.67    871.48 o 
  -3  -3   4      773.56      758.11     64.13 o 
  -2  -3   4    19040.64    21025.24    936.73 o 
  -1  -3   4      259.03      189.03     29.30 o 
   0  -3   4    27623.70    29547.67   1143.32 o 
   1  -3   4       98.06       83.71     13.11 o 
   2  -3   4    14186.31    14102.08    572.28 o 
   3  -3   4     4148.39     4086.24    176.37 o 
   4  -3   4     2634.87     2503.97    116.75 o 
   5  -3   4     6361.13     6170.82    220.02 o 
   6  -3   4      837.89      820.95     40.25 o 
   7  -3   4     3281.59     3675.32    139.80 o 
   8  -3   4      379.06      487.00     33.79 o 
   9  -3   4     2632.02     2353.89    311.49 o 
  -7  -2   4     2255.64     2270.11    122.84 o 
  -6  -2   4     6422.78     6722.00    179.35 o 
  -5  -2   4     1307.87     1078.01    184.62 o 
  -4  -2   4    10508.53    10022.40    616.62 o 
  -3  -2   4     2042.30     2202.94     99.29 o 
  -2  -2   4    18473.36    17721.11   1106.32 o 
  -1  -2   4      584.80      608.66     78.11 o 
   0  -2   4    25188.67    27070.67   1514.88 o 
   1  -2   4     2773.00     2691.30    145.54 o 
   2  -2   4     6530.48     6769.66    518.71 o 
   3  -2   4     5951.02     6179.21    262.48 o 
   4  -2   4     2372.05     2237.98    105.49 o 
   5  -2   4     3485.79     3042.77    340.17 o 
   6  -2   4     2739.87     2611.02    120.91 o 
   7  -2   4     3237.68     3667.75    159.70 o 
   8  -2   4      243.04      317.64     28.39 o 
   9  -2   4     2268.73     2013.52    168.10 o 
  -8  -1   4      917.36      852.73     84.09 o 
  -7  -1   4     2216.28     2175.68    148.55 o 
  -6  -1   4     2576.88     2460.82     86.25 o 
  -5  -1   4     3485.49     2897.94    225.54 o 
  -4  -1   4    10068.23     9941.04    626.81 o 
  -3  -1   4     2875.63     2821.95    205.28 o 
  -2  -1   4    25284.73    25253.61   1951.95 o 
  -1  -1   4      254.91      287.31     53.06 o 
   0  -1   4     9576.16     8708.50    424.89 o 
   1  -1   4      339.31      373.01     40.99 o 
   2  -1   4     2663.88     2762.68    123.64 o 
   3  -1   4     3942.91     3856.64    152.89 o 
   4  -1   4     5801.18     5605.16    384.60 o 
   5  -1   4     5157.91     4644.08    244.30 o 
   6  -1   4     2687.65     2560.75    144.21 o 
   7  -1   4     3873.80     4294.52    186.08 o 
   8  -1   4       15.97       44.13     23.16 o 
   9  -1   4     1875.49     2257.84    190.17 o 
  -9   0   4     1982.91     2014.57     97.39 o 
  -8   0   4     1027.15     1047.30     53.75 o 
  -7   0   4     3089.59     3009.74    146.83 o 
  -6   0   4     3703.21     3591.21    138.67 o 
  -5   0   4     6266.56     5294.35    410.21 o 
  -4   0   4    12374.92    12892.60    766.38 o 
  -3   0   4     2980.97     3167.01    222.54 o 
  -2   0   4    12535.61    12747.49    603.80 o 
  -1   0   4      327.09      261.99     44.47 o 
   0   0   4     2854.28     3145.10    171.97 o 
   1   0   4     2362.58     1930.40    114.14 o 
   2   0   4     9524.61     9689.31    562.12 o 
   3   0   4     4536.49     4179.60    344.47 o 
   4   0   4     8765.67     8053.19    390.11 o 
   5   0   4     6522.13     6793.07    234.26 o 
   6   0   4      245.98      266.89     17.87 o 
   7   0   4     4440.11     4460.62    146.38 o 
   8   0   4       17.64       49.43     36.50 o 
   9   0   4     2760.65     2867.70    229.42 o 
 -10   1   4      134.01      144.56     22.64 o 
  -9   1   4     2951.91     3056.23    142.96 o 
  -8   1   4      671.45      640.17     38.31 o 
  -7   1   4     6611.22     6294.52    333.24 o 
  -6   1   4     4136.01     3886.23    147.24 o 
  -5   1   4     1740.99     1379.67    235.37 o 
  -4   1   4    10013.03     8791.28    505.13 o 
  -3   1   4      104.39       77.11     36.64 o 
  -2   1   4    12379.51    13329.20    639.43 o 
  -1   1   4     1282.22     1276.73     99.40 o 
   0   1   4    19162.93    18585.35   1401.45 o 
   1   1   4      453.90      509.65     51.12 o 
   2   1   4    14303.27    14421.57    795.31 o 
   3   1   4     6045.72     5888.88    272.01 o 
   4   1   4     2107.92     2021.59    120.29 o 
   5   1   4     5810.67     5787.15    154.13 o 
   6   1   4      319.09      345.74     27.17 o 
   7   1   4     3679.69     3590.02    159.16 o 
   8   1   4      313.85      297.85     63.43 o 
 -10   2   4        3.10       -1.49     14.62 o 
  -9   2   4     3081.09     3134.51    146.53 o 
  -8   2   4      904.09      874.12     41.17 o 
  -7   2   4     2480.83     2285.06     87.19 o 
  -6   2   4     5608.00     5093.19    170.02 o 
  -5   2   4      233.69      256.38    139.34 o 
  -4   2   4    11107.36    10198.02    661.75 o 
  -3   2   4      704.03      714.59     72.12 o 
  -2   2   4    18362.54    18631.20   1130.86 o 
  -1   2   4      682.37      632.56     64.07 o 
   0   2   4    25459.13    25142.61   2450.50 o 
   1   2   4     4159.57     4442.36    337.52 o 
   2   2   4    11299.18    12170.09    584.07 o 
   3   2   4     6665.09     6887.36    285.10 o 
   4   2   4     1597.68     1771.39     73.78 o 
   5   2   4     3263.72     3259.93     86.62 o 
   6   2   4     1168.69     1180.42     57.69 o 
   7   2   4     3805.23     3435.19    111.66 o 
   8   2   4      163.88      144.92     30.17 o 
 -10   3   4      228.79      217.99     28.07 o 
  -9   3   4     2384.22     2452.31    103.64 o 
  -8   3   4     2380.56     2353.21     87.93 o 
  -7   3   4      789.79      711.96     36.98 o 
  -6   3   4     3780.88     3612.05    124.65 o 
  -5   3   4     1407.31     1216.45    176.57 o 
  -4   3   4     6895.68     6238.92    440.17 o 
  -3   3   4     3325.84     3235.77    189.63 o 
  -2   3   4    17098.27    17987.76    861.89 o 
  -1   3   4     1209.62     1301.64    127.45 o 
   0   3   4    13055.14    13421.45    834.70 o 
   1   3   4     6738.80     7159.76    295.10 o 
   2   3   4     4163.32     4342.75    189.55 o 
   3   3   4     2606.57     2732.38    182.87 o 
   4   3   4     2761.20     2680.88     63.48 o 
   5   3   4     4072.82     4134.62     98.72 o 
   6   3   4     1055.47      970.30     32.54 o 
   7   3   4     4791.36     4263.71    189.83 o 
   8   3   4       50.14       66.78     17.79 o 
 -10   4   4      555.95      489.26     58.20 o 
  -9   4   4     2144.76     2198.02     94.47 o 
  -8   4   4     1054.70     1010.48     44.73 o 
  -7   4   4     2744.89     2806.39    103.65 o 
  -6   4   4     2083.78     2049.21     79.79 o 
  -5   4   4     5123.68     4859.40    156.65 o 
  -4   4   4     7605.87     6913.13    497.60 o 
  -3   4   4      945.76      826.21    131.15 o 
  -2   4   4    14543.92    15023.59    894.06 o 
  -1   4   4     1638.21     1767.00    168.30 o 
   0   4   4    10156.23    11018.64    660.11 o 
   1   4   4      889.11      906.96     68.60 o 
   2   4   4     4594.92     4361.95    325.00 o 
   3   4   4     1369.07     1379.90     33.97 o 
   4   4   4     2661.64     2536.96     65.88 o 
   5   4   4     5284.04     4913.17    121.73 o 
   6   4   4      263.75      237.78     13.60 o 
   7   4   4     3505.66     2613.54    112.83 o 
  -9   5   4     1487.44     1437.41     67.38 o 
  -8   5   4      750.25      710.59     34.75 o 
  -7   5   4     4445.73     4326.79    152.12 o 
  -6   5   4     5704.62     5371.31    216.72 o 
  -5   5   4     4575.85     4239.07    218.23 o 
  -4   5   4    13205.80    11861.75    374.96 o 
  -3   5   4       23.23       25.53     39.32 o 
  -2   5   4     7966.06     7862.73    833.28 o 
  -1   5   4      605.52      621.92    113.17 o 
   0   5   4     6851.99     6922.29    233.46 o 
   1   5   4      832.62      776.88     35.82 o 
   2   5   4     7099.08     6826.48    144.43 o 
   3   5   4     4520.80     4490.82    118.80 o 
   4   5   4     1729.32     1630.32     66.73 o 
   5   5   4     3749.48     3270.89    130.48 o 
   6   5   4        7.38       19.45      7.69 o 
  -9   6   4     2842.05     2444.20    115.47 o 
  -8   6   4     2151.30     2041.30     95.91 o 
  -7   6   4     4939.20     4680.54    309.86 o 
  -6   6   4     4878.66     4401.05    170.10 o 
  -5   6   4      769.40      767.34     48.98 o 
  -4   6   4     4666.37     4473.57    155.21 o 
  -3   6   4      563.10      552.00     75.64 o 
  -2   6   4     6410.78     6271.12    253.58 o 
  -1   6   4      570.79      559.40     98.53 o 
   0   6   4     9347.65     8767.14    362.78 o 
   1   6   4     1440.89     1333.63     53.24 o 
   2   6   4     3577.50     3286.86     76.24 o 
   3   6   4     3099.75     2799.39    106.69 o 
   4   6   4      247.56      252.21     13.13 o 
   5   6   4     1686.62     1467.17     43.45 o 
   6   6   4       64.90       65.28     10.21 o 
  -8   7   4      946.41      940.54     62.73 o 
  -7   7   4     1938.33     1905.29     87.34 o 
  -6   7   4     2193.58     2114.92     97.37 o 
  -5   7   4      114.18      134.87     18.27 o 
  -4   7   4     2958.54     2781.22    125.10 o 
  -3   7   4       78.78       61.53     13.12 o 
  -2   7   4     6682.02     7190.50    235.71 o 
  -1   7   4      138.72      127.27     18.84 o 
   0   7   4     5259.62     5178.61    213.01 o 
   1   7   4     2336.21     2147.02     72.53 o 
   2   7   4     1290.93     1120.74     29.69 o 
   3   7   4     1432.01     1277.14     35.71 o 
   4   7   4      804.53      748.12     22.99 o 
   5   7   4     1133.93     1059.71     30.32 o 
  -7   8   4     1152.21     1118.90     53.58 o 
  -6   8   4     2137.12     2167.70     97.66 o 
  -5   8   4      868.80      887.44     46.82 o 
  -4   8   4     4660.10     4742.93    249.68 o 
  -3   8   4       96.76       95.79     15.24 o 
  -2   8   4     5484.22     6071.75    289.84 o 
  -1   8   4      600.28      650.63     81.64 o 
   0   8   4     2405.87     2381.39    190.27 o 
   1   8   4     1164.77     1160.81     40.11 o 
   2   8   4     1503.63     1517.57     45.56 o 
   3   8   4     1163.57     1051.83     32.89 o 
  -5   9   4      699.55      733.63     57.69 o 
  -4   9   4     4618.02     5141.53    347.08 o 
  -3   9   4       33.54       53.50     15.94 o 
  -2   9   4     2823.04     2876.16    202.49 o 
  -1   9   4      532.66      574.82     28.80 o 
   0   9   4     1792.88     1841.38    116.02 o 
   1   9   4      482.12      516.72     49.14 o 
  -1 -10   5      122.13      167.45     27.57 o 
   0 -10   5     3098.19     3368.45    122.23 o 
   1 -10   5      125.22      169.00     15.19 o 
   2 -10   5     1457.76     1532.79     85.60 o 
   3 -10   5      125.25      133.22     21.84 o 
   4 -10   5     1618.49     1620.07     84.92 o 
  -3  -9   5      582.25      566.89     20.28 o 
  -2  -9   5     4543.23     4526.84    132.40 o 
  -1  -9   5        7.65       17.07      9.85 o 
   0  -9   5     3550.31     3835.48    122.41 o 
   1  -9   5        1.01       -8.45      9.58 o 
   2  -9   5     3912.90     3912.87    140.30 o 
   3  -9   5      284.03      348.17     30.30 o 
   4  -9   5     3689.31     3871.15    267.40 o 
   5  -9   5     1924.42     1988.19     92.49 o 
   6  -9   5      964.94     1049.70     57.18 o 
  -5  -8   5     1672.18     1742.62     45.35 o 
  -4  -8   5     3700.12     3671.61     91.73 o 
  -3  -8   5      219.48      217.03     10.61 o 
  -2  -8   5     4037.53     4297.04     93.23 o 
  -1  -8   5      461.12      436.01     16.20 o 
   0  -8   5     3497.80     3593.74    100.42 o 
   1  -8   5      317.73      306.02     17.37 o 
   2  -8   5     2560.24     2579.88     77.06 o 
   3  -8   5     1320.40     1371.31     46.10 o 
   4  -8   5     1090.38     1106.14     56.61 o 
   5  -8   5     4180.90     4070.89    209.82 o 
   6  -8   5      393.43      427.58     50.58 o 
   7  -8   5     3156.74     3275.45    168.28 o 
  -6  -7   5     1790.94     1808.87     59.97 o 
  -5  -7   5      880.19      891.56     26.25 o 
  -4  -7   5     2119.80     2192.51     53.43 o 
  -3  -7   5     1507.77     1581.07     38.46 o 
  -2  -7   5     1623.16     1706.32     40.90 o 
  -1  -7   5     1461.35     1434.59     36.04 o 
   0  -7   5     1598.26     1690.16     42.97 o 
   1  -7   5      828.63      839.58     27.39 o 
   2  -7   5     1554.42     1521.70     48.76 o 
   3  -7   5     4976.08     4585.11    135.52 o 
   4  -7   5     2689.51     2712.08     79.18 o 
   5  -7   5     3235.47     3237.98    172.50 o 
   6  -7   5     2774.23     2788.08    121.01 o 
   7  -7   5     3277.00     3454.33    170.58 o 
   8  -7   5      623.53      576.13     61.67 o 
  -7  -6   5     1841.44     1903.78     58.02 o 
  -6  -6   5     1214.12     1265.16     63.12 o 
  -5  -6   5     1420.26     1444.58     38.77 o 
  -4  -6   5     1902.31     2046.47     48.62 o 
  -3  -6   5     1181.02     1166.10     29.76 o 
  -2  -6   5     6102.98     6339.63    132.98 o 
  -1  -6   5        3.02        7.41      4.21 o 
   0  -6   5     9751.53    10228.25    251.73 o 
   1  -6   5     1008.05     1016.93     33.56 o 
   2  -6   5     9964.31     9486.31    257.59 o 
   3  -6   5      979.29      932.84     58.13 o 
   4  -6   5     7676.07     7478.29    194.66 o 
   5  -6   5     2112.74     2112.37    114.52 o 
   6  -6   5     3177.29     3010.52    137.01 o 
   7  -6   5     4357.75     4346.91    168.20 o 
   8  -6   5      270.18      301.45     33.21 o 
  -7  -5   5     1342.28     1419.47     47.09 o 
  -6  -5   5     1238.75     1345.22     60.00 o 
  -5  -5   5     1699.33     1826.44     49.95 o 
  -4  -5   5     6756.10     7437.97    168.32 o 
  -3  -5   5      964.29     1025.10     27.46 o 
  -2  -5   5    10995.42    11330.46    305.33 o 
  -1  -5   5        8.18       11.89     40.83 o 
   0  -5   5     7422.23     7654.54    317.66 o 
   1  -5   5       66.75       86.24     14.25 o 
   2  -5   5     9455.77     9341.55    391.95 o 
   3  -5   5     1404.11     1299.18     64.67 o 
   4  -5   5     6083.09     6317.02    154.14 o 
   5  -5   5     6925.86     7088.62    191.40 o 
   6  -5   5      690.27      685.45     38.70 o 
   7  -5   5     4877.87     4788.87    177.90 o 
   8  -5   5        9.17        7.80     21.26 o 
  -8  -4   5      129.13      111.04     96.79 o 
  -7  -4   5     2633.87     2756.61     96.39 o 
  -6  -4   5     1583.82     1729.81     80.41 o 
  -5  -4   5     2014.11     2122.80     85.84 o 
  -4  -4   5     4030.39     4330.73     96.99 o 
  -3  -4   5      357.60      415.17     52.41 o 
  -2  -4   5     2794.86     2634.27    397.89 o 
  -1  -4   5       18.62        4.35     10.92 o 
   0  -4   5     5991.31     6128.77    253.99 o 
   1  -4   5     1160.47     1155.54     61.33 o 
   2  -4   5     9972.39    10491.15    434.73 o 
   3  -4   5     7130.41     7034.57    300.02 o 
   4  -4   5     3530.76     3605.36    113.89 o 
   5  -4   5     8728.26     8991.44    215.55 o 
   6  -4   5      814.01      818.65     42.27 o 
   7  -4   5     3739.67     3938.31    149.50 o 
   8  -4   5      350.75      353.00     48.00 o 
   9  -4   5     2215.01     1609.92    227.62 o 
  -8  -3   5      273.60      218.24     49.08 o 
  -7  -3   5     3665.43     3956.05    163.69 o 
  -6  -3   5     2836.01     3115.23    104.16 o 
  -5  -3   5     1475.31     1520.77    100.92 o 
  -4  -3   5     3371.30     3232.82    303.92 o 
  -3  -3   5      578.25      549.55     65.93 o 
  -2  -3   5     7442.24     7781.26    465.53 o 
  -1  -3   5      430.05      396.26     66.07 o 
   0  -3   5    30947.32    31256.11   1543.18 o 
   1  -3   5     2203.24     2308.43     95.59 o 
   2  -3   5    18824.44    19461.55   1413.70 o 
   3  -3   5     6186.23     6506.48    275.93 o 
   4  -3   5     3663.66     3964.28    174.49 o 
   5  -3   5     2838.00     3096.10     80.84 o 
   6  -3   5     2266.70     2173.65     82.68 o 
   7  -3   5     2650.01     2950.44    131.00 o 
   8  -3   5      435.23      478.56     45.51 o 
   9  -3   5     3368.72     3747.59    282.54 o 
  -8  -2   5     1368.68     1399.60    166.05 o 
  -7  -2   5     1765.96     1874.72     92.77 o 
  -6  -2   5     3206.80     3279.40    145.21 o 
  -5  -2   5     1975.63     1890.49    151.68 o 
  -4  -2   5     6205.98     5990.18    410.45 o 
  -3  -2   5     3256.52     3148.81    544.87 o 
  -2  -2   5    25996.22    26319.08   1984.02 o 
  -1  -2   5      111.88      127.95     12.65 o 
   0  -2   5    27787.78    29885.97   1039.89 o 
   1  -2   5     2023.60     2009.78    101.78 o 
   2  -2   5     8195.21     8449.82    445.08 o 
   3  -2   5     2177.91     2042.13     96.06 o 
   4  -2   5     5104.89     5253.47    226.00 o 
   5  -2   5     2129.15     2179.78     65.33 o 
   6  -2   5     1757.30     1554.68    118.52 o 
   7  -2   5     3988.57     4493.54    193.10 o 
   8  -2   5       43.46       45.23     15.50 o 
   9  -2   5     2743.54     3214.60    157.91 o 
  -9  -1   5     1653.70     1742.37    105.78 o 
  -8  -1   5     1824.30     1818.51    172.93 o 
  -7  -1   5     2380.39     2379.09    107.72 o 
  -6  -1   5     1833.26     1785.02     73.23 o 
  -5  -1   5     4754.03     4433.78    394.54 o 
  -4  -1   5     4575.00     4506.14    320.58 o 
  -3  -1   5      462.41      506.15     85.05 o 
  -2  -1   5    21580.97    20771.06   3500.73 o 
  -1  -1   5     6796.20     8400.54    523.53 o 
   0  -1   5    18910.83    19827.09    941.07 o 
   1  -1   5     2706.39     2782.61    217.43 o 
   2  -1   5     9868.63     9557.80    393.86 o 
   3  -1   5      568.76      520.54     38.46 o 
   4  -1   5     6353.50     5952.26    288.68 o 
   5  -1   5     4545.60     4571.05    128.31 o 
   6  -1   5      263.53      255.46     24.13 o 
   7  -1   5     6498.19     5179.64    342.54 o 
   8  -1   5      124.38      177.27     41.01 o 
   9  -1   5     2251.81     2593.64    126.62 o 
  -9   0   5     2258.90     2339.93    113.56 o 
  -8   0   5      548.09      552.86     38.38 o 
  -7   0   5     5375.76     5087.56    169.42 o 
  -6   0   5     2418.11     2151.96    112.26 o 
  -5   0   5     2767.18     2510.52    224.80 o 
  -4   0   5    14604.20    15282.44    917.72 o 
  -3   0   5      147.50      198.77     66.14 o 
  -2   0   5    18215.27    16602.00   1425.62 o 
  -1   0   5        6.55        1.34     34.76 o 
   0   0   5     9652.68    11153.03    542.53 o 
   1   0   5       65.91       45.79      8.94 o 
   2   0   5     9539.50     9091.08    330.99 o 
   3   0   5     5644.28     6011.10    270.44 o 
   4   0   5     3534.23     3480.99    340.87 o 
   5   0   5     8268.51     7961.20    220.24 o 
   6   0   5      181.46      166.53     14.52 o 
   7   0   5     4103.93     3435.32    218.26 o 
   8   0   5       68.57      109.83     36.79 o 
 -10   1   5      104.35      101.10     27.30 o 
  -9   1   5     3606.45     3664.89    172.01 o 
  -8   1   5      628.10      574.93     49.76 o 
  -7   1   5     6084.60     6047.60    278.97 o 
  -6   1   5     4302.66     3974.53    135.55 o 
  -5   1   5     2187.82     1954.10    333.27 o 
  -4   1   5     7114.23     6179.99    412.89 o 
  -3   1   5       35.96       18.47     38.18 o 
  -2   1   5     2565.66     2216.22    151.48 o 
  -1   1   5        6.67      -34.46     35.03 o 
   0   1   5     7578.62     7532.25    380.01 o 
   1   1   5     2299.47     2069.60    169.91 o 
   2   1   5    13976.14    14494.36    579.75 o 
   3   1   5     7187.74     7150.18    394.46 o 
   4   1   5     1937.70     1725.54    139.54 o 
   5   1   5     4442.36     4351.61    120.58 o 
   6   1   5      182.75      179.30     21.15 o 
   7   1   5     3144.29     3148.49    233.07 o 
   8   1   5      175.18      161.38     23.32 o 
 -10   2   5        3.35       -5.14     15.92 o 
  -9   2   5     3765.61     3734.03    175.89 o 
  -8   2   5     1117.12      997.76     82.50 o 
  -7   2   5     1542.88     1373.58     61.09 o 
  -6   2   5     3713.42     3547.85    124.99 o 
  -5   2   5       37.54       47.07    147.69 o 
  -4   2   5     5469.49     5064.05    340.68 o 
  -3   2   5      542.24      493.52     69.74 o 
  -2   2   5    14308.93    12751.73    627.36 o 
  -1   2   5       15.18       -2.20     35.93 o 
   0   2   5    25163.14    26577.96   1889.06 o 
   1   2   5     4998.59     4814.87    204.75 o 
   2   2   5     9845.70    10472.53    424.89 o 
   3   2   5     3891.16     3694.61    206.00 o 
   4   2   5     2805.62     2783.52     73.59 o 
   5   2   5     3604.24     3546.37    104.50 o 
   6   2   5     1464.28     1333.30     96.61 o 
   7   2   5     4228.43     3740.67    312.62 o 
   8   2   5        2.40       17.10      8.64 o 
 -10   3   5      417.05      357.78     95.22 o 
  -9   3   5     1847.76     1652.67    145.74 o 
  -8   3   5     2590.60     2381.05    137.53 o 
  -7   3   5      666.35      604.72     38.61 o 
  -6   3   5     5255.57     5021.70    169.51 o 
  -5   3   5     1199.15     1131.26     51.42 o 
  -4   3   5    10469.76     7608.24    788.88 o 
  -3   3   5     1457.20     1359.76    147.75 o 
  -2   3   5    19109.66    16460.13   1673.53 o 
  -1   3   5      493.69      487.36     94.92 o 
   0   3   5    17141.46    17707.96   1030.41 o 
   1   3   5     3268.74     3347.53    208.49 o 
   2   3   5     6559.23     6612.95    306.39 o 
   3   3   5     3131.31     3267.07     75.83 o 
   4   3   5     3345.25     3121.12     76.70 o 
   5   3   5     5160.10     4654.38    115.88 o 
   6   3   5      708.32      625.47     22.50 o 
   7   3   5     3878.06     3759.79    148.85 o 
  -9   4   5     1145.32      979.40     67.71 o 
  -8   4   5      897.55      776.64     45.92 o 
  -7   4   5     1703.13     1556.75     65.85 o 
  -6   4   5     2438.91     2369.14     92.09 o 
  -5   4   5     3229.18     2960.00     94.31 o 
  -4   4   5     6571.81     6776.84    354.32 o 
  -3   4   5      104.19      245.91    243.20 o 
  -2   4   5     6634.49     7454.14    636.21 o 
  -1   4   5     1619.93     1521.30    193.49 o 
   0   4   5     5754.05     5913.94    388.67 o 
   1   4   5     1152.97     1173.52     89.42 o 
   2   4   5     5416.09     4867.41    117.73 o 
   3   4   5     4163.08     4120.93    124.36 o 
   4   4   5     1546.61     1466.37     39.73 o 
   5   4   5     5463.25     4715.25    176.60 o 
   6   4   5       11.80       13.75      8.30 o 
   7   4   5     2178.36     2107.70     67.38 o 
  -9   5   5     1247.35     1039.31    128.39 o 
  -8   5   5      378.41      356.98     38.78 o 
  -7   5   5     1619.66     1518.74     71.99 o 
  -6   5   5     3654.29     3627.76    197.02 o 
  -5   5   5      687.88      704.36     70.14 o 
  -4   5   5     9196.71     9030.97    305.26 o 
  -3   5   5       99.04      122.99     45.48 o 
  -2   5   5    11091.99    10680.77    561.76 o 
  -1   5   5       68.52      112.37     15.29 o 
   0   5   5     8478.13     8056.56    223.60 o 
   1   5   5      970.01      897.18     48.11 o 
   2   5   5     3636.07     3379.19     82.65 o 
   3   5   5     6513.48     5979.88    176.92 o 
   4   5   5      839.09      795.28     32.30 o 
   5   5   5     4097.77     3481.55    259.48 o 
   6   5   5      228.23      227.88     12.73 o 
  -9   6   5     1087.63     1044.81     84.67 o 
  -8   6   5     3396.79     3315.32    129.43 o 
  -7   6   5     1618.89     1597.59     70.15 o 
  -6   6   5     9963.77    10169.36    431.41 o 
  -5   6   5     1749.14     1748.76     88.20 o 
  -4   6   5     9034.86     9170.84    310.08 o 
  -3   6   5     1817.60     1835.60     82.23 o 
  -2   6   5     8218.11     8597.57    328.14 o 
  -1   6   5        4.65       14.88     11.62 o 
   0   6   5     7288.19     7158.48    230.16 o 
   1   6   5     4912.15     4489.97    160.26 o 
   2   6   5     2879.31     2628.24     62.36 o 
   3   6   5     4158.39     3857.79    108.08 o 
   4   6   5     1072.86      980.75     33.20 o 
   5   6   5     1110.83     1032.79     30.77 o 
  -8   7   5     2329.98     2170.89    311.78 o 
  -7   7   5     1767.90     1722.33     80.17 o 
  -6   7   5     2127.70     2062.98     95.35 o 
  -5   7   5     1422.65     1426.34     70.18 o 
  -4   7   5     3995.66     4159.50    163.32 o 
  -3   7   5       72.40       92.77     42.63 o 
  -2   7   5     6556.70     6778.45    277.01 o 
  -1   7   5     1481.43     1469.43    112.33 o 
   0   7   5     3046.78     2894.31    112.17 o 
   1   7   5     3033.89     2835.21     99.37 o 
   2   7   5     1106.60     1017.25     29.33 o 
   3   7   5     1466.21     1332.66     35.74 o 
   4   7   5      962.08      861.09     23.41 o 
  -7   8   5     1140.65     1123.49    121.35 o 
  -6   8   5     1609.83     1645.23     76.49 o 
  -5   8   5      841.24      875.61     66.90 o 
  -4   8   5     5788.60     6035.11    313.64 o 
  -3   8   5       43.94       56.78     12.58 o 
  -2   8   5     5090.14     5278.35    262.41 o 
  -1   8   5     1182.14     1089.54     51.96 o 
   0   8   5     1806.80     1855.20    134.56 o 
   1   8   5      748.68      740.48     30.41 o 
   2   8   5     2024.93     1937.22     66.88 o 
   3   8   5     1246.19     1135.56     39.72 o 
  -5   9   5      544.60      622.03     48.23 o 
  -4   9   5     4904.08     5779.07    386.39 o 
  -3   9   5        5.36       11.19      9.65 o 
  -2   9   5     2125.05     2159.66    142.81 o 
  -1   9   5       55.29       57.43     11.64 o 
   0   9   5     2135.50     2149.35     93.42 o 
   1   9   5      488.92      494.11     34.59 o 
  -1 -10   6        3.93       44.15     16.79 o 
   0 -10   6     3039.80     3330.77    191.26 o 
   1 -10   6        9.29        9.86     12.28 o 
   2 -10   6     1968.75     2147.20     78.03 o 
   3 -10   6      292.53      306.51     28.64 o 
  -3  -9   6      400.83      406.78     18.04 o 
  -2  -9   6     3423.17     3424.57    129.29 o 
  -1  -9   6       59.86       60.58     10.06 o 
   0  -9   6     3485.32     3536.52    113.92 o 
   1  -9   6        6.23       -1.25     11.88 o 
   2  -9   6     4190.57     4286.08    214.05 o 
   3  -9   6      809.71      910.66     41.46 o 
   4  -9   6     2948.57     2952.32    126.37 o 
   5  -9   6     1333.80     1314.63     61.41 o 
  -5  -8   6     1503.30     1506.49     45.72 o 
  -4  -8   6     2032.17     2071.65     51.72 o 
  -3  -8   6      311.67      307.63     17.94 o 
  -2  -8   6     2949.10     3086.88     69.22 o 
  -1  -8   6       76.55       66.45      8.71 o 
   0  -8   6     7186.80     7267.10    173.05 o 
   1  -8   6      510.71      463.76     41.89 o 
   2  -8   6     6707.04     6609.19    183.20 o 
   3  -8   6     1228.60     1206.98     40.72 o 
   4  -8   6     1773.58     1886.12     73.22 o 
   5  -8   6      384.70      363.51     47.80 o 
   6  -8   6      301.27      286.37     27.39 o 
   7  -8   6     1661.97     1739.82    140.82 o 
  -6  -7   6     1003.83      979.58     32.05 o 
  -5  -7   6      580.29      589.74     22.08 o 
  -4  -7   6     1813.40     1912.44     52.03 o 
  -3  -7   6      259.01      288.44     11.60 o 
  -2  -7   6     6748.35     6912.11    149.54 o 
  -1  -7   6       12.95       21.96      6.61 o 
   0  -7   6     7827.05     7884.92    178.91 o 
   1  -7   6      654.66      595.47     24.48 o 
   2  -7   6     1826.96     1760.03     55.42 o 
   3  -7   6      942.35      924.58     33.95 o 
   4  -7   6      572.59      625.78     25.60 o 
   5  -7   6     1918.93     1964.47     82.82 o 
   6  -7   6      753.99      748.62     51.61 o 
   7  -7   6     5705.19     5683.00    271.16 o 
  -7  -6   6     1197.92     1204.25     54.21 o 
  -6  -6   6      889.29     1007.08     33.60 o 
  -5  -6   6     1975.63     2100.43     54.42 o 
  -4  -6   6     3608.82     3840.67     85.86 o 
  -3  -6   6     1685.85     1821.24     43.61 o 
  -2  -6   6     7345.67     7485.98    160.46 o 
  -1  -6   6       41.38       43.61      8.42 o 
   0  -6   6     3531.21     3551.13     82.45 o 
   1  -6   6      420.00      386.09     20.03 o 
   2  -6   6     2903.53     2759.50    114.20 o 
   3  -6   6       70.51       99.64     12.76 o 
   4  -6   6     4644.54     4633.30    129.47 o 
   5  -6   6     2215.41     2278.34    107.17 o 
   6  -6   6     1271.63     1269.70     73.94 o 
   7  -6   6     4335.40     4206.57    200.93 o 
   8  -6   6        9.03       16.55      9.88 o 
  -7  -5   6     2647.56     2844.24    119.84 o 
  -6  -5   6     1499.40     1593.23     75.00 o 
  -5  -5   6     2780.19     2972.99     86.20 o 
  -4  -5   6     7073.79     7707.97    159.95 o 
  -3  -5   6      285.83      286.90     11.09 o 
  -2  -5   6     8143.42     8476.00    166.97 o 
  -1  -5   6        6.38       12.14     28.21 o 
   0  -5   6     6008.23     6363.54    310.09 o 
   1  -5   6       82.54      128.04     19.76 o 
   2  -5   6     8125.52     7501.90    214.22 o 
   3  -5   6      936.18      890.71     30.85 o 
   4  -5   6     4227.92     3962.29    107.52 o 
   5  -5   6     6585.24     6590.70    195.40 o 
   6  -5   6      590.46      567.24     60.08 o 
   7  -5   6     4976.08     4739.37    230.63 o 
   8  -5   6       42.07       50.71     11.97 o 
  -8  -4   6      281.98      319.06     43.28 o 
  -7  -4   6     3078.57     3280.59    120.88 o 
  -6  -4   6     4320.60     4941.94    144.60 o 
  -5  -4   6     1496.65     1645.31     49.18 o 
  -4  -4   6     7565.06     8334.37    194.85 o 
  -3  -4   6       61.00       80.14     16.08 o 
  -2  -4   6     3422.46     3550.38    164.46 o 
  -1  -4   6       21.94       16.17     48.06 o 
   0  -4   6     6597.15     6784.67    281.72 o 
   1  -4   6      898.36      969.07    121.38 o 
   2  -4   6    10847.40    10144.18    469.52 o 
   3  -4   6     9783.94    10293.57    432.44 o 
   4  -4   6     3200.16     3141.49     87.52 o 
   5  -4   6     8456.55     8984.77    232.61 o 
   6  -4   6     1193.67     1251.01     56.40 o 
   7  -4   6     3797.02     3727.59    141.42 o 
   8  -4   6      477.85      466.39     55.07 o 
  -8  -3   6      961.96     1048.36    102.40 o 
  -7  -3   6     2680.29     2920.92    103.46 o 
  -6  -3   6     3950.23     4459.96    214.77 o 
  -5  -3   6     1595.88     1735.90     75.17 o 
  -4  -3   6     2355.38     2507.76     99.33 o 
  -3  -3   6     1372.40     1425.27    254.61 o 
  -2  -3   6     3509.69     3620.53    239.18 o 
  -1  -3   6        8.89       37.47     14.16 o 
   0  -3   6    11933.74    12313.42    495.11 o 
   1  -3   6     4207.98     4255.91    165.82 o 
   2  -3   6     9771.32    10290.25    429.93 o 
   3  -3   6     6851.16     6778.03    477.58 o 
   4  -3   6     4166.27     4003.75    113.98 o 
   5  -3   6     3431.79     3687.19     95.25 o 
   6  -3   6     1966.15     2104.10     64.86 o 
   7  -3   6     3078.91     3178.63    134.84 o 
   8  -3   6       60.41       88.44     15.21 o 
   9  -3   6     2954.56     3336.75    264.91 o 
  -9  -2   6     2772.64     2513.34    218.53 o 
  -8  -2   6     1738.54     1890.25     88.47 o 
  -7  -2   6     1966.10     2059.98    112.14 o 
  -6  -2   6     2412.41     2552.97     84.67 o 
  -5  -2   6     1596.97     1661.66     69.77 o 
  -4  -2   6     4100.12     3755.09    336.86 o 
  -3  -2   6     1096.00     1010.48    273.35 o 
  -2  -2   6    19075.48    20465.23   1571.76 o 
  -1  -2   6       20.73       27.78     15.37 o 
   0  -2   6    21246.71    22158.62    866.47 o 
   1  -2   6     1761.04     1658.57     73.65 o 
   2  -2   6     4549.01     4769.36    184.82 o 
   3  -2   6     2384.49     2285.87    108.55 o 
   4  -2   6     4001.12     4051.08    148.13 o 
   5  -2   6     4366.81     4650.85    153.98 o 
   6  -2   6     1422.64     1568.38     52.08 o 
   7  -2   6     5360.92     5247.75    204.39 o 
   8  -2   6       43.83      119.09     45.66 o 
   9  -2   6     2223.02     2496.88    200.37 o 
  -9  -1   6     1347.08     1243.57    178.74 o 
  -8  -1   6     1022.66     1063.51     78.96 o 
  -7  -1   6     1580.25     1413.84    111.15 o 
  -6  -1   6     3954.92     3761.46    126.67 o 
  -5  -1   6     2900.35     2877.21    101.99 o 
  -4  -1   6    16925.13    16557.47   1692.46 o 
  -3  -1   6     1289.89     1355.48    247.59 o 
  -2  -1   6    16196.72    17612.10   1059.70 o 
  -1  -1   6       15.96        6.68     17.05 o 
   0  -1   6     5543.84     5848.04    220.76 o 
   1  -1   6     1838.60     1707.65     73.60 o 
   2  -1   6     6932.04     6700.24    251.60 o 
   3  -1   6     6021.80     6059.82    283.87 o 
   4  -1   6     6985.30     7311.12    608.16 o 
   5  -1   6     5788.59     6097.29    163.62 o 
   6  -1   6      695.99      737.66     29.02 o 
   7  -1   6     3082.73     3064.88     94.81 o 
   8  -1   6        2.85       20.66     24.07 o 
  -9   0   6     2007.65     1987.00    228.55 o 
  -8   0   6     1217.55     1206.73     81.99 o 
  -7   0   6     4746.11     4712.46    191.87 o 
  -6   0   6     5456.69     5125.49    163.17 o 
  -5   0   6     4105.04     3463.69    366.55 o 
  -4   0   6    11274.51    10431.99    677.20 o 
  -3   0   6      634.93      525.48    119.16 o 
  -2   0   6     7834.97     7185.48    483.65 o 
  -1   0   6       19.08        5.26     34.47 o 
   0   0   6     6268.14     6511.23    295.64 o 
   1   0   6     1433.99     1332.61     60.49 o 
   2   0   6    10323.20     9750.96   1169.10 o 
   3   0   6     6717.57     6921.52    530.29 o 
   4   0   6     2294.61     2265.64     76.42 o 
   5   0   6     6421.38     6731.26    214.89 o 
   6   0   6      167.00      191.94     14.76 o 
   7   0   6     3684.23     3813.59    195.60 o 
   8   0   6      179.85      193.68     14.48 o 
  -9   1   6     4026.05     2489.44    143.75 o 
  -8   1   6     1789.30     1674.33    124.99 o 
  -7   1   6     4058.00     4066.92    152.94 o 
  -6   1   6     6239.81     5952.05    186.57 o 
  -5   1   6     1083.49     1136.44    331.62 o 
  -4   1   6     5415.96     4767.79    348.34 o 
  -3   1   6      907.68      956.00    170.14 o 
  -2   1   6     3468.48     3006.17    261.61 o 
  -1   1   6      559.67      696.81     97.09 o 
   0   1   6     5639.52     5692.94    235.62 o 
   1   1   6    10804.02    11299.68    652.58 o 
   2   1   6     5213.49     5268.09    253.85 o 
   3   1   6     8957.21    10021.91    541.91 o 
   4   1   6     1919.21     1941.95     66.91 o 
   5   1   6     4730.73     4880.88    128.89 o 
   6   1   6     1221.75     1197.68     62.14 o 
   7   1   6     4692.28     5230.90    184.20 o 
   8   1   6       34.84       43.89     12.53 o 
 -10   2   6      310.45      208.28     34.11 o 
  -9   2   6     3547.15     3016.76    307.50 o 
  -8   2   6     1786.82     1769.01    113.98 o 
  -7   2   6     1929.39     1936.22    107.72 o 
  -6   2   6     2641.04     2451.76     80.57 o 
  -5   2   6      784.13      774.21     38.40 o 
  -4   2   6     3794.65     3109.31    246.37 o 
  -3   2   6       76.97       56.50     47.98 o 
  -2   2   6     8300.21     6966.94    940.59 o 
  -1   2   6     1723.43     2001.19    365.36 o 
   0   2   6    12563.47    12402.49    688.36 o 
   1   2   6     3296.29     3165.74    267.64 o 
   2   2   6     6975.88     7219.73    536.01 o 
   3   2   6     1449.90     1461.05     43.49 o 
   4   2   6     3141.32     3124.34     74.70 o 
   5   2   6     3277.61     3144.62     84.96 o 
   6   2   6     1255.36     1242.79     59.38 o 
   7   2   6     4359.51     4617.25    160.44 o 
   8   2   6       52.68       72.09     13.23 o 
  -9   3   6     2043.99     1616.58    101.13 o 
  -8   3   6     1158.43     1039.37     56.34 o 
  -7   3   6     1112.50     1006.14     50.90 o 
  -6   3   6     2609.86     2487.64     82.27 o 
  -5   3   6     1716.33     1522.74     55.27 o 
  -4   3   6    10711.39     7694.77    826.59 o 
  -3   3   6       60.17      -29.30    104.70 o 
  -2   3   6    15631.18    13712.58   1278.53 o 
  -1   3   6      430.58      412.79    101.16 o 
   0   3   6     9704.54     9316.83    908.03 o 
   1   3   6       40.86       37.56     22.43 o 
   2   3   6     6552.21     6186.49    179.67 o 
   3   3   6     1855.34     1874.30     69.39 o 
   4   3   6     3577.38     3469.67     96.97 o 
   5   3   6     7599.47     7489.45    272.14 o 
   6   3   6      138.57      153.63     18.79 o 
   7   3   6     3794.92     4061.06    125.95 o 
  -9   4   6     1815.33     1482.15     82.73 o 
  -8   4   6      926.70      785.11     41.89 o 
  -7   4   6     2064.86     2013.47     81.31 o 
  -6   4   6     4546.80     4516.03    177.31 o 
  -5   4   6      728.60      745.03     74.62 o 
  -4   4   6     8211.96     8132.91    309.61 o 
  -3   4   6      152.19      151.16     32.45 o 
  -2   4   6     5496.54     5372.00    411.24 o 
  -1   4   6      456.83      439.22    186.75 o 
   0   4   6     5384.96     5531.73    279.59 o 
   1   4   6     2270.53     2183.34     88.14 o 
   2   4   6     5619.62     5242.58    109.19 o 
   3   4   6    10072.15     9707.26    224.14 o 
   4   4   6     2037.66     1827.94     91.99 o 
   5   4   6     7790.82     7264.52    241.24 o 
   6   4   6       29.75       35.00     11.71 o 
  -9   5   6     2023.07     1983.42    110.64 o 
  -8   5   6      892.70      862.79     61.24 o 
  -7   5   6     2137.22     2158.81     84.25 o 
  -6   5   6     2984.03     3003.91    187.47 o 
  -5   5   6       19.71       26.74     15.11 o 
  -4   5   6     1940.56     1894.22     81.11 o 
  -3   5   6      667.25      667.57    112.55 o 
  -2   5   6     5108.65     5139.82    205.82 o 
  -1   5   6      518.13      469.94     33.06 o 
   0   5   6    14222.53    14235.15    387.07 o 
   1   5   6     2925.51     2913.65    103.68 o 
   2   5   6     6839.50     6737.49    159.65 o 
   3   5   6     4662.79     4476.81    117.13 o 
   4   5   6      379.34      366.73     26.59 o 
   5   5   6     1767.88     1660.05     48.24 o 
   6   5   6       30.36       30.72      5.01 o 
  -8   6   6     1445.20     1492.12    106.19 o 
  -7   6   6      402.26      422.24     57.61 o 
  -6   6   6     2405.93     2388.21    113.93 o 
  -5   6   6       12.72        2.39      9.38 o 
  -4   6   6     5937.94     5631.12    219.00 o 
  -3   6   6      259.68      251.35     20.43 o 
  -2   6   6    15284.29    15320.10    568.09 o 
  -1   6   6       17.99       35.59     15.56 o 
   0   6   6     9887.21     9530.58    289.10 o 
   1   6   6     1460.80     1344.55     45.67 o 
   2   6   6     1684.81     1607.14     59.86 o 
   3   6   6     1904.88     1812.64     59.74 o 
   4   6   6      449.68      423.50     15.59 o 
   5   6   6     1741.04     1624.82     44.97 o 
  -7   7   6      399.76      401.62     37.87 o 
  -6   7   6     2630.03     2733.64    165.94 o 
  -5   7   6      814.99      795.52     56.43 o 
  -4   7   6     7087.39     7182.17    273.63 o 
  -3   7   6      207.54      233.22     19.16 o 
  -2   7   6    10533.00    10215.86    385.44 o 
  -1   7   6     1153.76     1159.73     55.41 o 
   0   7   6     3812.66     3563.73    114.55 o 
   1   7   6     1988.29     1872.55     67.73 o 
   2   7   6     1452.36     1363.89     46.32 o 
   3   7   6     1345.04     1239.60     33.46 o 
   4   7   6      936.20      872.85     38.29 o 
  -6   8   6     2416.55     2373.10    184.83 o 
  -5   8   6      462.99      438.52     34.23 o 
  -4   8   6     6580.13     6610.71    274.82 o 
  -3   8   6      113.79      108.86     18.78 o 
  -2   8   6     4385.83     4283.43    255.61 o 
  -1   8   6      709.00      738.26     39.31 o 
   0   8   6     2231.44     2217.34     97.17 o 
   1   8   6      806.90      795.48     51.95 o 
   2   8   6     2093.36     1949.77     77.82 o 
  -4   9   6     4063.79     4493.10    300.07 o 
  -3   9   6        4.06        6.37      9.40 o 
  -2   9   6     1812.54     1862.25     83.51 o 
  -1   9   6       80.38       91.22     15.88 o 
   0   9   6     2080.50     2034.95    116.54 o 
   0 -10   7     2245.95     2399.08    104.91 o 
   1 -10   7       22.68       39.18     14.44 o 
   2 -10   7     2702.84     2499.16    199.94 o 
  -3  -9   7      128.39      138.32     11.53 o 
  -2  -9   7     2157.79     2242.84     70.16 o 
  -1  -9   7       45.14       37.12     13.57 o 
   0  -9   7     3473.42     3593.23    128.38 o 
   1  -9   7      113.18      151.72     22.00 o 
   2  -9   7     4562.51     4592.56    192.02 o 
   3  -9   7     2327.35     2370.44     79.51 o 
   4  -9   7     1595.05     1552.82     71.65 o 
   5  -9   7     2014.71     2042.44    103.20 o 
  -5  -8   7      727.24      652.13     32.77 o 
  -4  -8   7     2137.50     2227.63     55.29 o 
  -3  -8   7      659.93      684.95     25.81 o 
  -2  -8   7     3995.83     4181.42    126.59 o 
  -1  -8   7      597.28      589.94     23.68 o 
   0  -8   7     6547.27     6413.60    180.18 o 
   1  -8   7      529.90      504.13     23.81 o 
   2  -8   7     4953.25     4725.76    134.48 o 
   3  -8   7     2488.05     2443.17     72.45 o 
   4  -8   7     2396.89     2320.43     78.29 o 
   5  -8   7      656.67      650.13     43.53 o 
   6  -8   7     1441.48     1404.01     73.45 o 
  -6  -7   7     1195.07     1181.81     37.36 o 
  -5  -7   7     1350.10     1480.69     53.70 o 
  -4  -7   7     2359.05     2558.63     64.13 o 
  -3  -7   7     1626.49     1686.50     45.42 o 
  -2  -7   7     6639.75     6773.00    140.91 o 
  -1  -7   7        7.33       -0.66      7.68 o 
   0  -7   7     7236.84     7295.95    175.97 o 
   1  -7   7     2149.70     2094.01     64.43 o 
   2  -7   7     3405.38     3182.79     93.88 o 
   3  -7   7     1088.09     1028.33     36.33 o 
   4  -7   7     2072.76     1936.87     59.04 o 
   5  -7   7     1357.76     1406.71     90.60 o 
   6  -7   7      771.77      763.59     85.87 o 
   7  -7   7     3550.44     3601.24    151.12 o 
  -7  -6   7     1103.78     1072.99     42.65 o 
  -6  -6   7     1261.56     1365.73     42.86 o 
  -5  -6   7     1618.20     1694.15     73.48 o 
  -4  -6   7     6053.47     6381.73    138.70 o 
  -3  -6   7      888.24      881.01     23.59 o 
  -2  -6   7     7874.77     8243.74    187.57 o 
  -1  -6   7       99.23       98.83      9.69 o 
   0  -6   7     2955.08     2865.36     78.55 o 
   1  -6   7     1254.59     1171.33     39.36 o 
   2  -6   7     2036.22     1893.31     59.53 o 
   3  -6   7     1985.94     1867.66     57.53 o 
   4  -6   7     2419.29     2315.42     73.90 o 
   5  -6   7     3904.96     3551.02    102.39 o 
   6  -6   7      818.45      710.27     72.15 o 
   7  -6   7     3064.76     3006.67    154.47 o 
  -7  -5   7     2370.30     2369.18    116.81 o 
  -6  -5   7     2740.06     2927.89     84.43 o 
  -5  -5   7     3130.04     3473.84     93.67 o 
  -4  -5   7     6614.38     7125.63    179.99 o 
  -3  -5   7      469.59      476.16     23.00 o 
  -2  -5   7     4040.91     4239.90     93.76 o 
  -1  -5   7      105.06      108.58      8.23 o 
   0  -5   7     5229.64     5018.19    130.23 o 
   1  -5   7      253.23      278.85     17.56 o 
   2  -5   7     9157.22     8372.98    220.80 o 
   3  -5   7     1511.36     1371.21     45.31 o 
   4  -5   7     3187.26     2984.98     92.46 o 
   5  -5   7     2688.94     2634.77     83.32 o 
   6  -5   7      330.07      365.81     67.96 o 
   7  -5   7     1726.81     1302.79    140.73 o 
   8  -5   7       38.93       35.30     24.70 o 
  -8  -4   7      480.18      555.54     57.62 o 
  -7  -4   7     2763.15     2983.37    209.29 o 
  -6  -4   7     3223.42     3572.12     96.66 o 
  -5  -4   7     1025.88     1117.46     36.99 o 
  -4  -4   7     4322.03     4810.59    137.84 o 
  -3  -4   7       98.30       86.61      8.51 o 
  -2  -4   7     6955.10     7933.77    465.55 o 
  -1  -4   7       38.84       68.65     42.06 o 
   0  -4   7    12818.12    13685.33    553.87 o 
   1  -4   7      804.42      746.13     54.23 o 
   2  -4   7     6655.00     6700.90   1125.63 o 
   3  -4   7     2941.53     2671.86     90.74 o 
   4  -4   7     1252.60     1166.29     66.21 o 
   5  -4   7     4402.80     4438.61    122.59 o 
   6  -4   7      868.47      886.68     67.03 o 
   7  -4   7     4762.04     3168.16    473.61 o 
   8  -4   7      137.84      149.01     16.20 o 
  -8  -3   7      951.52      977.20    123.49 o 
  -7  -3   7     1516.79     1566.93     57.91 o 
  -6  -3   7     2453.06     2726.95    103.02 o 
  -5  -3   7      451.17      475.13     31.85 o 
  -4  -3   7     4466.30     5030.26    132.59 o 
  -3  -3   7      299.68      266.01    107.54 o 
  -2  -3   7    13471.86    15028.77   1059.49 o 
  -1  -3   7       39.50       45.85     12.50 o 
   0  -3   7    12407.15    12167.14    493.49 o 
   1  -3   7     2416.46     2424.00    115.18 o 
   2  -3   7     2879.36     2761.09    445.14 o 
   3  -3   7     4714.16     4664.62    208.64 o 
   4  -3   7     2711.46     2551.60     97.47 o 
   5  -3   7     5677.32     6110.81    170.21 o 
   6  -3   7     2350.30     2443.22     89.39 o 
   7  -3   7     6274.18     7521.99    438.29 o 
   8  -3   7       21.34      101.42     42.29 o 
  -8  -2   7     1292.26     1286.22    108.75 o 
  -7  -2   7     1690.39     1642.97     67.12 o 
  -6  -2   7     2705.19     2814.78     86.91 o 
  -5  -2   7     3485.21     3596.40    144.04 o 
  -4  -2   7     9373.07     9172.60    611.99 o 
  -3  -2   7     1021.87      998.57    154.84 o 
  -2  -2   7    13315.79    14169.45   1008.17 o 
  -1  -2   7      344.93      327.33     62.37 o 
   0  -2   7     7516.30     7743.33    320.41 o 
   1  -2   7     1145.48     1056.74     56.18 o 
   2  -2   7     7097.64     6900.42    468.22 o 
   3  -2   7     2718.05     2689.53    129.22 o 
   4  -2   7     5277.10     5104.78    123.15 o 
   5  -2   7     5148.98     5345.02    149.05 o 
   6  -2   7      227.88      243.77     19.20 o 
   7  -2   7     4381.22     4454.27    265.36 o 
   8  -2   7      148.36      194.68     18.35 o 
  -9  -1   7     1549.58     1687.06    152.82 o 
  -8  -1   7     1003.63     1028.52     47.35 o 
  -7  -1   7     4014.10     4202.45    144.80 o 
  -6  -1   7     2752.18     2662.36     84.19 o 
  -5  -1   7     2344.80     2170.56    134.26 o 
  -4  -1   7    11429.35    10243.08   1237.04 o 
  -3  -1   7       93.24      150.26     87.66 o 
  -2  -1   7    14756.63    16085.73   1887.60 o 
  -1  -1   7      401.01      388.46     28.23 o 
   0  -1   7     8111.31     8739.51    354.63 o 
   1  -1   7      290.68      271.73     20.58 o 
   2  -1   7     7884.27     8326.00    426.68 o 
   3  -1   7     4142.44     4124.24    357.20 o 
   4  -1   7     2183.95     2082.78    101.79 o 
   5  -1   7     6585.75     6413.48    433.53 o 
   6  -1   7       11.78       30.00     14.32 o 
   7  -1   7     2858.63     3345.26    119.59 o 
   8  -1   7        4.64        9.48     20.09 o 
  -9   0   7     3190.05     3046.61    222.64 o 
  -8   0   7      776.45      805.67     41.05 o 
  -7   0   7     4582.31     4585.93    153.59 o 
  -6   0   7     5701.95     5550.95    185.88 o 
  -5   0   7      502.80      452.02     39.74 o 
  -4   0   7     9445.94     8031.81    566.71 o 
  -3   0   7        2.90       43.63     76.17 o 
  -2   0   7     9969.64    10755.71    677.02 o 
  -1   0   7       36.73       33.30     44.08 o 
   0   0   7    16835.18    17224.89    619.92 o 
   1   0   7     2278.21     2178.31     99.26 o 
   2   0   7     9906.18    10835.69    436.54 o 
   3   0   7     4581.15     4961.88    244.19 o 
   4   0   7      765.28      861.31     32.91 o 
   5   0   7     2721.54     2884.23     89.43 o 
   6   0   7      144.58      167.78     23.10 o 
   7   0   7     3218.75     3581.84    127.16 o 
   8   0   7      192.61      213.54     20.15 o 
  -9   1   7     5572.15     5322.29    235.74 o 
  -8   1   7     1498.59     1484.88     77.71 o 
  -7   1   7     3235.51     3164.75    116.77 o 
  -6   1   7     4731.35     4416.93    178.02 o 
  -5   1   7      539.59      486.84     55.32 o 
  -4   1   7     8317.06     7429.85   1161.51 o 
  -3   1   7      618.18      620.11    155.91 o 
  -2   1   7    15484.10    15521.55    925.14 o 
  -1   1   7        4.03        2.71     31.47 o 
   0   1   7    14150.27    14778.77    587.62 o 
   1   1   7     2968.22     3110.41    137.07 o 
   2   1   7     2193.43     2192.73    104.85 o 
   3   1   7     4205.93     4170.57    126.83 o 
   4   1   7      234.34      246.17     14.74 o 
   5   1   7     4935.10     5072.17    175.62 o 
   6   1   7     1123.85     1071.75     36.47 o 
   7   1   7     6212.38     6917.78    237.84 o 
   8   1   7       87.12      118.84     14.18 o 
  -9   2   7     2838.33     2837.12    133.76 o 
  -8   2   7     2352.32     2334.69    116.42 o 
  -7   2   7      696.67      652.65     35.38 o 
  -6   2   7     3921.44     3620.15    155.49 o 
  -5   2   7     1337.72     1265.71     71.50 o 
  -4   2   7     8702.37     7061.74    477.68 o 
  -3   2   7      446.78      308.24     78.56 o 
  -2   2   7    11869.52    11271.99    898.51 o 
  -1   2   7     3361.94     3800.72    636.05 o 
   0   2   7     3165.68     3114.96    246.91 o 
   1   2   7     4450.76     4920.51    212.87 o 
   2   2   7     1249.99     1191.86     38.55 o 
   3   2   7     2987.74     2989.36    125.13 o 
   4   2   7     2615.38     2726.30    105.82 o 
   5   2   7     5666.43     5850.08    150.85 o 
   6   2   7      665.17      700.84     23.01 o 
   7   2   7     4305.07     4787.72    136.86 o 
  -9   3   7     1126.11     1072.37     65.98 o 
  -8   3   7     1943.70     1854.01    113.53 o 
  -7   3   7     1455.99     1386.29     78.69 o 
  -6   3   7     5580.44     5268.99    188.20 o 
  -5   3   7     2500.10     2367.83     77.60 o 
  -4   3   7     9632.21     8875.03    523.99 o 
  -3   3   7       35.96      123.35     92.07 o 
  -2   3   7     6141.96     6396.90    452.81 o 
  -1   3   7     1202.34     1343.03    169.73 o 
   0   3   7     3654.59     4052.56    322.79 o 
   1   3   7      552.05      555.20     22.34 o 
   2   3   7     4810.31     4761.43    168.72 o 
   3   3   7     1967.22     1885.87     49.29 o 
   4   3   7     3164.42     3030.23    123.55 o 
   5   3   7     4273.48     4191.78     98.92 o 
   6   3   7       27.98       40.40      7.81 o 
   7   3   7     2512.91     2619.56    101.88 o 
  -9   4   7     1994.71     1922.04    120.02 o 
  -8   4   7     1774.55     1815.34     95.01 o 
  -7   4   7     4766.65     4710.51    184.59 o 
  -6   4   7     5669.43     5733.49    182.23 o 
  -5   4   7     1901.18     1870.42     70.29 o 
  -4   4   7     5583.79     5667.58    246.10 o 
  -3   4   7      165.11      136.38     15.44 o 
  -2   4   7     3224.70     3334.65    102.74 o 
  -1   4   7      138.62      111.46     31.01 o 
   0   4   7     5461.60     5544.77    229.19 o 
   1   4   7     1067.35     1083.79     53.58 o 
   2   4   7     4896.01     4760.23    103.08 o 
   3   4   7     7297.61     7321.45    169.54 o 
   4   4   7      958.94      920.27     26.24 o 
   5   4   7     5965.71     6069.23    154.80 o 
   6   4   7      100.11      114.05      7.88 o 
  -8   5   7     1971.22     1919.06     73.96 o 
  -7   5   7     1652.46     1691.62    109.35 o 
  -6   5   7     3453.48     3512.42    134.32 o 
  -5   5   7       83.56       86.29     19.93 o 
  -4   5   7     2041.21     2092.00     95.02 o 
  -3   5   7      102.16       76.31     11.26 o 
  -2   5   7     2753.45     2777.91     93.36 o 
  -1   5   7     1639.27     1530.64    123.95 o 
   0   5   7     4916.55     4955.86    205.80 o 
   1   5   7     8482.37     8677.22    227.05 o 
   2   5   7     4017.88     3996.91     95.79 o 
   3   5   7     8013.56     7625.39    175.19 o 
   4   5   7     2016.49     2020.67     55.28 o 
   5   5   7     2892.09     2877.43     78.30 o 
  -8   6   7     2220.40     2362.67    130.77 o 
  -7   6   7      587.31      545.62     39.28 o 
  -6   6   7     1874.07     1930.03    249.26 o 
  -5   6   7       54.59       39.75     18.39 o 
  -4   6   7     2876.14     2943.01    176.69 o 
  -3   6   7       32.00       45.81      9.91 o 
  -2   6   7     8523.09     9003.93    340.82 o 
  -1   6   7     1649.06     1632.10    106.25 o 
   0   6   7     7425.26     7420.74    262.20 o 
   1   6   7     2712.50     2665.94    132.47 o 
   2   6   7     3151.59     3129.31     75.03 o 
   3   6   7     1095.29     1042.54     28.56 o 
   4   6   7     1376.91     1245.91     35.53 o 
  -7   7   7      669.94      701.50     46.38 o 
  -6   7   7     3080.11     2863.07    158.72 o 
  -5   7   7      679.38      659.34     47.58 o 
  -4   7   7     7100.64     7508.78    345.55 o 
  -3   7   7       23.29       41.09      9.84 o 
  -2   7   7     5476.10     5808.96    222.30 o 
  -1   7   7      559.26      537.23     31.44 o 
   0   7   7     2610.94     2519.61    111.27 o 
   1   7   7     1144.35     1130.94     41.73 o 
   2   7   7     2685.80     2443.29     82.16 o 
   3   7   7     1937.60     1840.59     76.18 o 
  -6   8   7     2824.81     2773.89    186.29 o 
  -5   8   7      135.08      136.97     27.86 o 
  -4   8   7     4094.63     4447.18    169.90 o 
  -3   8   7      416.82      400.83     23.25 o 
  -2   8   7     2591.02     2610.47    104.26 o 
  -1   8   7      978.76     1106.21     69.80 o 
   0   8   7     3379.18     3298.50    186.82 o 
   1   8   7     1512.30     1428.70     57.99 o 
  -2  -9   8     3484.37     3586.02    107.59 o 
  -1  -9   8      192.61      225.22     32.92 o 
   0  -9   8     5012.18     4825.15    206.33 o 
   1  -9   8      179.66      219.49     17.67 o 
   2  -9   8     4256.70     4288.30    137.62 o 
   3  -9   8     2447.11     2457.60     80.95 o 
   4  -9   8     1568.31     1591.63     82.67 o 
  -4  -8   8     1455.12     1462.78     38.26 o 
  -3  -8   8      486.67      487.54     18.70 o 
  -2  -8   8     4738.70     4809.56    145.29 o 
  -1  -8   8       81.75       85.42     10.89 o 
   0  -8   8     6430.45     6359.26    169.02 o 
   1  -8   8      674.00      622.02     27.77 o 
   2  -8   8     2759.02     2681.82     90.36 o 
   3  -8   8     1167.10     1159.79     44.32 o 
   4  -8   8     1209.33     1226.28     56.21 o 
   5  -8   8     1421.73     1451.28     77.56 o 
   6  -8   8      765.21      747.55     41.23 o 
  -5  -7   8     1011.22     1079.84     36.59 o 
  -4  -7   8     3212.79     3478.48     84.39 o 
  -3  -7   8      932.94      976.85     25.78 o 
  -2  -7   8     6652.49     6776.04    168.18 o 
  -1  -7   8       39.33       47.40      9.67 o 
   0  -7   8     4801.25     4537.55    143.26 o 
   1  -7   8     1180.86     1119.73     34.09 o 
   2  -7   8     4421.24     4213.30    119.53 o 
   3  -7   8     1357.99     1276.98     42.28 o 
   4  -7   8     3496.31     3308.80     95.74 o 
   5  -7   8     2440.78     2485.35     84.74 o 
   6  -7   8      730.34      743.43     40.25 o 
  -6  -6   8     1105.93     1162.29     37.36 o 
  -5  -6   8     2472.46     2697.07     77.29 o 
  -4  -6   8     5255.69     5586.73    151.91 o 
  -3  -6   8      102.77       97.82      8.58 o 
  -2  -6   8     7078.45     7261.40    163.31 o 
  -1  -6   8      382.82      336.21     18.06 o 
   0  -6   8     6877.68     6454.95    171.71 o 
   1  -6   8      131.48      134.65     12.21 o 
   2  -6   8     6859.15     6425.27    169.93 o 
   3  -6   8     1369.69     1321.06     44.72 o 
   4  -6   8     1544.76     1472.63     49.73 o 
   5  -6   8     5013.76     4870.95    148.47 o 
   6  -6   8       21.73       31.02     10.09 o 
   7  -6   8     2920.60     3066.90    130.14 o 
  -7  -5   8     2665.80     2781.62    100.26 o 
  -6  -5   8     2348.23     2559.11     74.82 o 
  -5  -5   8      768.63      822.06     49.69 o 
  -4  -5   8     5132.24     5680.26    194.21 o 
  -3  -5   8       70.50       80.22      8.66 o 
  -2  -5   8     4882.82     5146.53    106.70 o 
  -1  -5   8      108.31      117.75     10.01 o 
   0  -5   8     6643.70     6051.17    156.94 o 
   1  -5   8      416.58      408.63     28.74 o 
   2  -5   8     4015.48     3805.87     94.91 o 
   3  -5   8     4284.82     4240.15    171.90 o 
   4  -5   8      586.29      609.28     25.01 o 
   5  -5   8     4012.51     3776.11    107.58 o 
   6  -5   8      323.31      312.15     19.50 o 
   7  -5   8     1740.65     1958.46    125.89 o 
  -8  -4   8      727.48      736.94     47.47 o 
  -7  -4   8     1084.55     1165.40     58.80 o 
  -6  -4   8     4014.43     4278.27    156.83 o 
  -5  -4   8      280.47      284.27     22.81 o 
  -4  -4   8     4057.43     4492.73    118.34 o 
  -3  -4   8      434.50      471.84     53.16 o 
  -2  -4   8     7103.35     7492.53    149.47 o 
  -1  -4   8        4.71       29.65     15.24 o 
   0  -4   8    12067.89    11852.07    428.18 o 
   1  -4   8     3757.00     3513.67     96.10 o 
   2  -4   8     5106.40     4922.25    123.73 o 
   3  -4   8     5123.70     4716.28    210.15 o 
   4  -4   8     2100.67     1927.03     64.70 o 
   5  -4   8     2055.17     2070.86     74.62 o 
   6  -4   8     1845.04     1886.44    107.92 o 
   7  -4   8     2844.88     3255.50    106.17 o 
   8  -4   8       23.06       38.55     11.55 o 
  -8  -3   8     2257.70     2310.48    165.02 o 
  -7  -3   8      845.18      903.63     47.66 o 
  -6  -3   8     2583.59     2807.03     99.10 o 
  -5  -3   8     2030.88     2173.95     65.85 o 
  -4  -3   8     4046.92     4422.98    125.36 o 
  -3  -3   8      868.19      935.40     39.38 o 
  -2  -3   8    12108.04    13000.24    537.27 o 
  -1  -3   8     1256.42     1238.19     74.21 o 
   0  -3   8    11143.65    11447.99    551.19 o 
   1  -3   8     2988.22     2994.50    157.94 o 
   2  -3   8     5330.65     5299.12    215.62 o 
   3  -3   8     1827.02     1794.13     98.03 o 
   4  -3   8     4426.97     4188.83    160.45 o 
   5  -3   8     2937.58     3108.14    146.33 o 
   6  -3   8      873.05      930.03     46.91 o 
   7  -3   8     4564.48     5028.12    173.68 o 
   8  -3   8      102.44      119.27     15.17 o 
  -9  -2   8     1273.70     1383.85     90.64 o 
  -8  -2   8      875.41      852.43     86.30 o 
  -7  -2   8     1800.49     1834.00     65.53 o 
  -6  -2   8     1422.75     1472.36     55.89 o 
  -5  -2   8     2860.88     2853.84    102.79 o 
  -4  -2   8     7367.65     7773.66    179.94 o 
  -3  -2   8      504.95      500.11    140.16 o 
  -2  -2   8    11859.23    11398.41    951.29 o 
  -1  -2   8      678.20      647.48     43.63 o 
   0  -2   8     4334.12     4648.91    202.08 o 
   1  -2   8     1361.01     1371.62     69.51 o 
   2  -2   8     5250.59     5008.93    245.36 o 
   3  -2   8     3624.95     3666.98    120.09 o 
   4  -2   8     4817.43     4839.01    195.60 o 
   5  -2   8     6560.02     6861.10    288.00 o 
   6  -2   8       76.52      117.28     11.25 o 
   7  -2   8     4330.04     4970.90    172.82 o 
   8  -2   8      197.45      223.89     31.93 o 
  -9  -1   8      657.74      715.01    103.93 o 
  -8  -1   8     1368.78     1372.79     61.31 o 
  -7  -1   8     3338.00     3498.69    132.88 o 
  -6  -1   8     6007.34     6034.57    182.04 o 
  -5  -1   8     2282.49     2110.67     67.02 o 
  -4  -1   8    10922.07    10571.38    335.58 o 
  -3  -1   8        1.41       58.66     97.13 o 
  -2  -1   8     8902.97     9187.93    654.01 o 
  -1  -1   8      715.52      783.23    117.42 o 
   0  -1   8    12370.39    12753.84    510.74 o 
   1  -1   8     3221.27     3021.09    134.61 o 
   2  -1   8    12395.76    12583.20    622.38 o 
   3  -1   8     6981.20     7209.99    178.52 o 
   4  -1   8     2024.86     2051.81     55.64 o 
   5  -1   8     5438.97     5732.72    148.05 o 
   6  -1   8        6.31       13.58     11.53 o 
   7  -1   8     3173.93     3652.97    127.77 o 
   8  -1   8       16.41       79.31     30.76 o 
  -9   0   8     2170.00     2475.32    140.61 o 
  -8   0   8     1868.38     1949.39     79.22 o 
  -7   0   8     3135.03     3147.40    118.81 o 
  -6   0   8     5954.67     5924.52    216.19 o 
  -5   0   8      766.53      746.36     31.78 o 
  -4   0   8     9026.97     8855.40    295.95 o 
  -3   0   8      187.20      171.86     87.96 o 
  -2   0   8     9220.47     8870.84    572.06 o 
  -1   0   8       47.85       64.04     50.42 o 
   0   0   8    12324.87    11901.57    527.36 o 
   1   0   8     4455.65     4638.27    196.14 o 
   2   0   8     6856.60     7419.93    339.94 o 
   3   0   8     6393.08     6442.92    160.70 o 
   4   0   8     1077.81     1158.82     34.88 o 
   5   0   8     2319.48     2534.34     68.83 o 
   6   0   8      430.00      481.89     18.36 o 
   7   0   8     1358.07     1515.19     56.18 o 
  -9   1   8     3256.78     3411.07    247.85 o 
  -8   1   8     1589.63     1592.65     70.47 o 
  -7   1   8     1795.60     1761.03     68.06 o 
  -6   1   8     3498.28     3243.10    112.11 o 
  -5   1   8     1779.42     1607.10     63.20 o 
  -4   1   8     4894.02     4401.30    133.10 o 
  -3   1   8     1161.65      925.73    187.83 o 
  -2   1   8    10701.98     9717.44    609.19 o 
  -1   1   8     2004.18     1994.63    203.23 o 
   0   1   8    10992.41    11569.46    464.87 o 
   1   1   8     5580.45     6188.78    259.80 o 
   2   1   8     4005.32     4217.21    104.40 o 
   3   1   8     1739.24     1770.29     50.70 o 
   4   1   8     1563.96     1559.78     44.34 o 
   5   1   8     2586.54     2716.02     73.37 o 
   6   1   8      364.31      361.57     21.14 o 
   7   1   8     3576.58     4042.73    140.28 o 
  -9   2   8     2158.45     2345.62    108.94 o 
  -8   2   8     1755.17     1650.70     76.37 o 
  -7   2   8     1891.88     1929.61     93.67 o 
  -6   2   8     4563.52     4240.11    141.22 o 
  -5   2   8     2038.97     1725.86     80.34 o 
  -4   2   8    10432.91     9504.04    336.09 o 
  -3   2   8        5.55       22.29     19.67 o 
  -2   2   8    14222.00    14610.28   1152.85 o 
  -1   2   8     3509.07     3645.53    339.91 o 
   0   2   8     8963.46     9532.77    609.89 o 
   1   2   8     2686.30     2715.43     77.09 o 
   2   2   8     3477.21     3473.43     78.93 o 
   3   2   8     2980.07     3278.24     78.70 o 
   4   2   8     1700.91     1695.32     43.75 o 
   5   2   8     5498.80     5619.92    144.34 o 
   6   2   8      119.74      122.50     15.62 o 
   7   2   8     3396.23     3600.56    138.39 o 
  -9   3   8     1983.45     1967.63    148.11 o 
  -8   3   8     1458.94     1773.50    110.77 o 
  -7   3   8     2681.31     2599.82    121.48 o 
  -6   3   8     5799.49     5380.67    171.36 o 
  -5   3   8      790.22      719.42     57.04 o 
  -4   3   8    12166.11    11303.73    462.13 o 
  -3   3   8      423.87      359.48     28.85 o 
  -2   3   8     8997.65     9198.72    295.81 o 
  -1   3   8      242.54      182.93     47.01 o 
   0   3   8     4907.85     5044.83    146.17 o 
   1   3   8      187.81      205.20     29.89 o 
   2   3   8     2637.91     2673.30     64.54 o 
   3   3   8     3450.99     3523.08     83.79 o 
   4   3   8      251.02      261.61     19.70 o 
   5   3   8     3293.24     3257.78     85.33 o 
   6   3   8       61.66       57.78     16.53 o 
  -9   4   8     2309.77     2278.69    117.75 o 
  -8   4   8     1436.71     1519.43     74.86 o 
  -7   4   8     1565.36     1556.58     54.10 o 
  -6   4   8     5752.88     5484.03    200.35 o 
  -5   4   8      130.28      131.81     15.06 o 
  -4   4   8     6231.84     6169.73    239.62 o 
  -3   4   8       17.59      110.92    121.02 o 
  -2   4   8     5758.22     6140.07    203.79 o 
  -1   4   8       10.18       50.31     15.17 o 
   0   4   8     4407.26     4581.53    163.05 o 
   1   4   8     1612.04     1639.11     54.13 o 
   2   4   8     1154.49     1096.56     29.79 o 
   3   4   8     4106.49     4089.29     95.92 o 
   4   4   8       70.75       70.11     12.96 o 
   5   4   8     2901.52     2960.51     80.79 o 
  -8   5   8     2282.82     2365.65    130.97 o 
  -7   5   8      649.04      679.22     42.69 o 
  -6   5   8     3751.64     3830.50    135.31 o 
  -5   5   8       17.59       18.54      7.86 o 
  -4   5   8     4799.94     5152.73    200.37 o 
  -3   5   8       97.14       91.64     37.88 o 
  -2   5   8     7944.56     8560.20    353.64 o 
  -1   5   8      382.50      383.81     45.39 o 
   0   5   8     3749.96     3763.18    137.31 o 
   1   5   8     5122.35     5315.60    156.39 o 
   2   5   8      497.98      543.19     31.64 o 
   3   5   8     5218.49     5157.25    131.61 o 
   4   5   8     1046.43     1004.90     29.14 o 
   5   5   8     4619.90     4421.34    135.40 o 
  -7   6   8      573.31      674.68     46.57 o 
  -6   6   8     2450.45     2578.30    164.73 o 
  -5   6   8      827.92      852.63     40.89 o 
  -4   6   8     5490.87     5975.91    280.57 o 
  -3   6   8        3.79       29.40     26.43 o 
  -2   6   8     5095.92     5433.13    208.34 o 
  -1   6   8     2100.75     2091.06     81.32 o 
   0   6   8     1807.17     1809.47     79.93 o 
   1   6   8     2834.51     2925.73    107.60 o 
   2   6   8     2087.49     2025.09     55.78 o 
   3   6   8     1915.98     1730.49     48.15 o 
   4   6   8     1615.14     1416.59     78.51 o 
  -7   7   8     1125.47     1039.12     71.98 o 
  -6   7   8     2531.57     2506.21    136.71 o 
  -5   7   8      385.99      422.52     22.92 o 
  -4   7   8     6553.38     7009.29    265.01 o 
  -3   7   8      344.96      339.85     23.46 o 
  -2   7   8     4068.10     4242.52    201.21 o 
  -1   7   8      815.42      841.15     45.38 o 
   0   7   8     1842.10     1859.54     71.01 o 
   1   7   8      559.10      578.79     35.44 o 
   2   7   8     1904.77     1688.34     67.85 o 
  -4   8   8     3826.82     4048.37    153.43 o 
  -3   8   8      262.73      257.20     16.76 o 
  -2   8   8     2055.90     2014.76     99.85 o 
  -1   8   8      400.14      397.80     29.01 o 
   0   8   8     3062.70     2784.47    156.65 o 
  -2  -9   9     1714.21     1695.82    104.57 o 
  -1  -9   9      121.07      127.02     15.61 o 
   0  -9   9     4418.29     4587.56    170.46 o 
   1  -9   9      734.78      779.38     36.49 o 
   2  -9   9     3550.66     3575.27    133.72 o 
   3  -9   9     1885.20     1842.19     80.50 o 
  -4  -8   9     1641.67     1587.74     63.10 o 
  -3  -8   9      712.55      605.24     25.42 o 
  -2  -8   9     4284.75     4350.57    147.63 o 
  -1  -8   9      100.07       77.48     12.92 o 
   0  -8   9     5357.58     5574.85    168.71 o 
   1  -8   9     1928.62     1913.04     79.63 o 
   2  -8   9     3926.01     3819.84    123.22 o 
   3  -8   9     1015.36      978.03     40.75 o 
   4  -8   9     2352.17     2228.88     80.26 o 
   5  -8   9     1417.36     1437.90     74.04 o 
  -5  -7   9     1074.27     1072.51     41.52 o 
  -4  -7   9     3420.09     3331.73     92.60 o 
  -3  -7   9      262.67      273.39     16.10 o 
  -2  -7   9     6785.33     6727.18    152.34 o 
  -1  -7   9      255.86      249.97     21.45 o 
   0  -7   9     4255.05     3943.79    108.57 o 
   1  -7   9      218.46      201.21     16.24 o 
   2  -7   9     3445.11     3207.93     92.34 o 
   3  -7   9      670.97      596.23     24.72 o 
   4  -7   9     2645.18     2486.00     84.72 o 
   5  -7   9     3916.26     3981.45    127.74 o 
   6  -7   9      375.36      372.39     27.46 o 
  -6  -6   9     2185.13     2139.75     80.57 o 
  -5  -6   9     2244.14     2297.73     63.58 o 
  -4  -6   9     5219.66     5282.23    136.64 o 
  -3  -6   9      576.00      604.75     21.96 o 
  -2  -6   9     2838.38     2920.75     70.66 o 
  -1  -6   9       15.34       18.02     10.15 o 
   0  -6   9     3062.14     2946.36     83.62 o 
   1  -6   9      780.35      746.90     28.01 o 
   2  -6   9     5433.98     5143.05    128.00 o 
   3  -6   9     3674.27     3527.48    102.84 o 
   4  -6   9     2331.23     2198.87     66.10 o 
   5  -6   9     4481.71     4453.13    143.90 o 
   6  -6   9      200.76      217.29     14.12 o 
  -7  -5   9     3347.32     3460.08    111.22 o 
  -6  -5   9     2829.03     2997.72     85.56 o 
  -5  -5   9     1369.23     1434.47     44.54 o 
  -4  -5   9     2605.86     2942.60     81.35 o 
  -3  -5   9       71.91       91.58     14.94 o 
  -2  -5   9     2743.53     2971.61     71.84 o 
  -1  -5   9       73.64       66.55     11.12 o 
   0  -5   9     7617.25     7150.96    181.35 o 
   1  -5   9     1908.67     1844.88     55.21 o 
   2  -5   9     5810.30     5564.30    138.00 o 
   3  -5   9     5365.83     5301.65    149.38 o 
   4  -5   9     1048.95     1047.04     37.01 o 
   5  -5   9     3370.96     3393.61    102.24 o 
   6  -5   9      508.72      522.46     74.58 o 
   7  -5   9     2237.29     2420.89    122.63 o 
  -7  -4   9     1308.42     1274.17     79.17 o 
  -6  -4   9     2237.78     2306.90     90.86 o 
  -5  -4   9      405.05      390.95     21.26 o 
  -4  -4   9     2944.55     3389.85     92.49 o 
  -3  -4   9       81.62       91.61     12.87 o 
  -2  -4   9     9387.81     9679.80    232.93 o 
  -1  -4   9      366.31      375.17     24.91 o 
   0  -4   9    11623.33    10490.79    269.01 o 
   1  -4   9     1842.97     1852.26     54.69 o 
   2  -4   9     4400.80     4206.54    111.69 o 
   3  -4   9     2413.97     2414.31     65.15 o 
   4  -4   9     2379.82     2366.54     74.31 o 
   5  -4   9     2570.40     2585.08     86.38 o 
   6  -4   9      939.50      932.59     38.75 o 
   7  -4   9     3083.44     3316.22    130.47 o 
  -8  -3   9     1396.47     1365.09    110.94 o 
  -7  -3   9      515.06      579.67     37.06 o 
  -6  -3   9     2417.65     2309.02     78.89 o 
  -5  -3   9      541.77      564.54     25.34 o 
  -4  -3   9     6416.88     6801.95    219.39 o 
  -3  -3   9      132.95      162.91     22.31 o 
  -2  -3   9    12338.80    11750.18    300.28 o 
  -1  -3   9      652.65      615.34     24.55 o 
   0  -3   9     7017.48     7089.40    202.88 o 
   1  -3   9     1858.85     1850.86     69.95 o 
   2  -3   9     3458.32     3369.54     90.04 o 
   3  -3   9     2624.66     2599.38     73.82 o 
   4  -3   9     3359.08     3453.04     91.48 o 
   5  -3   9     4746.35     5104.89    153.21 o 
   6  -3   9      269.75      283.96     21.93 o 
   7  -3   9     4163.60     4437.97    198.66 o 
  -8  -2   9      492.68      479.87     33.82 o 
  -7  -2   9     1815.83     1893.56     78.87 o 
  -6  -2   9     1614.30     1554.08     55.74 o 
  -5  -2   9      541.16      500.21     29.43 o 
  -4  -2   9     6795.46     6753.58    294.16 o 
  -3  -2   9      222.65      263.50     29.22 o 
  -2  -2   9     7854.68     8114.49    303.25 o 
  -1  -2   9       88.28       54.69     37.19 o 
   0  -2   9     6332.72     6291.32    267.03 o 
   1  -2   9      512.82      473.33     22.58 o 
   2  -2   9     5387.67     5276.19    149.86 o 
   3  -2   9     5211.09     5375.70    138.48 o 
   4  -2   9     1444.27     1485.50     43.13 o 
   5  -2   9     7150.38     7794.23    198.53 o 
   6  -2   9       24.71       30.90     16.08 o 
   7  -2   9     3949.10     4143.96    143.44 o 
  -9  -1   9     1594.63     1626.29     97.52 o 
  -8  -1   9      343.63      392.87     31.35 o 
  -7  -1   9     1007.20      972.66     47.51 o 
  -6  -1   9     4379.39     4613.61    172.80 o 
  -5  -1   9      156.23      160.83     26.62 o 
  -4  -1   9    10407.04    10502.88    294.48 o 
  -3  -1   9      642.90      649.67     48.56 o 
  -2  -1   9     8023.09     7991.92    540.34 o 
  -1  -1   9      461.59      477.89     98.42 o 
   0  -1   9     7882.32     7762.09    350.20 o 
   1  -1   9     2637.70     2674.03    193.31 o 
   2  -1   9     6725.47     6795.27    179.40 o 
   3  -1   9     8914.25     9103.26    219.91 o 
   4  -1   9     1396.15     1442.89     54.02 o 
   5  -1   9     5419.28     5722.26    166.37 o 
   6  -1   9      324.08      344.48     22.41 o 
   7  -1   9     3299.15     3514.79    122.47 o 
  -9   0   9     1408.80     1459.45     73.60 o 
  -8   0   9     3206.05     3290.38    120.30 o 
  -7   0   9      750.85      772.31     39.99 o 
  -6   0   9     6008.96     6150.13    180.69 o 
  -5   0   9      377.70      409.55     35.30 o 
  -4   0   9     6295.39     6018.92    156.90 o 
  -3   0   9      928.80      953.88     87.84 o 
  -2   0   9    13356.12    12701.75   1019.89 o 
  -1   0   9      676.65      708.29    123.24 o 
   0   0   9    14869.57    15178.83    670.90 o 
   1   0   9     6679.33     7018.56    238.96 o 
   2   0   9     4310.49     4393.52    103.68 o 
   3   0   9     4592.91     4820.54    125.12 o 
   4   0   9      939.33      948.78     29.54 o 
   5   0   9     4271.78     4525.93    117.34 o 
   6   0   9      607.39      619.03     23.09 o 
   7   0   9     4036.30     4573.68    156.02 o 
  -9   1   9     1383.69     1382.79     84.37 o 
  -8   1   9     1615.11     1593.25     63.66 o 
  -7   1   9      602.31      585.72     43.11 o 
  -6   1   9     2497.03     2479.74     94.82 o 
  -5   1   9      923.84      835.84     32.41 o 
  -4   1   9     7310.25     7101.61    191.25 o 
  -3   1   9      113.16      108.22     20.96 o 
  -2   1   9    14179.59    13093.65    450.64 o 
  -1   1   9     2019.89     1990.88     98.51 o 
   0   1   9     8593.58     8337.03    257.78 o 
   1   1   9     3449.97     3459.53     96.99 o 
   2   1   9     2777.34     2876.74     71.79 o 
   3   1   9     2682.60     2796.55     74.09 o 
   4   1   9     1831.99     1812.17     50.49 o 
   5   1   9     4208.54     4394.87    113.60 o 
   6   1   9      249.76      265.05     14.55 o 
   7   1   9     2600.46     2791.99     97.67 o 
  -9   2   9      903.96      925.77     45.06 o 
  -8   2   9      553.78      522.29     26.82 o 
  -7   2   9     1538.51     1416.11     96.86 o 
  -6   2   9     3146.78     2982.86    111.61 o 
  -5   2   9     2381.39     2149.23     78.71 o 
  -4   2   9    11755.29    11490.93    334.65 o 
  -3   2   9       13.41       27.70      8.69 o 
  -2   2   9    10345.32    10241.48    327.09 o 
  -1   2   9     1279.35     1255.38     47.94 o 
   0   2   9     4823.53     4928.15    136.23 o 
   1   2   9      933.61      995.55     32.89 o 
   2   2   9     4349.78     4525.71    114.25 o 
   3   2   9     4470.32     4666.95    109.08 o 
   4   2   9     1664.27     1673.00     42.09 o 
   5   2   9     5777.48     5957.98    172.08 o 
   6   2   9        0.40        4.56      6.21 o 
  -9   3   9     1526.85     1543.96     98.68 o 
  -8   3   9     2276.10     2269.46     93.84 o 
  -7   3   9     3720.45     3547.15    115.78 o 
  -6   3   9     7633.07     7165.43    210.07 o 
  -5   3   9     1317.04     1253.10    151.97 o 
  -4   3   9     7852.74     7928.88    363.43 o 
  -3   3   9      187.74      185.78     12.97 o 
  -2   3   9     5430.57     5489.84    262.65 o 
  -1   3   9      700.19      694.41     38.50 o 
   0   3   9     6738.52     6595.17    190.95 o 
   1   3   9     2769.00     2781.11     99.05 o 
   2   3   9     4407.12     4352.60    127.78 o 
   3   3   9     6001.69     6195.69    164.02 o 
   4   3   9      393.51      401.07     18.11 o 
   5   3   9     2668.42     2784.64     82.24 o 
   6   3   9       35.82       43.54      5.07 o 
  -8   4   9     2670.22     2698.08    120.04 o 
  -7   4   9     2540.32     2653.86     89.91 o 
  -6   4   9     5145.47     5066.13    163.09 o 
  -5   4   9       44.27       48.98     23.23 o 
  -4   4   9     3758.27     3953.60    235.50 o 
  -3   4   9       44.99       50.51     11.37 o 
  -2   4   9     5971.08     6597.01    231.34 o 
  -1   4   9      365.31      378.30     21.32 o 
   0   4   9     7798.04     8480.43    373.27 o 
   1   4   9     4208.43     4223.54    125.78 o 
   2   4   9     1956.76     1993.21     66.51 o 
   3   4   9     3062.91     2961.86     81.93 o 
   4   4   9      112.33      125.12     13.09 o 
   5   4   9      733.34      719.78     27.51 o 
  -8   5   9     2427.47     2332.53    156.91 o 
  -7   5   9      806.76      780.70     62.31 o 
  -6   5   9     1862.81     1947.21    100.50 o 
  -5   5   9      167.69      143.16     43.34 o 
  -4   5   9     3125.26     3462.38    137.59 o 
  -3   5   9       69.01       81.69     14.07 o 
  -2   5   9     8020.81     8892.98    308.57 o 
  -1   5   9     2296.28     2289.53     86.98 o 
   0   5   9     5495.33     5580.22    194.66 o 
   1   5   9     2863.06     2822.32     85.46 o 
   2   5   9     1424.76     1341.11     44.52 o 
   3   5   9     1046.67      990.71     28.61 o 
   4   5   9      327.47      311.40     11.02 o 
  -7   6   9      387.26      387.41     79.32 o 
  -6   6   9     1652.48     1773.05     72.25 o 
  -5   6   9      165.78      157.96     13.01 o 
  -4   6   9     6060.44     6592.71    250.37 o 
  -3   6   9      141.73      144.32     17.51 o 
  -2   6   9     6495.77     6909.88    241.20 o 
  -1   6   9     1612.58     1670.61     65.31 o 
   0   6   9     1838.19     1894.90     79.00 o 
   1   6   9     1446.01     1426.69     55.80 o 
   2   6   9     1241.93     1068.70     40.90 o 
   3   6   9     2115.18     1830.02    100.82 o 
  -6   7   9     3871.75     3833.79    198.13 o 
  -5   7   9      394.33      437.91     22.22 o 
  -4   7   9     5340.57     5649.12    212.21 o 
  -3   7   9       71.43       60.37     35.14 o 
  -2   7   9     2648.83     2656.27    128.32 o 
  -1   7   9      448.70      460.65     22.25 o 
   0   7   9     2534.24     2454.21     88.55 o 
   1   7   9     1058.79     1022.17     42.61 o 
  -2   8   9     2447.88     2243.23    126.85 o 
  -1  -9  10        0.02       -2.87     38.83 o 
   0  -9  10     3136.10     3049.74    154.05 o 
   1  -9  10      706.46      714.34     35.34 o 
   2  -9  10     1947.10     1867.43     80.33 o 
  -3  -8  10      609.26      572.45     56.44 o 
  -2  -8  10     5711.32     5675.07    171.62 o 
  -1  -8  10       33.79       45.98      9.79 o 
   0  -8  10     3112.92     3083.08     95.19 o 
   1  -8  10      291.36      270.67     36.49 o 
   2  -8  10     1696.73     1674.71     75.51 o 
   3  -8  10      882.31      840.86     34.18 o 
   4  -8  10     2044.83     2019.41     71.34 o 
  -5  -7  10      824.60      832.58     29.23 o 
  -4  -7  10     4425.98     4203.34    115.23 o 
  -3  -7  10      127.46      116.21     11.34 o 
  -2  -7  10     3885.82     3556.23    111.47 o 
  -1  -7  10      219.36      194.34     14.71 o 
   0  -7  10     3588.07     3434.03    105.24 o 
   1  -7  10      512.47      487.90     20.11 o 
   2  -7  10     4215.47     3911.75    179.12 o 
   3  -7  10     1531.38     1469.40     53.24 o 
   4  -7  10     1633.35     1573.64     54.70 o 
   5  -7  10     3445.05     3368.62    107.72 o 
  -6  -6  10     2711.19     2596.14     83.81 o 
  -5  -6  10      527.86      480.97     19.98 o 
  -4  -6  10     5174.27     4967.20    148.04 o 
  -3  -6  10       46.02       41.55     12.96 o 
  -2  -6  10     4395.75     3997.78    112.26 o 
  -1  -6  10       22.78       22.40     12.29 o 
   0  -6  10     5685.06     5284.57    142.45 o 
   1  -6  10      411.56      426.49     19.59 o 
   2  -6  10     3966.41     3822.19    104.46 o 
   3  -6  10     3825.73     3653.21    104.22 o 
   4  -6  10      712.74      675.52     29.06 o 
   5  -6  10     3937.01     3879.19    124.13 o 
   6  -6  10      326.25      308.53     17.36 o 
  -7  -5  10     1863.60     1811.19     74.08 o 
  -6  -5  10     2831.14     2875.23     76.95 o 
  -5  -5  10     1100.43     1084.07     42.28 o 
  -4  -5  10     2234.51     2254.54     65.32 o 
  -3  -5  10      709.40      662.21     28.40 o 
  -2  -5  10     4107.21     4150.74    116.77 o 
  -1  -5  10       16.33       32.69      9.58 o 
   0  -5  10     5486.80     5442.40    148.83 o 
   1  -5  10     2228.74     2046.74     59.92 o 
   2  -5  10     1587.50     1534.58     46.06 o 
   3  -5  10     3448.03     3222.97     81.84 o 
   4  -5  10      692.75      686.37     25.50 o 
   5  -5  10     3031.59     2959.88     98.10 o 
   6  -5  10      617.77      581.76     25.84 o 
  -7  -4  10     1198.73     1303.55     44.48 o 
  -6  -4  10     1415.96     1428.89     82.88 o 
  -5  -4  10      903.75      910.38     45.73 o 
  -4  -4  10     2807.89     2971.77     83.28 o 
  -3  -4  10      151.81      168.92     20.41 o 
  -2  -4  10     7896.69     7971.15    248.61 o 
  -1  -4  10     1042.67     1007.58     32.03 o 
   0  -4  10     5335.27     5165.85    139.45 o 
   1  -4  10     2557.33     2489.27     70.61 o 
   2  -4  10     1905.34     1802.92     52.59 o 
   3  -4  10     1891.65     1896.61     50.78 o 
   4  -4  10     2605.30     2612.19     76.51 o 
   5  -4  10     3145.17     3369.53    103.10 o 
   6  -4  10      692.37      739.98     32.21 o 
   7  -4  10     4100.41     4369.81    265.49 o 
  -8  -3  10     1373.34     1291.20     50.84 o 
  -7  -3  10     1640.71     1763.80     59.07 o 
  -6  -3  10     3159.34     3306.21    134.39 o 
  -5  -3  10     1515.69     1448.91     59.18 o 
  -4  -3  10    10104.92    10465.94    278.18 o 
  -3  -3  10        3.58        6.79     10.38 o 
  -2  -3  10    10437.21    10491.08    279.79 o 
  -1  -3  10      418.11      352.61     17.88 o 
   0  -3  10     4335.23     4103.40     95.25 o 
   1  -3  10      502.98      484.71     19.44 o 
   2  -3  10     5201.25     4871.93    130.64 o 
   3  -3  10     3022.03     3123.65     83.10 o 
   4  -3  10     3625.95     3815.24    100.49 o 
   5  -3  10     5313.65     5960.92    166.30 o 
   6  -3  10       91.74       89.93     18.96 o 
   7  -3  10     3071.74     3277.12    127.12 o 
  -8  -2  10     1720.32     1724.87     66.68 o 
  -7  -2  10     3934.24     4203.52    126.00 o 
  -6  -2  10     4204.35     4618.97    140.81 o 
  -5  -2  10     1755.73     1829.40     62.02 o 
  -4  -2  10     4159.98     4216.70    108.41 o 
  -3  -2  10      138.52      167.76     26.34 o 
  -2  -2  10     1035.60      984.52     34.98 o 
  -1  -2  10     1570.39     1575.78     53.94 o 
   0  -2  10     3070.07     2917.06     78.02 o 
   1  -2  10     3337.41     3263.23     96.04 o 
   2  -2  10     8505.89     8669.88    243.40 o 
   3  -2  10     5856.71     6104.04    157.32 o 
   4  -2  10     1644.93     1717.90     46.95 o 
   5  -2  10     4389.56     4826.49    119.82 o 
   6  -2  10       87.74      103.40     22.34 o 
   7  -2  10     2799.13     2968.72    102.91 o 
  -8  -1  10      691.09      676.35     33.06 o 
  -7  -1  10     2754.24     2862.17    107.11 o 
  -6  -1  10     1257.51     1252.47     67.17 o 
  -5  -1  10      145.67      201.50     18.90 o 
  -4  -1  10      819.58      846.53     65.64 o 
  -3  -1  10     1056.83     1009.35     58.75 o 
  -2  -1  10     3979.84     3873.73    118.41 o 
  -1  -1  10      833.43      747.21     57.44 o 
   0  -1  10    13338.15    13079.51    351.93 o 
   1  -1  10     3717.77     3882.34     95.93 o 
   2  -1  10     5755.21     5926.83    159.49 o 
   3  -1  10     4455.25     4714.82    117.34 o 
   4  -1  10      349.26      391.54     34.32 o 
   5  -1  10     3709.59     4054.26    105.40 o 
   6  -1  10      265.71      262.56     15.52 o 
   7  -1  10     4469.23     4640.50    192.69 o 
  -8   0  10     1791.76     1775.47     64.55 o 
  -7   0  10      236.85      220.76     22.16 o 
  -6   0  10     3745.82     3560.40    103.57 o 
  -5   0  10       37.84       38.16     14.95 o 
  -4   0  10     6183.87     6028.74    188.18 o 
  -3   0  10      373.87      352.55     39.61 o 
  -2   0  10    13329.99    12769.84    345.93 o 
  -1   0  10      235.85      270.89     28.87 o 
   0   0  10    13896.60    13548.42    419.74 o 
   1   0  10     3334.69     3422.38     87.84 o 
   2   0  10     4645.20     4824.15    116.93 o 
   3   0  10     2884.65     3070.60     80.66 o 
   4   0  10     1634.44     1641.65     49.51 o 
   5   0  10     3845.18     4008.03    104.50 o 
   6   0  10      599.51      610.09     21.60 o 
  -9   1  10      913.35      967.04     88.92 o 
  -8   1  10     2295.35     2341.06     98.37 o 
  -7   1  10      297.25      307.13     23.18 o 
  -6   1  10     2983.54     2844.62     98.95 o 
  -5   1  10     1081.87     1053.49     37.40 o 
  -4   1  10     7506.61     7568.69    279.81 o 
  -3   1  10       13.39       15.97     14.67 o 
  -2   1  10    11530.50    11212.05    439.91 o 
  -1   1  10     2492.31     2508.28     70.24 o 
   0   1  10     5767.46     5667.35    179.53 o 
   1   1  10     2177.43     2281.46     69.21 o 
   2   1  10     3093.67     3142.39     81.45 o 
   3   1  10     3503.77     3714.89     87.29 o 
   4   1  10     1802.50     1823.83     50.16 o 
   5   1  10     6182.02     6650.30    190.97 o 
   6   1  10        2.97        7.24      6.54 o 
  -8   2  10      859.82      834.31     32.60 o 
  -7   2  10      719.47      709.81     30.71 o 
  -6   2  10     3414.92     3430.05    167.84 o 
  -5   2  10      381.95      393.64     38.03 o 
  -4   2  10     7224.87     7422.67    364.54 o 
  -3   2  10      461.06      458.77     44.69 o 
  -2   2  10     7307.27     7346.91    281.94 o 
  -1   2  10     1407.60     1405.25     55.14 o 
   0   2  10     5556.33     5509.44    186.78 o 
   1   2  10     2071.52     2133.08     77.72 o 
   2   2  10     3843.90     4048.36    102.75 o 
   3   2  10     5816.52     5908.90    135.66 o 
   4   2  10      876.49      924.12     27.64 o 
   5   2  10     5003.18     5106.87    146.38 o 
   6   2  10       15.62       23.69      7.28 o 
  -8   3  10     1819.06     1747.03     58.28 o 
  -7   3  10     1685.88     1660.03     57.57 o 
  -6   3  10     6790.82     6604.91    225.46 o 
  -5   3  10      482.38      493.23     33.05 o 
  -4   3  10     7268.69     7235.38    211.58 o 
  -3   3  10        6.82       10.96      6.52 o 
  -2   3  10     5337.06     5225.92    185.18 o 
  -1   3  10       69.37       94.20     15.55 o 
   0   3  10     6045.25     6139.16    178.57 o 
   1   3  10     3334.74     3364.49    119.19 o 
   2   3  10     2909.30     3024.97    105.69 o 
   3   3  10     6552.51     6437.77    162.02 o 
   4   3  10      347.92      366.47     13.88 o 
   5   3  10     2465.33     2520.47     78.77 o 
  -8   4  10     2883.95     2744.09    184.11 o 
  -7   4  10     1251.55     1271.44     50.28 o 
  -6   4  10     3603.25     3896.18    307.61 o 
  -5   4  10      317.59      322.55     57.03 o 
  -4   4  10     4495.55     4814.11    186.52 o 
  -3   4  10       37.97       31.94      8.66 o 
  -2   4  10     6853.78     7123.15    249.22 o 
  -1   4  10      705.91      712.08     32.47 o 
   0   4  10     4060.08     4168.66    148.62 o 
   1   4  10     3754.45     3745.10    111.56 o 
   2   4  10      860.92      859.68     36.02 o 
   3   4  10     3149.40     3078.34     79.78 o 
   4   4  10      364.82      349.71     12.14 o 
  -7   5  10      139.71      162.74     16.08 o 
  -6   5  10     3430.94     3639.59    140.35 o 
  -5   5  10      145.27      150.97     28.89 o 
  -4   5  10     7249.67     8083.67    303.86 o 
  -3   5  10        7.17       25.18     10.93 o 
  -2   5  10     6510.11     6974.42    242.41 o 
  -1   5  10     1773.23     1784.26     68.81 o 
   0   5  10     1983.31     1978.81     74.66 o 
   1   5  10     3460.89     3435.08    101.76 o 
   2   5  10     1707.26     1765.91     63.76 o 
   3   5  10     2270.01     2060.13     72.16 o 
  -6   6  10     3802.62     3769.94    143.00 o 
  -5   6  10      202.89      225.65     14.07 o 
  -4   6  10     5708.04     6024.07    226.96 o 
  -3   6  10      422.08      410.18     29.16 o 
  -2   6  10     2905.30     3038.14    109.00 o 
  -1   6  10     1164.62     1143.18     45.83 o 
   0   6  10     2358.90     2437.92     88.15 o 
   1   6  10     1261.18     1246.02     48.13 o 
   2   6  10     2391.71     2155.53    117.82 o 
  -4   7  10     2664.53     2585.02    128.12 o 
  -3   7  10      161.71      145.05     22.02 o 
  -2   7  10     1577.63     1555.75     77.21 o 
  -1   7  10      296.68      332.84     23.55 o 
  -2  -8  11     2820.88     2745.96    118.77 o 
  -1  -8  11      695.52      696.28     26.05 o 
   0  -8  11     2440.35     2281.91     71.45 o 
   1  -8  11      375.62      329.91     21.74 o 
   2  -8  11     2695.61     2551.67    109.78 o 
   3  -8  11      457.06      437.47     23.79 o 
  -4  -7  11     4122.41     4055.24    136.44 o 
  -3  -7  11       24.24       27.67      8.22 o 
  -2  -7  11     3124.11     3002.20     93.97 o 
  -1  -7  11      209.80      220.90     15.92 o 
   0  -7  11     3938.64     3582.61    109.86 o 
   1  -7  11      290.51      296.33     16.35 o 
   2  -7  11     5442.24     5341.81    221.92 o 
   3  -7  11     2208.22     2157.17     85.11 o 
   4  -7  11     1526.02     1517.48     51.49 o 
  -5  -6  11      247.23      261.14     13.00 o 
  -4  -6  11     2756.64     2674.70     71.71 o 
  -3  -6  11        1.78        7.82      8.83 o 
  -2  -6  11     4522.13     4229.04    114.58 o 
  -1  -6  11        5.21       10.56      8.37 o 
   0  -6  11     9434.87     8862.04    233.59 o 
   1  -6  11      573.32      559.20     21.19 o 
   2  -6  11     4335.23     4095.98    110.12 o 
   3  -6  11     2061.49     2011.91     80.61 o 
   4  -6  11      378.54      399.35     23.00 o 
   5  -6  11     1769.93     1763.65     89.40 o 
  -6  -5  11     2578.09     2545.68     77.27 o 
  -5  -5  11      329.20      325.07     16.85 o 
  -4  -5  11     3058.75     2953.05     80.47 o 
  -3  -5  11      428.85      418.35     25.18 o 
  -2  -5  11     6694.52     6737.41    211.58 o 
  -1  -5  11       48.53       62.14      9.45 o 
   0  -5  11     6114.12     5809.58    177.60 o 
   1  -5  11     3214.09     2982.72     83.25 o 
   2  -5  11      949.46      868.46     28.70 o 
   3  -5  11     4004.77     3768.18    102.29 o 
   4  -5  11      600.08      585.73     36.16 o 
   5  -5  11     2821.93     2835.40    129.14 o 
   6  -5  11      570.72      540.97     22.78 o 
  -7  -4  11      648.56      637.37     30.15 o 
  -6  -4  11     1975.17     1981.44     64.04 o 
  -5  -4  11     1258.74     1177.02     39.90 o 
  -4  -4  11     5188.09     5467.21    136.04 o 
  -3  -4  11      129.97      182.41     23.76 o 
  -2  -4  11     8069.01     8241.83    239.15 o 
  -1  -4  11     1410.33     1327.40     38.00 o 
   0  -4  11     3039.79     2946.52     82.49 o 
   1  -4  11     2796.32     2649.90     74.55 o 
   2  -4  11     1917.42     1911.34     55.16 o 
   3  -4  11     2289.52     2204.08     62.32 o 
   4  -4  11     2434.66     2425.84     75.18 o 
   5  -4  11     2742.39     2765.42     99.44 o 
   6  -4  11      152.96      154.72     15.68 o 
  -7  -3  11     1835.89     1951.16     73.94 o 
  -6  -3  11     3199.18     3286.90     96.21 o 
  -5  -3  11     1710.18     1780.07     59.37 o 
  -4  -3  11     8729.96     9062.30    218.42 o 
  -3  -3  11        4.70       16.32     10.22 o 
  -2  -3  11     8439.63     8561.25    268.09 o 
  -1  -3  11      296.80      398.56     64.34 o 
   0  -3  11     4023.35     3878.76     94.77 o 
   1  -3  11      105.25       96.79      9.65 o 
   2  -3  11     3510.08     3480.43    101.48 o 
   3  -3  11     1032.57     1050.88     35.50 o 
   4  -3  11      937.11      963.20     29.80 o 
   5  -3  11     3148.72     3384.49    121.85 o 
   6  -3  11       76.73       89.61      8.98 o 
  -8  -2  11     1255.09     1170.87     46.14 o 
  -7  -2  11     2427.99     2601.51     75.99 o 
  -6  -2  11     6830.42     7038.27    194.64 o 
  -5  -2  11      408.43      439.94     24.34 o 
  -4  -2  11    10286.34    10313.13    280.10 o 
  -3  -2  11      122.99      118.34     21.70 o 
  -2  -2  11     4582.04     4367.19    172.92 o 
  -1  -2  11       84.60       89.88     10.39 o 
   0  -2  11     2198.86     2165.04     66.61 o 
   1  -2  11     2386.93     2408.91     63.79 o 
   2  -2  11     1359.84     1411.45     45.38 o 
   3  -2  11     8676.25     9035.29    253.36 o 
   4  -2  11      313.50      316.92     21.07 o 
   5  -2  11     6400.80     6862.09    185.98 o 
   6  -2  11      304.57      328.84     16.32 o 
  -8  -1  11     2321.79     2333.42     78.49 o 
  -7  -1  11     1466.16     1560.77     59.00 o 
  -6  -1  11     4837.19     4928.86    139.17 o 
  -5  -1  11      367.78      363.55     27.81 o 
  -4  -1  11     2941.00     2720.86    113.47 o 
  -3  -1  11        0.44       14.24      7.84 o 
  -2  -1  11     1664.26     1478.26     46.38 o 
  -1  -1  11     2260.67     2162.68     79.09 o 
   0  -1  11     3355.88     3367.82    118.40 o 
   1  -1  11     8167.70     8424.44    210.09 o 
   2  -1  11     2810.39     2912.50     81.62 o 
   3  -1  11     6249.44     6527.68    184.46 o 
   4  -1  11     1242.58     1313.39     43.48 o 
   5  -1  11     4067.97     4291.59    125.72 o 
   6  -1  11      749.83      755.03     29.90 o 
  -8   0  11     1520.48     1572.08     68.37 o 
  -7   0  11      452.07      484.77     36.54 o 
  -6   0  11     2224.21     2185.59     66.34 o 
  -5   0  11      357.50      379.82     22.84 o 
  -4   0  11     4150.52     3899.37    135.84 o 
  -3   0  11       25.58       25.55     13.43 o 
  -2   0  11     6211.04     5736.45    168.58 o 
  -1   0  11     1557.97     1669.13     63.13 o 
   0   0  11     3703.14     3882.54    135.28 o 
   1   0  11     2244.19     2426.90     70.37 o 
   2   0  11     2203.31     2289.85     58.52 o 
   3   0  11     2224.37     2359.54     70.45 o 
   4   0  11     2262.97     2296.48     61.65 o 
   5   0  11     4481.66     4896.01    139.91 o 
   6   0  11      244.38      248.97     12.75 o 
  -8   1  11     1835.48     1756.92     59.36 o 
  -7   1  11     1127.39     1141.40     56.83 o 
  -6   1  11     4534.91     4499.47    158.92 o 
  -5   1  11      855.81      831.61     53.02 o 
  -4   1  11     6874.88     6923.17    223.28 o 
  -3   1  11      139.83      123.47     48.58 o 
  -2   1  11     5569.90     5946.73    210.16 o 
  -1   1  11     1401.37     1425.70     44.80 o 
   0   1  11     4699.36     5076.85    174.79 o 
   1   1  11     1663.72     1805.99     66.76 o 
   2   1  11     4426.30     4606.93    116.72 o 
   3   1  11     4432.63     4584.79    114.94 o 
   4   1  11     1525.15     1535.66     48.07 o 
   5   1  11     5712.34     6096.62    173.17 o 
  -8   2  11     1460.29     1373.18     46.90 o 
  -7   2  11     1578.91     1554.72     54.61 o 
  -6   2  11     4213.59     4195.74    146.72 o 
  -5   2  11       10.91       30.59     12.13 o 
  -4   2  11     4996.00     5203.70    163.71 o 
  -3   2  11     1327.52     1184.59     46.81 o 
  -2   2  11     4987.70     5448.03    191.20 o 
  -1   2  11      848.31      779.48     34.17 o 
   0   2  11     7660.21     8107.23    273.40 o 
   1   2  11     2442.79     2352.99     92.94 o 
   2   2  11     4844.72     5033.13    171.75 o 
   3   2  11     6664.34     6874.82    189.64 o 
   4   2  11      306.31      325.29     26.09 o 
   5   2  11     3380.88     3478.32    106.97 o 
  -8   3  11     1600.06     1533.93    104.54 o 
  -7   3  11      569.83      576.82     55.75 o 
  -6   3  11     2714.45     2725.16    109.05 o 
  -5   3  11      146.35      128.14     18.44 o 
  -4   3  11     3796.58     4049.30    162.74 o 
  -3   3  11       91.90       75.30      9.88 o 
  -2   3  11     8156.42     8183.11    366.51 o 
  -1   3  11      371.10      429.28     22.41 o 
   0   3  11     6400.04     6381.42    217.47 o 
   1   3  11     3545.99     3755.54    130.89 o 
   2   3  11     1009.80      992.52     50.72 o 
   3   3  11     4304.93     4271.74    119.64 o 
   4   3  11       76.36       97.86     12.28 o 
  -7   4  11      223.25      243.37     13.97 o 
  -6   4  11     2754.53     2816.22    110.54 o 
  -5   4  11      106.87      112.03     12.25 o 
  -4   4  11     4339.25     4760.32    241.85 o 
  -3   4  11        9.67        4.67     12.66 o 
  -2   4  11     7227.33     7627.91    263.30 o 
  -1   4  11     2184.39     2292.16     85.32 o 
   0   4  11     3373.17     3228.71    116.15 o 
   1   4  11     4452.38     4452.60    203.10 o 
   2   4  11      808.09      773.02     31.95 o 
   3   4  11     1740.01     1735.88     61.82 o 
  -6   5  11     2204.38     2325.85     90.66 o 
  -5   5  11      220.48      205.79     13.97 o 
  -4   5  11     7207.71     8000.18    548.64 o 
  -3   5  11      495.67      541.17     35.04 o 
  -2   5  11     6498.89     6835.77    236.34 o 
  -1   5  11     1569.51     1599.90     61.46 o 
   0   5  11     2371.86     2465.18     89.70 o 
   1   5  11      683.32      660.75     44.59 o 
   2   5  11     1656.29     1587.98     76.07 o 
  -5   6  11       75.98       86.27     11.48 o 
  -4   6  11     5510.69     5715.23    258.63 o 
  -3   6  11      679.91      672.12     39.24 o 
  -2   6  11     2293.68     2222.97    106.75 o 
  -1   6  11      929.68      881.77     35.69 o 
   0   6  11     2115.52     2103.87     75.69 o 
  -1  -8  12      249.10      195.97     34.48 o 
   0  -8  12     1327.39     1148.62     52.26 o 
   1  -8  12      509.05      441.63     23.54 o 
  -3  -7  12       11.42        8.28      8.28 o 
  -2  -7  12     2244.98     2253.22    101.46 o 
  -1  -7  12       11.76       14.52      7.16 o 
   0  -7  12     2626.12     2423.38     81.85 o 
   1  -7  12      622.92      585.71     23.61 o 
   2  -7  12     2055.92     1830.34     81.09 o 
   3  -7  12     3781.88     3500.98    147.88 o 
  -4  -6  12     2200.25     2267.79     73.42 o 
  -3  -6  12       84.47       78.18     11.08 o 
  -2  -6  12     2768.24     2588.41    103.48 o 
  -1  -6  12      186.11      221.66     39.41 o 
   0  -6  12     5245.91     4961.03    150.53 o 
   1  -6  12     2804.96     2676.69     84.95 o 
   2  -6  12     3537.23     3337.58    103.62 o 
   3  -6  12     3649.81     3356.68    127.94 o 
   4  -6  12     1508.64     1396.31     71.49 o 
  -5  -5  12      604.91      593.00     20.20 o 
  -4  -5  12     2615.27     2649.11     76.01 o 
  -3  -5  12       57.18       66.65     10.79 o 
  -2  -5  12     7866.26     7880.56    227.19 o 
  -1  -5  12      701.15      696.18     24.45 o 
   0  -5  12     7060.84     6656.20    176.02 o 
   1  -5  12     1709.58     1609.93     47.40 o 
   2  -5  12     3139.45     2996.90     82.11 o 
   3  -5  12     1778.49     1692.34     55.33 o 
   4  -5  12     1701.35     1578.17    119.92 o 
   5  -5  12     2573.44     2600.71    137.69 o 
  -6  -4  12     1447.49     1343.96     53.05 o 
  -5  -4  12      655.40      625.25     22.15 o 
  -4  -4  12     5564.81     5875.51    153.09 o 
  -3  -4  12       82.85      100.76     12.68 o 
  -2  -4  12     8747.75     8959.31    338.78 o 
  -1  -4  12     1223.01     1117.27     41.49 o 
   0  -4  12     4529.56     4343.33    116.90 o 
   1  -4  12     1765.78     1672.15     49.31 o 
   2  -4  12     2546.64     2385.28     66.60 o 
   3  -4  12     3257.56     3153.36    107.22 o 
   4  -4  12     1067.58     1030.13     51.72 o 
   5  -4  12     4515.16     4564.40    180.82 o 
  -7  -3  12     1398.75     1405.56     53.50 o 
  -6  -3  12     3355.88     3477.55    114.75 o 
  -5  -3  12      152.75      182.83     21.35 o 
  -4  -3  12     7761.64     8283.00    212.86 o 
  -3  -3  12      181.54      255.36     17.30 o 
  -2  -3  12     5905.59     5760.37    182.62 o 
  -1  -3  12      244.20      196.47     26.46 o 
   0  -3  12     5416.16     5000.11    133.47 o 
   1  -3  12     1493.19     1362.84     43.90 o 
   2  -3  12     4163.22     4219.16    121.50 o 
   3  -3  12     3038.29     2958.29     86.87 o 
   4  -3  12      229.77      232.13     36.07 o 
   5  -3  12     1445.67     1485.66     55.43 o 
  -7  -2  12     1909.26     1972.10     57.05 o 
  -6  -2  12     4017.20     4222.00    118.00 o 
  -5  -2  12      237.02      257.27     33.68 o 
  -4  -2  12     5939.64     6390.40    432.61 o 
  -3  -2  12       50.13       53.76      8.93 o 
  -2  -2  12     8318.22     8097.38    251.61 o 
  -1  -2  12       15.67       30.46      7.91 o 
   0  -2  12     8692.72     8463.88    287.23 o 
   1  -2  12      940.39      903.48     27.58 o 
   2  -2  12     1799.99     1815.89     56.12 o 
   3  -2  12     1672.20     1725.38     62.82 o 
   4  -2  12       61.84       61.80     12.99 o 
   5  -2  12     2101.54     2144.61     60.33 o 
  -7  -1  12      602.30      640.07     29.66 o 
  -6  -1  12     3360.23     3279.16     93.57 o 
  -5  -1  12      279.28      268.94     16.65 o 
  -4  -1  12     5202.15     5109.30    168.36 o 
  -3  -1  12      135.92      140.59     14.19 o 
  -2  -1  12     8142.51     7729.14    268.93 o 
  -1  -1  12     2198.77     2268.15     82.69 o 
   0  -1  12     3720.69     3880.83    175.90 o 
   1  -1  12     5492.34     5859.99    201.27 o 
   2  -1  12      478.28      483.81     29.81 o 
   3  -1  12     3261.33     3489.76     95.14 o 
   4  -1  12      661.09      680.26     38.31 o 
   5  -1  12     4528.75     4728.13    152.41 o 
  -7   0  12      715.41      755.54     41.25 o 
  -6   0  12     2344.38     2290.95     67.52 o 
  -5   0  12      436.65      452.25     22.46 o 
  -4   0  12     5791.16     5693.32    260.90 o 
  -3   0  12      757.01      753.45     36.18 o 
  -2   0  12     7410.90     7481.05    216.39 o 
  -1   0  12     3748.14     3918.37    136.83 o 
   0   0  12     3532.10     3670.27    128.28 o 
   1   0  12     1451.81     1538.70     59.34 o 
   2   0  12     1525.58     1634.61     50.22 o 
   3   0  12     1781.67     1992.97     69.23 o 
   4   0  12      841.20      857.22     36.55 o 
   5   0  12     4931.86     5022.18    161.96 o 
  -7   1  12     1395.86     1331.34     47.38 o 
  -6   1  12     4784.84     4675.19    161.91 o 
  -5   1  12      617.30      593.76     40.73 o 
  -4   1  12     9362.20     9220.98    320.93 o 
  -3   1  12      329.82      384.55     23.78 o 
  -2   1  12     4772.69     5100.10    180.57 o 
  -1   1  12      191.50      215.71     18.97 o 
   0   1  12     2033.96     2247.24     81.63 o 
   1   1  12      302.53      313.48     73.99 o 
   2   1  12     2096.57     2180.27     78.15 o 
   3   1  12     4430.12     4668.28    151.50 o 
   4   1  12      346.68      363.03     34.17 o 
   5   1  12     4935.88     5086.13    260.13 o 
  -7   2  12     1397.89     1355.89     56.47 o 
  -6   2  12     6277.69     6282.27    263.24 o 
  -5   2  12       78.79       84.33      9.27 o 
  -4   2  12     4434.78     4741.57    227.46 o 
  -3   2  12       72.72      104.33     26.32 o 
  -2   2  12     2527.25     2852.78    104.55 o 
  -1   2  12      413.22      429.40     22.39 o 
   0   2  12     3163.43     3531.05    124.14 o 
   1   2  12     4619.34     4662.73    160.21 o 
   2   2  12     2110.78     2094.57     75.89 o 
   3   2  12     7518.81     7280.09    200.04 o 
   4   2  12      398.84      408.75     17.97 o 
  -7   3  12      932.52      930.88     42.06 o 
  -6   3  12     3508.68     3511.80    139.33 o 
  -5   3  12       17.90       12.82      9.91 o 
  -4   3  12     1971.94     2152.51     80.61 o 
  -3   3  12       95.96      111.35     22.68 o 
  -2   3  12     4430.68     5072.30    178.62 o 
  -1   3  12     2278.61     2328.46     86.54 o 
   0   3  12     5814.99     5916.23    201.06 o 
   1   3  12     6745.12     6978.49    234.20 o 
   2   3  12     1975.02     1962.76     69.87 o 
   3   3  12     3348.34     3288.95    111.23 o 
  -6   4  12     2096.19     2100.49     90.55 o 
  -5   4  12      126.47      151.37     44.94 o 
  -4   4  12     5207.44     5846.28    265.88 o 
  -3   4  12      116.56      161.27     13.22 o 
  -2   4  12     6064.47     6488.41    225.95 o 
  -1   4  12     2533.01     2839.82    102.54 o 
   0   4  12     2057.60     2267.51    236.67 o 
   1   4  12     3336.66     3470.72    118.40 o 
   2   4  12     1036.37      985.86     37.38 o 
  -5   5  12      162.26      159.02     14.34 o 
  -4   5  12     5788.71     6050.34    272.38 o 
  -3   5  12      507.08      542.11     33.59 o 
  -2   5  12     3178.39     3261.16    115.79 o 
  -1   5  12     2135.01     2143.66     78.42 o 
   0   5  12     1610.85     1632.66     79.02 o 
   1   5  12     1374.87     1303.50     75.00 o 
  -3   6  12      108.69      108.00     13.39 o 
  -2   6  12     2033.30     1910.12    169.45 o 
  -2  -7  13     2009.43     1790.61     83.05 o 
  -1  -7  13      167.77      153.44     13.14 o 
   0  -7  13     4508.17     4189.26    135.64 o 
   1  -7  13     1204.56     1106.92     51.13 o 
   2  -7  13     2302.22     2083.16     88.76 o 
  -4  -6  13     2162.07     1918.25    158.56 o 
  -3  -6  13       18.29       14.89     11.39 o 
  -2  -6  13     5952.42     5853.37    249.41 o 
  -1  -6  13      234.62      265.33     19.01 o 
   0  -6  13     4910.65     4625.97    140.40 o 
   1  -6  13     1608.75     1521.98     49.63 o 
   2  -6  13     1082.72     1026.61     34.79 o 
   3  -6  13     2243.44     2039.13     90.46 o 
  -5  -5  13      376.75      365.59     38.89 o 
  -4  -5  13     2814.14     2805.28     88.68 o 
  -3  -5  13       28.26       50.65     12.61 o 
  -2  -5  13     5539.25     5507.02    171.17 o 
  -1  -5  13      606.87      581.46     55.22 o 
   0  -5  13     2537.73     2418.95     76.88 o 
   1  -5  13     1341.29     1321.56     50.49 o 
   2  -5  13     1694.27     1640.39     53.72 o 
   3  -5  13     1814.79     1740.47     60.33 o 
   4  -5  13     1922.59     1806.18    127.86 o 
  -6  -4  13     2195.09     1958.56    162.07 o 
  -5  -4  13      799.58      795.18     42.61 o 
  -4  -4  13     5933.12     5997.59    153.35 o 
  -3  -4  13       17.89       18.05     11.67 o 
  -2  -4  13     4121.01     4123.68    142.02 o 
  -1  -4  13      689.60      660.40     26.73 o 
   0  -4  13     3050.68     2955.99     92.79 o 
   1  -4  13     2083.48     2031.70     66.01 o 
   2  -4  13     5360.48     5130.50    170.38 o 
   3  -4  13     5457.72     5339.89    173.28 o 
   4  -4  13     1860.93     1786.04     80.59 o 
  -6  -3  13     4248.51     4070.98    120.27 o 
  -5  -3  13      382.17      381.37     28.44 o 
  -4  -3  13     5162.30     5377.81    156.25 o 
  -3  -3  13       26.73       47.30     10.40 o 
  -2  -3  13     3752.10     3790.71    120.68 o 
  -1  -3  13      437.23      415.63     19.65 o 
   0  -3  13     5549.52     5268.72    180.84 o 
   1  -3  13     3423.56     3367.35    113.87 o 
   2  -3  13     4759.59     4755.33    169.77 o 
   3  -3  13     5860.96     5917.19    193.89 o 
   4  -3  13      454.65      463.38     21.92 o 
   5  -3  13     2574.81     2559.66    128.39 o 
  -7  -2  13      940.30      907.17     84.30 o 
  -6  -2  13     3396.07     3298.57     91.46 o 
  -5  -2  13      167.80      167.31     23.50 o 
  -4  -2  13     2326.83     2388.77     83.11 o 
  -3  -2  13       96.60      108.24     10.59 o 
  -2  -2  13     4044.88     3808.92    122.58 o 
  -1  -2  13     1044.82     1040.03     60.92 o 
   0  -2  13     7004.37     6883.22    234.62 o 
   1  -2  13     4924.06     4869.51    217.04 o 
   2  -2  13     2306.09     2282.84     80.10 o 
   3  -2  13     1953.49     1996.00     70.45 o 
   4  -2  13      109.47      121.22     15.70 o 
   5  -2  13      809.61      867.86     46.96 o 
  -7  -1  13      350.35      398.32     43.64 o 
  -6  -1  13     2221.75     2216.56     67.49 o 
  -5  -1  13      196.40      229.90     16.13 o 
  -4  -1  13     5228.39     5090.64    166.44 o 
  -3  -1  13       10.78       28.72     12.22 o 
  -2  -1  13    10001.52     9815.68    331.13 o 
  -1  -1  13     1899.92     1985.53     73.46 o 
   0  -1  13     5933.58     5930.55    201.95 o 
   1  -1  13     2826.61     2984.17    105.07 o 
   2  -1  13     1116.13     1199.82     46.82 o 
   3  -1  13     2475.51     2661.93     91.79 o 
   4  -1  13      605.76      592.03     25.69 o 
  -7   0  13      461.31      460.26     24.28 o 
  -6   0  13     3882.35     3798.13    110.73 o 
  -5   0  13      852.47      837.00     41.56 o 
  -4   0  13     7815.02     7687.62    268.61 o 
  -3   0  13      119.60      149.60     12.51 o 
  -2   0  13     5712.71     5611.71    192.50 o 
  -1   0  13     2438.30     2442.06     91.86 o 
   0   0  13     2280.70     2393.51     86.60 o 
   1   0  13     2277.21     2377.97    139.66 o 
   2   0  13     2366.98     2429.10     85.74 o 
   3   0  13     3462.96     3650.88    132.68 o 
   4   0  13     1112.96     1156.22     73.60 o 
  -7   1  13     1203.03     1170.37     58.62 o 
  -6   1  13     4484.66     4232.54    161.18 o 
  -5   1  13      176.28      183.83     12.80 o 
  -4   1  13     4822.82     4814.95    169.69 o 
  -3   1  13      389.10      433.45     28.78 o 
  -2   1  13     3689.00     3697.85    136.65 o 
  -1   1  13      705.95      707.27     34.58 o 
   0   1  13     3306.50     3665.61    126.74 o 
   1   1  13     1733.68     1810.73     66.56 o 
   2   1  13     1403.59     1521.37     56.74 o 
   3   1  13     3705.65     3846.93    167.61 o 
   4   1  13       12.83       24.44      7.92 o 
  -6   2  13     4262.99     4212.03    294.10 o 
  -5   2  13       17.74       27.43     12.54 o 
  -4   2  13     4394.31     4495.92    161.01 o 
  -3   2  13      156.80      200.37     23.03 o 
  -2   2  13     5838.50     6233.11    216.51 o 
  -1   2  13      404.23      458.74     44.94 o 
   0   2  13     4682.42     4891.87    219.04 o 
   1   2  13     3221.46     3465.34    119.20 o 
   2   2  13      611.89      665.96     28.15 o 
   3   2  13     3986.91     3976.69    170.85 o 
  -6   3  13     2215.62     2353.61    132.00 o 
  -5   3  13       27.00       26.24      8.71 o 
  -4   3  13     4888.01     5297.00    203.61 o 
  -3   3  13        3.66       39.29     12.30 o 
  -2   3  13     5988.55     6484.40    223.49 o 
  -1   3  13     1511.34     1550.65     95.40 o 
   0   3  13     1865.26     1984.08     95.48 o 
   1   3  13     3557.99     3535.27    120.44 o 
   2   3  13      596.00      608.14     24.85 o 
  -5   4  13       99.24      103.81     12.11 o 
  -4   4  13     5692.19     6370.86    447.53 o 
  -3   4  13      482.67      497.37     22.91 o 
  -2   4  13     5149.96     5442.83    187.85 o 
  -1   4  13     2367.34     2553.91    119.34 o 
   0   4  13     1751.36     1795.06     85.47 o 
   1   4  13     1866.93     1864.32     87.26 o 
  -3   5  13      657.20      674.51     41.80 o 
  -2   5  13     3003.71     2861.70    241.37 o 
  -2  -6  14     4036.36     3618.74    154.68 o 
  -1  -6  14      510.38      496.51     26.33 o 
   0  -6  14     3071.33     2811.64    121.19 o 
   1  -6  14     2031.62     1882.31    203.29 o 
  -4  -5  14     3372.49     3010.73    132.32 o 
  -3  -5  14      187.77      205.56     11.85 o 
  -2  -5  14     3957.08     3644.73    121.69 o 
  -1  -5  14     1285.92     1238.46     81.63 o 
   0  -5  14     2000.36     1833.14     74.89 o 
   1  -5  14     1391.92     1348.09     44.23 o 
   2  -5  14     2315.67     2181.44     88.57 o 
   3  -5  14     2145.31     2012.69     87.68 o 
  -5  -4  14        9.08       15.50     15.30 o 
  -4  -4  14     3897.00     3623.82    113.01 o 
  -3  -4  14      247.79      278.74     14.61 o 
  -2  -4  14     3581.20     3487.49    138.24 o 
  -1  -4  14      192.48      194.44     14.98 o 
   0  -4  14     3143.27     2878.16    114.98 o 
   1  -4  14      728.06      735.37     30.81 o 
   2  -4  14     2964.60     2859.32    113.55 o 
   3  -4  14     3077.90     3076.54    102.09 o 
  -5  -3  14        5.87       10.86      6.51 o 
  -4  -3  14     3568.73     3528.18    139.76 o 
  -3  -3  14        7.79       22.25     12.27 o 
  -2  -3  14     4167.63     4216.10    133.47 o 
  -1  -3  14      112.60      134.25     11.46 o 
   0  -3  14     5377.73     5209.89    230.84 o 
   1  -3  14     2666.84     2596.05    118.00 o 
   2  -3  14     1735.31     1636.21     57.90 o 
   3  -3  14     4786.32     5049.33    165.59 o 
  -6  -2  14     2700.19     2337.52    206.42 o 
  -5  -2  14       19.72       20.60     11.05 o 
  -4  -2  14     4847.00     4879.40    189.71 o 
  -3  -2  14       43.22       52.29     10.63 o 
  -2  -2  14     6279.05     6515.22    221.43 o 
  -1  -2  14      774.33      766.41     32.29 o 
   0  -2  14     3401.80     3281.39    114.34 o 
   1  -2  14     3780.20     3552.80    158.86 o 
   2  -2  14      762.46      782.25     32.27 o 
   3  -2  14     4340.57     4503.31    148.32 o 
  -6  -1  14     2518.01     2411.39     89.00 o 
  -5  -1  14      588.69      583.14     23.59 o 
  -4  -1  14     5079.57     5269.44    184.87 o 
  -3  -1  14       87.36      100.15     13.86 o 
  -2  -1  14     5720.11     5778.56    197.95 o 
  -1  -1  14     2568.14     2499.65     89.41 o 
   0  -1  14     3217.01     3102.04    108.30 o 
   1  -1  14     1748.87     1774.91     64.53 o 
   2  -1  14     2157.33     2119.21     99.27 o 
   3  -1  14     2043.77     2165.29    101.11 o 
  -6   0  14     3183.76     3039.39    146.05 o 
  -5   0  14       44.90       52.66      8.01 o 
  -4   0  14     5401.67     5448.19    189.87 o 
  -3   0  14     1023.99     1120.03     58.71 o 
  -2   0  14     4329.51     4457.95    204.80 o 
  -1   0  14      991.25     1028.19     42.04 o 
   0   0  14     3391.62     3458.71    119.89 o 
   1   0  14     1545.49     1592.05     63.43 o 
   2   0  14     2089.45     2241.58    120.63 o 
   3   0  14     4902.74     5370.69    275.90 o 
  -6   1  14     3981.89     3921.55    179.34 o 
  -5   1  14       37.20       72.75     15.59 o 
  -4   1  14     3390.03     3409.02    121.01 o 
  -3   1  14      441.18      477.21     22.60 o 
  -2   1  14     3154.50     3280.97    218.43 o 
  -1   1  14      325.80      337.98     18.48 o 
   0   1  14     4308.17     4507.19    168.75 o 
   1   1  14     2982.30     2959.06    122.17 o 
   2   1  14     1455.72     1510.96     54.81 o 
   3   1  14     4791.46     4831.58    247.70 o 
  -5   2  14        1.92       -0.32      6.91 o 
  -4   2  14     2832.86     3011.73    117.09 o 
  -3   2  14        8.67       12.04      7.92 o 
  -2   2  14     5228.64     5626.35    300.82 o 
  -1   2  14     1107.36     1096.86     65.12 o 
   0   2  14     3638.47     3714.88    126.55 o 
   1   2  14     4197.16     4165.85    139.09 o 
   2   2  14      664.30      700.33     40.69 o 
  -5   3  14        8.12       17.11      6.91 o 
  -4   3  14     3711.53     3806.39    146.40 o 
  -3   3  14      201.49      235.59     13.67 o 
  -2   3  14     5449.05     5462.79    272.78 o 
  -1   3  14     2924.86     3082.90    180.74 o 
   0   3  14     1873.89     1853.92     88.22 o 
  -2  -5  15     2908.46     2701.65    140.18 o 
  -1  -5  15      390.88      418.09     26.29 o 
   0  -5  15     1501.45     1342.25     62.78 o 
  -3  -4  15      543.91      573.60     26.81 o 
  -2  -4  15     1413.33     1297.55     55.83 o 
  -1  -4  15      578.75      649.26     36.06 o 
   0  -4  15     3013.21     2928.43    129.51 o 
   1  -4  15     2372.61     2325.26    179.30 o 
  -4  -3  15     1850.62     1703.27    137.92 o 
  -3  -3  15        8.88       15.27      7.90 o 
  -2  -3  15     2647.57     2652.00    121.88 o 
  -1  -3  15      823.42      823.31     43.79 o 
   0  -3  15     3973.78     4015.87    315.82 o 
   1  -3  15     3906.80     3591.02    164.72 o 
   2  -3  15     1623.13     1537.08     71.55 o 
  -4  -2  15     1970.47     1931.89    150.59 o 
  -3  -2  15       29.69       19.24     25.95 o 
  -2  -2  15     5168.42     5220.74    176.74 o 
  -1  -2  15     2855.32     2767.70     96.44 o 
   0  -2  15     3691.04     3526.08    120.54 o 
   1  -2  15     2363.61     2257.08    104.00 o 
   2  -2  15      938.85      900.14     72.80 o 
  -5  -1  15      179.07      180.88     17.27 o 
  -4  -1  15     5842.63     5931.65    263.43 o 
  -3  -1  15      547.03      566.48     46.83 o 
  -2  -1  15     4958.77     4920.98    166.23 o 
  -1  -1  15     1842.16     1803.66     65.09 o 
   0  -1  15     2169.42     2147.27     76.59 o 
   1  -1  15     1462.24     1539.19     89.35 o 
   2  -1  15     1670.32     1636.02     88.02 o 
  -4   0  15     5364.81     5531.79    191.53 o 
  -3   0  15      886.04      918.99     49.35 o 
  -2   0  15     3133.57     2983.14    138.06 o 
  -1   0  15      753.03      746.30     30.78 o 
   0   0  15     2964.98     2919.06    110.18 o 
   1   0  15     1584.55     1538.76     59.57 o 
   2   0  15     2074.16     1989.27    105.07 o 
  -4   1  15     2161.18     2160.21    117.50 o 
  -3   1  15      283.77      306.68     22.36 o 
  -2   1  15     2204.48     2309.31    126.69 o 
  -1   1  15      883.98      890.76     52.80 o 
   0   1  15     2048.99     1921.02     73.47 o 
   1   1  15     4069.21     4159.99    213.96 o 
  -3   2  15       44.35       54.08     10.15 o 
  -2   2  15     3503.78     3442.30    185.07 o 
  -1   2  15     1413.77     1458.66     81.70 o 
   0   2  15     1674.62     1531.17     84.83 o 
  -2  -3  16     3660.32     3015.75    257.20 o 
  -1  -3  16     1019.78      872.65     96.04 o 
   0  -3  16     2550.39     2360.78    123.56 o 
  -2  -2  16     3145.99     3031.42    258.48 o 
  -1  -2  16     1892.73     1684.95    158.40 o 
   0  -2  16     1294.22     1266.53     69.06 o 
  -3  -1  16      513.06      502.56     30.87 o 
  -2  -1  16     4065.06     4119.12    260.50 o 
  -1  -1  16      692.29      604.45     36.39 o 
  -3   0  16       23.09       49.14      8.82 o 
  -2   0  16     3016.31     3110.14    166.79 o 
                                                 
